# Supplementary material for: The Effect of Drought on Transcriptome and Hormonal Profiles in Barley Genotypes With Contrasting Drought Tolerance
Source: Front Plant Sci. 2020 Dec 23;11:618491. doi: 10.3389/fpls.2020.618491 (PMC7786106; doi:10.3389/fpls.2020.618491)
Supplement: Supplementary file 3 [file Table_2.XLSX]

## Sheet: Table of content
	Table 1	Primers for RT-qPCR
	Table 2	RNA samples
	Table 3	RNAseq info
	Table 4	Contrast
	Table 5	Gene read counts
	Table 6	Gene TPM
	Table 7	DDD genes and transcipts list
	Table 8	Kinases in the unique down-regulated genes of OD-OW
	Table 9	Kinases in the unique down-regulated genes of BD-BW
	Table 10	Kinases in the unique up-regulated genes of OD-OW
	Table 11	Kinases in the unique up-regulated genes of BD-BW
	Table 12	Transcription factors in the unique down-regulated genes of OD-OW
	Table 13	Transcription factors in the unique down-regulated genes of BD-BW
	Table 14	Transcription factors in the unique up-regulated genes of OD-OW
	Table 15	Transcription factors in the unique up-regulated genes of BD-BW
	Table 16	The top 15 highly Unique up-regulated genes in Otis and Baronesse under drought stress.
	Table 17	The top 15 highly unique down-regulated genes in Otis and Baronesse under drought stress
	Table 18	Significant DAS genes list and statistics
	Table 19	BW-BD DAS
	Table 20	OW-OD DAS
	Table 21	OD-BD DAS
	Table 22	OW-BW DAS
		Rest are significantly up and down-regulated genes in the 4 contrast groups

## Sheet: Table 1
#	Gene name	Primers	Gene ID	PCR product size (bp)
1	Cyclophilin A _F	CCTGTCGTGTCGTCGGTCTAAA	HORVU6Hr1G012570	122
	Cyclophilin A_R	ACGCAGATCCAGCAGCCTAAAG	BART1_0-p42566
2	Dehydrin_F	GCAGTACGTACCGTCCCCTA	HORVU3Hr1G089300	150
	Dehydrin_R	TGAATTGAAGCAGTGCCAAA	BART1_0-p23589
3	Peroxidase_F	TGGCCTCTACTTCGTCCCTA	BART1_0-p08311	157
	Peroxidase_R	ATGCGGTTCTCCTTGTTCAC	HORVU2Hr1G018440
4	Cytokinin-O-glucosyltransferase 2_F	TAGGCAACCGGGGTAGAAT	HORVU7Hr1G110770	199
	Cytokinin-O-glucosyltransferase 2_R	CCACCTTCCACACATCACAC	BART1_0-p56339
5	Cellulose synthase_F	AACGAGCAGTTCTGGGTCAT	HORVU1Hr1G039250	177
	Cellulose synthase _R	GATCAGCAGGGTTGTCCACT	BART1_0-p02660
6	Tryptophan aminotransferase related 2_F	TACATCGAGCTGGTGTGCTC	HORVU3Hr1G016490	160
	Tryptophan aminotransferase related 2_R	CCGTGAAGAGCATAATGTCG	BART1_0-p18317
7	Suberin (phenylalanine ammonia-lyase)_F	GAAGACTGCCGAGGCTATTG	HORVU0Hr1G016330	164
	Suberin (phenylalanine ammonia-lyase)_R	CCATGTTGTTCATGCTCAGG	BART1_0-p58724

## Sheet: Table 2
Sample.Number	condition	rep	Description.of.Experimental.Design	files	quant.path	sample.name
1	OD	rep1	progressive drought for 5 days until initial wilting	LCS7794_SR_OD1	/tmp/file1764cc1a0/Salmon quant on collection 26 (Quantification)/LCS7794_SR_OD1.tabular	OD.rep1
2	OD	rep2	progressive drought for 5 days until initial wilting	LCS7794_SR_OD2	/tmp/file1764cc1a0/Salmon quant on collection 26 (Quantification)/LCS7794_SR_OD2.tabular	OD.rep2
3	OD	rep3	progressive drought for 5 days until initial wilting	LCS7794_SR_OD3	/tmp/file1764cc1a0/Salmon quant on collection 26 (Quantification)/LCS7794_SR_OD3.tabular	OD.rep3
4	OW	rep1	Watered for the entire experimental duration	LCS7794_SR_OW1	/tmp/file1764cc1a0/Salmon quant on collection 26 (Quantification)/LCS7794_SR_OW1.tabular	OW.rep1
5	OW	rep2	Watered for the entire experimental duration	LCS7794_SR_OW2	/tmp/file1764cc1a0/Salmon quant on collection 26 (Quantification)/LCS7794_SR_OW2.tabular	OW.rep2
6	OW	rep3	Watered for the entire experimental duration	LCS7794_SR_OW3	/tmp/file1764cc1a0/Salmon quant on collection 26 (Quantification)/LCS7794_SR_OW3.tabular	OW.rep3
7	BD	rep1	progressive drought for 5 days until initial wilting	LCS7794_SR_BD1	/tmp/file1764cc1a0/Salmon quant on collection 26 (Quantification)/LCS7794_SR_BD1.tabular	BD.rep1
8	BD	rep2	progressive drought for 5 days until initial wilting	LCS7794_SR_BD2	/tmp/file1764cc1a0/Salmon quant on collection 26 (Quantification)/LCS7794_SR_BD2.tabular	BD.rep2
9	BD	rep3	progressive drought for 5 days until initial wilting	LCS7794_SR_BD3	/tmp/file1764cc1a0/Salmon quant on collection 26 (Quantification)/LCS7794_SR_BD3.tabular	BD.rep3
10	BW	rep1	Watered for the entire experimental duration	LCS7794_SR_BW1	/tmp/file1764cc1a0/Salmon quant on collection 26 (Quantification)/LCS7794_SR_BW1.tabular	BW.rep1
11	BW	rep2	Watered for the entire experimental duration	LCS7794_SR_BW2	/tmp/file1764cc1a0/Salmon quant on collection 26 (Quantification)/LCS7794_SR_BW2.tabular	BW.rep2
12	BW	rep3	Watered for the entire experimental duration	LCS7794_SR_BW3	/tmp/file1764cc1a0/Salmon quant on collection 26 (Quantification)/LCS7794_SR_BW3.tabular	BW.rep3

## Sheet: Table 3
Description	Number
Raw transcripts	176343
Raw genes	59930
Samples	12
Samples after merging seq-reps	12
Condition of interest	4
CPM cut-off	1
Min samples to CPM cut-off	2
Expressed transcripts	57971
Expressed genes	23970

## Sheet: Table 4
	x
	OD-OW
	BD-BW
	OW-BW
	OD-BD

## Sheet: Table 5
	OD.rep1	OD.rep2	OD.rep3	OW.rep1	OW.rep2	OW.rep3	BD.rep1	BD.rep2	BD.rep3	BW.rep1	BW.rep2	BW.rep3
BART1_0-p00001	154.31	284.258	110.103	126.678	123.052	119.93	308.037	376.75	365.379	223.088	191.072	249.317
BART1_0-p00022	1234.6	1804.26	1122.5	1047.98	1359.16	1246.16	1337.96	1726.1	1392.33	1148.22	1040.59	1146.68
BART1_0-p00023	5.01609	2.13985	1.09254	0	0	1.04872	0	3.11825	0	0	0	0.953136
BART1_0-p00002	679.115	698.294	628.995	197.062	259.557	306.462	787.189	621.602	582.361	262.854	374.885	210.514
BART1_0-p00083	497.674	645.819	350.672	138.654	368.122	303.613	477.975	606.159	613.175	514.905	512.171	514.42
BART1_0-p00003	1326.57	1792.34	1686.5	1020.46	1087.94	1627.79	1582.99	1949.42	2093.77	1057.36	1246.09	1143.29
BART1_0-p00016	281.332	268.028	222.587	215.789	219.555	274.013	297.102	202.695	150.71	149.076	191.452	170.011
BART1_0-p00017	1162.96	1419.93	1657.37	725.173	1167.62	994.634	1418.1	1366.46	1516.24	1156.22	874.307	1123.94
BART1_0-p00006	640.017	648.37	638.59	363.731	807.685	853.52	330.397	319.636	447.607	306.966	311.705	296.446
BART1_0-p00007	721.335	749.42	1031.13	437.557	484.785	827.582	461.736	361.953	288.039	446.158	721.193	656.829
BART1_0-p00005	0	0	0	0	0	0	0	0	0	0	0	0
BART1_0-p00004	0	0	0	0	15.6278	12.5283	0	8.09076	0	0	0	0
BART1_0-p00008	0	0	0	0	0	0	0	0	0	0	0	0
BART1_0-p00010	1.01594	0	0	0	0	3.98144	0	29.1236	0.992585	3.04971	0	0
BART1_0-p00009	0.980959	0	0	0	0	0	1.87236	2.04189	0	0	1.05575	0
BART1_0-p00014	0	0	0	0	0	0	0	0	0	0	0	0
BART1_0-p00011	0	0	0	0	0	0	0	0	0	0	0	0
BART1_0-p00012	1.93484	15.6179	0	1.031	3.99141	4.94681	31.8902	35.3729	11.94	67.4738	87.6648	46.9834
BART1_0-p00013	0	0	0	0	0	0	0	0	0	0	0	0
BART1_0-p00015	0	0	1.02524	0	0	0	0	0	0	0	0	0
BART1_0-p00019	0	0	0	0	1.01783	0	0	0	0	0	0	0
BART1_0-p00020	0	0	0	0	0	0	0	0	0	0	0	0
BART1_0-p00018	0.980854	9.8855	5.78278	3.10203	5.00442	1.9797	4.50653	4.2584	3.99716	19.9655	13.6459	7.48586
BART1_0-p00026	0	0	0	0	0.990679	0	2.89596	0	7.51918	0.99647	9.08293	4.02867
BART1_0-p00021	0	0	0	0	0	0	0	0	0	0	0	0
BART1_0-p00024	0	0	0	0	0	0	0	0	0	0	0	0
BART1_0-p00025	169.951	175.317	177.799	100.296	118.468	106.531	186.082	206.393	274.29	119.796	108.538	119.909
BART1_0-p00048	2464.71	3138.48	2256.36	1331.22	2312.85	2328.26	1273.42	2045.21	1497.56	2251.41	2097.01	2028.74
BART1_0-p00027	404.421	486.579	332.798	309.947	358.579	461.233	329.556	396.905	410.773	242.916	207.12	264.784
BART1_0-p00030	0	0	0	0	0	0	0	0	0	0	0	0
BART1_0-p00028	0	0	0	0	0	0	0	0	0	0	0	0
BART1_0-p00029	0	0	1.01051	0	2.08078	0	0	0	0	0	0	0
BART1_0-p00032	11.3863	39.2933	285.653	14.3131	1199.05	14.9502	0.887418	3.02487	18.5916	7.3966	0	0
BART1_0-p00033	0	0	16.153	0	4.48194	1.04786	0	0	0	0	0	0
BART1_0-p00034	14.6538	44.6852	214.425	34.7415	619.707	34.9955	4.2876	6.47614	21.9562	6.94069	5.12885	1.10026
BART1_0-p00031	0	0	0	0	0	0	0	0	0	0	0	0
BART1_0-p00036	0	0	0	0	0	0	0	0	0	0	0	0
BART1_0-p00037	77.2116	61.245	57.4936	31.1986	38.7763	38.0144	16.8234	62.9265	37.098	53.3603	31.5847	37.2042
BART1_0-p00035	0	0	0	0	0	0	0	0	0	0	0	0
BART1_0-p00039	0	0	0	0	0	0	0	0	0	0	0	0
BART1_0-p00038	11.276	15.3583	133.324	70.2961	32.7571	54.1145	6.67276	0	9.96953	7.0072	17.2357	8.90473
BART1_0-p00047	281.772	329.451	371.649	129.777	178.689	137.797	475.071	648.118	530.983	379.444	475.158	367.647
BART1_0-p00042	2.73473	0	1.07123	0	0	9.63505	0	27.496	38.3246	4.83432	6.12098	7.27214
BART1_0-p00040	0	4.99938	57.1556	0	26.5606	1.01215	0	1.02014	2.05036	0	0	0
BART1_0-p00041	17.6112	36.8174	188.878	0	206.231	20.5814	3.32734	3.43316	13.0002	3.52155	5.45238	3.17555
BART1_0-p00044	3.97898	6.92222	65.125	1.06274	55.838	7.04659	0	2.01889	0	0	0	0
BART1_0-p00043	0	0	2.19445	0	2.85534	0	0	0	0	0	0	0
BART1_0-p00054	233.543	327.811	406.386	133.509	102.011	97.3825	263.172	275.512	253.463	102.155	134.672	202.587
BART1_0-p00046	983.769	1166.45	1258.56	437.894	426.179	626.833	469.027	779.225	626.057	473.323	500.299	420.009
BART1_0-p00049	0	2.00707	7.59895	15.9831	11.4653	7.10058	12.3056	6.99035	3.01382	1.02372	0	2.03729
BART1_0-p00050	0	0	0	0	0	0	0	0	0	0	0	0
BART1_0-p00052	0	6.81292	0	2.08463	0.995371	12.4261	0.941248	0.99136	1.00577	4.04681	8.18456	0
BART1_0-p00051	0	0	0	0	0	0	0	0	0	0	0	0
BART1_0-p00055	0	0	0	0	0	0	0	0	0	0	0	0
BART1_0-p00053	0	0	0	0	0	0	0	0	0	0	0	0
BART1_0-p00056	5.27413	2.04396	4.49699	0	27.225	3.0488	0	2.00437	1.94476	0	0	0
BART1_0-p00058	221.029	269.16	164.206	197.072	200.503	279.495	355.084	362.107	321.249	226.797	173.719	254.869
BART1_0-p00057	0	0	0	0	0	0	0	0	0	0	0	0
BART1_0-p00066	357.06	432.993	341.263	261.623	409.78	292.514	255.482	377.87	425.659	277.831	238.968	257.883
BART1_0-p00059	0	0	0	0	0	0	0	0	0	0	0	0
BART1_0-p00060	0	0	0	0.993288	0	0	0.937822	0	0	0	0	0
BART1_0-p00061	0	0	0	0	0	0	0	0	0	0	0	0
BART1_0-p00065	0.974735	12.4493	5.51138	0	0	0	0	0	0	0	0	5.04042
BART1_0-p00068	0	0	0	0	0	0	0	0	0	0	0	0
BART1_0-p00062	0	0	0	0	0	0	0	0	0	0	0	0
BART1_0-p00063	0	0	0	0	0	0	0	0	0	0	0	0
BART1_0-p00064	0	0	0	0	0	0	0	1.00612	0	0	0	0
BART1_0-p00081	1653.17	1952.03	2013.6	738.003	771.578	1089.72	2315.1	2218.67	2242.99	948.072	918.766	892.744
BART1_0-p00082	594.211	834.652	206.363	417.544	1176.21	638.606	626.385	1156.09	1019.54	1217.38	1390.78	766.153
BART1_0-p00067	0	0	0	0	0	0	0	0	0	0	0	0
BART1_0-p00069	0	0	0	0	0	0	0	0	0	0	0	0
BART1_0-p00070	0	0	0	0	0	0	0	0	0	0	0	0
BART1_0-p00072	0	0	0	0	0	0	0	0	0	0	0	0
BART1_0-p00071	0	0	0	0	0	0	0	0	0	0	0	0
BART1_0-p00073	0	0	0	0	0	0	0	0	0	0	0	0
BART1_0-p00074	0	0	0.978587	0	1.06676	0	0	0	0	0	0	0
BART1_0-p00097	389.027	374.081	124.347	61.0156	21.0243	104.821	0	1.22891	19.3368	1.19226	0	0
BART1_0-p00098	17.2364	16.9709	22.0935	0	0	0	3.66458	6.09969	6.02517	0	0	0
BART1_0-p00076	14.8041	30.482	9.23859	3.09955	8.93314	4.99499	54.4207	60.5856	39.8059	86.4027	59.6587	41.7289
BART1_0-p00075	0	0	0	0	0	0	0	0	0	0	0	0
BART1_0-p00077	0	0	0	0	0	0	0	0	0	0	0	0
BART1_0-p00078	0	0	0	0	0	0	0	0	0	0.966981	0	0
BART1_0-p00079	0	0	1.8938	0	1.10322	0	0	0	0	0	0	0
BART1_0-p00080	3.15068	6.51562	0.979952	0	0	0	0	0	0	0	0	0
BART1_0-p00087	4.03387	5.80643	15.5756	1.67986	4.70376	14.0574	2.18242	9.56372	8.66775	17.3247	14.8539	10.1709
BART1_0-p00088	0	0	0	0	0	0	3.09839	5.76438	0	0	0	7.1184
BART1_0-p00091	0	502.236	0	0	3.97154	4.94965	467.511	888.285	563.681	1529.1	1284.28	635.794
BART1_0-p00084	1.16634	45.8863	5.13383	0	9.2423	10.2063	130.314	154.724	86.3278	228.909	179.521	125.242
BART1_0-p00086	0	0	0	0	0	0	0	0	0	0	0	0
BART1_0-p00089	0	0	0	0	0	0	0	0	0	0	0	0
BART1_0-p00085	0	0	0	0	0	0	0	0	0	0	0	0
BART1_0-p00090	0	0	0	0	0	0	0	0	0	0	0	0
BART1_0-p00092	0	0	0	0	0	0	0	0	0	0	0	0
BART1_0-p00093	276.664	345.899	387.007	240.791	137.011	320.139	355.731	339.61	352.273	168.252	204.669	214.891
BART1_0-p00094	286.789	451.613	299.352	212.854	420.703	393.682	515.244	640.94	633.649	382.8	312.899	390.183
BART1_0-p00113	0.00259905	0.00334919	0.00326361	0.00210828	0.00242876	0.00304585	0.0023245	0.00160239	0.00229524	0.00207184	0.00208972	0.00103323
BART1_0-p00114	30.1668	17.1782	20.5179	9.74115	22.6623	19.0806	8.93056	17.1485	13.0919	20.251	0.0111714	4.64986
BART1_0-p00115	0.00712749	0.00754452	29.4356	0.00524912	0.00634829	0.00712921	0.00687258	0.0073696	0.00464971	0.00476435	10.6474	12.4376
BART1_0-p00095	0	0	0	0	0	0	0	0	0	0	0	0
BART1_0-p00096	0	0	0	0	0	0	0	0	0	0	0	0
BART1_0-p00099	0	0	0	0	0	0	0	0	0	0	0	0
BART1_0-p00100	56.9175	60.3228	3.01221	0.945168	4.66986	9.77425	167.698	112.414	70.8476	116.287	195.633	195.717
BART1_0-p00102	0	0	0	0	0	0	0	0	0	0	0	0
BART1_0-p00101	0	0	5.98731	17.4646	3.24094	3.97806	4.96773	3.16529	13.6928	1.05913	0	0
BART1_0-p00145	0	0	0	0	0	0	1.93927	0	0	0	0	0
BART1_0-p00146	0	0	0	0	0	0	0	1.00613	0	0	0	0
BART1_0-p00104	0	0	1.02525	0	0	0	0	0	0	0	0	0
BART1_0-p00103	17.5315	21.4572	30.8211	10.4725	13.3397	23.1907	18.1429	27.5545	31.2381	30.3276	27.2275	23.1773
BART1_0-p00117	2.12722	99.9726	13.7896	23.4219	63.6069	173.162	28.2227	83.129	111.665	446.444	396.339	222.545
BART1_0-p00105	0	0	0	0	0	0.93709	0	0	0	1.04316	0	0
BART1_0-p00106	0	0	0	1.03501	1.99054	0.976324	0	2.96697	0	0	0	0
BART1_0-p00109	0	0	0	0	0	0	0	0	0	0	0	0
BART1_0-p00107	2.94291	0	1.78488	7.49247	0	4.03502	2.79885	0	2.04961	1.01786	0	1.03677
BART1_0-p00108	9.79529	2.0641	6.1099	13.6773	7.0659	3.00294	5.80168	2.01366	5.03315	0	4.11867	6.14088
BART1_0-p00110	0	0	0	0	0	0	0	0	0	0	0	0
BART1_0-p00111	0	0	0	0	0	0	0	0	0	0	0	0
BART1_0-p00112	0	0	0	0	0	0	0	0	0	0	0	0
BART1_0-p00119	0	0	0	0	0	0	0	0	0	0	0	0
BART1_0-p00116	0	0	0	0	0	0	0	0	0	0	0	0
BART1_0-p00120	1.81362	0	0.905234	2.53429	0	0	0	0	0	0	0	0
BART1_0-p00118	1.00217	0	1.04605	0	0	0	0	4.00563	0	0	0.995588	0
BART1_0-p00121	0	0	0	0	0	0	0	0	0	0	0	0
BART1_0-p00122	0	0	0	0	0	0	0	0	0	0	0	0
BART1_0-p00124	0	0	0	0	0	0	0	0	0	0	0	0
BART1_0-p00123	0	0	0	0	0	0	0	0	0	0	0	0
BART1_0-p00126	0	0	1.12869	0	0	0	0	0	0	0	0	0
BART1_0-p00125	0	0	0	0	0	0	0	0	0	0	0	0
BART1_0-p00127	0	0	0	0	0	0	0	0	0	0	0	0
BART1_0-p00128	10.6707	22.287	6.75586	4.19898	28.7505	21.6567	15.5933	5.912	6.96404	3.11081	5.24617	5.23086
BART1_0-p00129	0	3.87421	0	0	0	0	0	1.954	0	2.0648	0	1.03578
BART1_0-p00130	0	0	0	0	0	0	0	0	0	0	0	0
BART1_0-p00155	183.442	108.593	72.2328	83.2719	312.816	265.758	0	0	19.6338	4.10701	5.17017	0
BART1_0-p00156	522.798	426.891	292.634	158.119	208.102	403.114	0	2.00323	58.6541	0	0	1.02565
BART1_0-p00132	0	0	0	0	0	0	1.74918	0	3.92345	0	1.07694	2.00535
BART1_0-p00131	100.75	69.802	91.5771	25.7033	76.5005	127.925	0	0	14.2746	2.09206	1.06315	1.05104
BART1_0-p00136	13.2056	15.187	7.91071	0	0	1.055	0	5.06754	5.31837	5.33254	5.40682	6.33305
BART1_0-p00133	0	107.522	0	0	2.99742	1.98024	133.612	285.563	334.165	203.327	162.751	223.678
BART1_0-p00135	0	0	0	0	0	0	0	0	0	0	0	0
BART1_0-p00134	0	0	0	0	0	0	0	0	0	0	0	0
BART1_0-p00137	0	0	0	0	0	0	0	0	0	0	0	0
BART1_0-p00138	2.98033	4.11774	1.05222	0.952488	0	1.00152	0.942434	2.03671	3.07675	4.08393	0	0
BART1_0-p00139	0	0	0	0	0	0	0	0	0	0	0	0
BART1_0-p00140	0	0	0	0	0	0	0	0	0	0	0	0
BART1_0-p00141	1.05501	1.05461	0	0.94491	0	2.05174	0	0	0	0	0	0.948119
BART1_0-p00142	0	0	0	0	1.01783	0	0	0	0	0	0	0
BART1_0-p00143	0	0	0	0	0	0	0	1.93212	0	0.979594	0.996517	1.95242
BART1_0-p00144	0	0	0	0	0	0	0	0	0	0	0	0
BART1_0-p00147	64.4372	151.347	62.3514	99.5045	167.618	181.627	35.4905	125.701	106.828	130.062	182.239	152.327
BART1_0-p00148	9.95361	13.686	9.25847	18.8791	28.6448	42.7671	3.75947	24.5348	17.8517	27.3984	38.2252	18.5557
BART1_0-p00150	0	0	0	0	0	0	0	0	0	0	0	0
BART1_0-p00151	0	0	0	0	0	0	0	0	0	0	0	0
BART1_0-p00153	0	0	0	0	0	0	0	0	0	0	0	0
BART1_0-p00152	0	0	2.1504	3.69419	7.18811	0	0	2.05496	0	0	0	0.936919
BART1_0-p00154	1.0352	3.11226	0	0	0	0	7.21106	29.0091	11.4443	0	11.5897	0
BART1_0-p00157	0	0	0	0	0	0	0	0	0	0	0	0
BART1_0-p00158	0	0	1.03007	0	0	0	0	1.02063	0	0	0.959689	0
BART1_0-p00169	234.253	287.34	115.988	95.1355	121.019	89.8794	164.395	227.48	180.494	112.043	103.386	128.478
BART1_0-p00159	0	0	0	0	0	0	0	0	0	0	0	0
BART1_0-p00164	598.48	730.885	575.603	252.861	521.778	387.329	151.262	432.796	468.686	453.894	335.325	313.824
BART1_0-p00160	0	57.7766	0	0	0.991135	0.959093	95.911	127.98	121.566	87.0128	74.8899	130.423
BART1_0-p00165	256.217	245.135	319.37	306.727	233.599	477.13	92.1877	296.129	233.799	807.714	550.782	459.42
BART1_0-p00162	680.651	723.169	521.79	308.116	436.726	447.535	555.596	520.894	564.976	387.331	374.662	385.949
BART1_0-p00167	475.552	424.228	637.276	281.238	676.225	753.966	0	1.38949	83.5093	0	2.10602	1.05562
BART1_0-p00168	2.01398	1.02941	3.46712	0	2.96017	2.92501	0	0	0	0	0	0
BART1_0-p00161	0	0	0	0	0	0	0	0	0	0	0	0
BART1_0-p00163	0	0	0	0	0	0	0	0	0	0	0	0
BART1_0-p00166	0	0	0	0	0	0	0	0	0	0	0	0
BART1_0-p00191	2042.48	3819.68	703.69	1503.05	3245.06	2950.4	2811.52	5974.07	4122.58	6131.29	6320.65	4841.43
BART1_0-p00201	1264.17	1190.5	1648.89	1070.82	1208.07	1635.61	942.192	1125.27	868.351	882.899	1036.16	935.472
BART1_0-p00202	143.624	130.778	255.778	76.8689	59.5427	163.416	89.8766	168.926	128.953	82.8196	60.0658	92.7764
BART1_0-p00173	59.65	56.5855	25.7429	27.5583	63.2754	43.0127	0	0	1.99565	0	1.98172	5.91868
BART1_0-p00170	3.25571	0	2.02527	1.95349	6.17975	5.10994	0	4.01342	9.98682	0	3.77378	0.941729
BART1_0-p00171	0	0	0	0	0	0	0	0	0	0	0	0
BART1_0-p00172	2.92384	0.964908	6.61245	7.40427	5.99021	10.9352	0.925066	0	8.09578	7.31148	7.38082	7.3254
BART1_0-p00174	0	0	0	0	0	3.02988	0	0	0	0	0	0
BART1_0-p00175	80.0787	280.327	2127.38	0	164.766	51.1909	459.703	654.956	404.337	8.36256	51.8938	6.73916
BART1_0-p00176	489.089	581.993	3278.33	5.61447	0	0	2845.59	1486.61	1222.69	24.95	0	0
BART1_0-p00177	167.516	86.4915	227.174	18.6235	7.86	24.6456	530.294	584.097	231.473	17.372	39.6045	23.6469
BART1_0-p00178	0.987133	2.01357	0	2.03903	2.00183	3.97222	1.92714	6.06839	5.07538	0	2.00661	5.01952
BART1_0-p00179	1.97676	0	2.91151	6.3005	14.0307	4.97082	1.90315	0	3.0324	0	1.04265	0
BART1_0-p00180	0	0	0	0	0	0	0	0	0	5.80187	0	0
BART1_0-p00194	2248.31	3060.32	1725.04	1829.16	3666.07	2937.1	1161.53	2553.76	2487.4	4015.48	3634.47	4002.94
BART1_0-p00195	12.4668	7.725	6.26213	0	5.60274	5.08487	0	12.1585	0	16.8014	13.7604	0
BART1_0-p00181	1.9457	2.9927	0	2.04129	8.91382	0	3.84998	1.98976	1.01272	2.98852	6.94297	3.07304
BART1_0-p00183	4.14265	0	0	0	0	0	0	0	0	0	0	0
BART1_0-p00182	0	0	0	0	1.95918	0	1.02308	0.977013	0	1.96301	0	0
BART1_0-p00184	0	0	0	0	0	0	0	0	0	0	0	0
BART1_0-p00185	0	5.76815	0	3.13871	0.997119	1.9978	5.15049	4.01911	63.0484	115.082	159.399	1139.26
BART1_0-p00199	5.10195	3.0877	2.00715	0	2.06346	4.09389	0.948593	0	0	1.0231	0	0
BART1_0-p00186	184.345	154.745	166.909	170.595	184.102	167.128	105.354	106.772	183.039	106.991	112.515	125.637
BART1_0-p00190	0	0	0	0	0	1.10748	0	0	0	0	0	0
BART1_0-p00187	0	0	0	0	0	0	0	0	0	0	0	0
BART1_0-p00188	16.9967	19.5607	15.5245	0	0	0	14.5736	22.2125	21.1946	1.72249	6.16474	11.1999
BART1_0-p00189	2.11004	0	2.23698	0	0	0	20.7115	4.83332	7.56202	0.902495	0	2.65343
BART1_0-p00192	10.0499	3.31034	1.28365	0	2.13011	0	3.75916	5.40908	0	0	0	1.03735
BART1_0-p00196	40.6772	62.3344	82.4858	48.3716	52.8415	47.9764	26.3538	55.2829	85.2316	52.4381	31.0923	41.042
BART1_0-p00197	14.2951	15.9524	8.9245	3.8983	10.0934	11.9688	21.159	17.3192	13.0514	7.72782	5.99856	5.145
BART1_0-p00193	42.3754	63.1344	58.4268	42.5629	38.0913	24.7787	110.64	87.3748	66.8744	48.779	49.7526	39.2095
BART1_0-p00198	0	0	0	0	0	0	0	0	0	0	0	0
BART1_0-p00200	0	0	0	0	0	0	0	0	0	0	0	0
BART1_0-p00210	354.312	392.785	381.049	227.31	282.268	320.14	221.871	397.757	321.117	320.346	337.772	376.395
BART1_0-p00203	0	0	0	0	0	0	0	0	0	0	0	0
BART1_0-p00205	0	0	0	0	0	0	0	0	0	0	0	0
BART1_0-p00206	0	0	0	0	0	0	0	0	0	0	0	0
BART1_0-p00204	0	0	0	0	0	0	0	0	0	0	0	0
BART1_0-p00207	0	0	1.16441	12.8015	3.01437	1.02248	1.16448	0	0	1.83309	6.98317	4.51078
BART1_0-p00232	486.51	597.433	553.838	369	434.361	543.912	334.125	362.656	362.305	351.166	370.434	347.328
BART1_0-p00209	0	0	0	0	0	0	0	0	0	0	0	0
BART1_0-p00208	0	0	0	0	0	1.00995	0	0	0	0	0	0
BART1_0-p00215	0	0	0	0	0	0	0	0	0	0	0	0
BART1_0-p00216	0	0	0	0	0	0	0	0	0	0	0	0
BART1_0-p00211	0	0	0	0	0	0	0	0	0	0	0	0
BART1_0-p00212	0	0	0	0	0	0	0	0	0	0	0	0
BART1_0-p00213	0	0	0	0	0	0	0	0	0	0	0	0
BART1_0-p00217	127.796	218.031	184.041	156.459	387.663	296.34	6.68478	34.5124	83.7426	78.8125	78.4597	45.9119
BART1_0-p00218	13.5439	10.8396	8.03453	23.9058	62.6295	33.3035	0	15.4345	9.00427	9.21161	41.3972	7.23872
BART1_0-p00214	0	0	0	0	0	0	0	0	0	0	0	0
BART1_0-p00228	272.417	270.359	297.601	147.354	254.352	228.483	134.657	281.197	253.428	260.878	241.952	256.733
BART1_0-p00219	2712.61	3317.37	3624.25	1606.98	2106.43	2453.19	3132.83	3272.31	3897.35	1713.2	1520.44	2043.66
BART1_0-p00229	184.003	408.06	250.514	129.745	259.308	232.554	272.327	429.701	480.114	343.059	327.12	308.669
BART1_0-p00230	0	0	0	0	0	0	0	0	0	0	0	0
BART1_0-p00220	9.16508	51.393	22.2304	24.204	39.2473	95.8395	9.0619	14.9841	0	0	6.6698	11.4839
BART1_0-p00222	7.21932	0	7.19264	12.2011	17.6037	16.2138	0	0	1.3162	1.94986	4.92051	1.48387
BART1_0-p00221	0	0	0	0	0	0	0	0	0	0	0	0
BART1_0-p00225	0	0	0	0	0	0	0	0	0	0	0	0
BART1_0-p00223	0	0	2.77886	0	6.22996	0	0	0	0	0	0	0
BART1_0-p00224	0	0	0	0	0	0	0	0	0	0	0	0
BART1_0-p00226	0	0	0	0	0	3.29952	0	0	0	3.55794	0	0
BART1_0-p00227	0	0	0	0	0	0	0	0	0	0	0	0
BART1_0-p00234	630.563	657.829	464.568	399.823	478.452	472.558	609.077	581.005	571.824	403.09	397.483	458.079
BART1_0-p00231	0	0	0	0	0	0	0	0	0	0	0	0
BART1_0-p00237	42.6531	44.6052	38.8264	37.994	83.1691	85.0573	9.72326	13.3742	24.2942	15.5866	22.1501	19.2715
BART1_0-p00238	0	0	0	0	0	0	5.6632	1.757	5.73905	3.67115	23.8964	8.34361
BART1_0-p00241	0	0	0	0	0	0	0	0	0	0	0	1.93428
BART1_0-p00233	0	0	0	0	0	0	0	0	0	0	0	0
BART1_0-p00242	11.063	0	0	0	0	0	2.85146	0	0	0	0	4.17551
BART1_0-p00236	0	0	0	0	0	0	0	0	0	0	0	0
BART1_0-p00235	0	0	0	0	0	0	0	0	0	0	0	0
BART1_0-p00239	0	0	0	0	0	0	0	0	0	0	0.978041	0
BART1_0-p00240	0	0	0	0	0	0	0	0	0	0	0	0
BART1_0-p00243	0	0	0	0	0	0	0	0	0	0	0	0
BART1_0-p00244	0	0	0	0	0	0	0	0	0	0	0	0
BART1_0-p00245	8.69102	6.88948	6.91661	6.45597	13.2199	24.3057	1.83875	1.01714	7.24087	2.07458	33.8723	3.19192
BART1_0-p00254	11.5905	7.86602	4.34015	7.96127	3.33005	5.13779	1.6267	1.10978	4.54591	0	3.05967	0
BART1_0-p00246	0	0	0	0	2.03566	0	0	0	0	0	0	0
BART1_0-p00249	3.94649	0.997428	6.65198	4.35903	16.5401	11.2695	0	0	1.03682	0	0	0
BART1_0-p00247	0	0	0	0	0	0	0	0	0	0	0	0
BART1_0-p00248	0	0	0	1.92103	0	0	0	0	0	0	0	0
BART1_0-p00250	0	0	0	0	0	0	0	0	0	0	38.1436	0
BART1_0-p00251	0	0	0	0	0	0	0	0	0	0	0	0
BART1_0-p00252	245.67	325.772	318.6	144.88	297.252	131.077	205.255	269.255	329.624	200.278	182.77	147.917
BART1_0-p00253	0	0	0	0	0	0	0	0	0	0	0	0
BART1_0-p00257	0	0	0	0	0	0	0	0	0	0	0	0
BART1_0-p00255	0	0	0	0	0	0	0	1.00613	0	0	0	0
BART1_0-p00256	0	0	0	0	0	0	0	0	0	0	0	0
BART1_0-p00258	0.963158	0	0	0	0	0.988359	0	3.78172	0	1.02185	2.0561	2.04555
BART1_0-p00295	525.298	580.648	585.259	275.004	277.267	337.991	302.248	337.901	383.782	163.167	147.896	163.355
BART1_0-p00296	4167.1	5436.96	6059.59	3880.03	6590.06	5189.92	3701.5	6450.71	7500.03	6396.12	6042.59	6690.16
BART1_0-p00260	0	0	0	0	0	0	0	0	0	0	0	0
BART1_0-p00259	0	0	0	0	0	0	0	0	0	0	0	0
BART1_0-p00261	220.344	142.731	114.253	108.956	159.407	236.598	0	2.81298	16.5222	7.4312	11.1862	8.97957
BART1_0-p00262	220.524	165.609	136.226	150.829	210.299	234.679	192.148	96.2116	101.483	72.8973	129.687	94.0594
BART1_0-p00264	10.2996	5.19301	22.0358	7.7955	14.1099	42.9326	0	0	1.99645	0	0	0.977518
BART1_0-p00263	0	0	0	0	0	0	0	0	0	0	0	0
BART1_0-p00265	0	0	0	0	0	0	0	0	0	0	0	0
BART1_0-p00266	0	0	0	0	0	0	0	0	0	0	0	0
BART1_0-p00271	251.727	133.907	298.956	114.081	74.5222	145.499	149.809	126.733	58.8335	50.754	131.354	78.6293
BART1_0-p00267	0	0	0	0	0	0	0	0	0	0	0	0
BART1_0-p00269	0	0	0	0	0	0	0	0	0	0	0	0
BART1_0-p00268	0	0	0	1.97891	0	0.980561	0	0	0	0	0	0
BART1_0-p00270	0	0.98566	0	0	0	0	0	1.99927	3.03859	4.13456	0	0
BART1_0-p00272	3.14902	2.07625	0	0	0	0	0	0	0	0	0	0
BART1_0-p00274	37.2825	19.451	52.3797	14.4782	20.8031	28.7665	10.802	29.8084	27.7847	4.13914	12.435	11.3317
BART1_0-p00273	0	0	0	0	0	0	0	0	0	0	0	0
BART1_0-p00275	0	0	0	0	0	0	0	0	0	0	3.28101	1.0124
BART1_0-p00276	0	0	0	0	0	0	0	0	0	0	0	0
BART1_0-p00277	12.1073	31.8769	9.23464	2.89054	3.86387	7.13558	21.7111	36.904	41.0767	8.72883	12.7778	12.4132
BART1_0-p00278	0	0	0	0	0	0	0	0	2.01255	0	0	0
BART1_0-p00279	0	0	0	0	0	0	0	0	0	0	0	0
BART1_0-p00280	0	4.79609	0	0	0	0	7.69658	1.92631	0	0.981372	0	0
BART1_0-p00281	0	0	0	0	0	0	0	0	0	0	0	0
BART1_0-p00282	0	0	0	0	0	0	0	0	0	0	0	0
BART1_0-p00283	1.02491	1.02748	0.988128	0	1.04485	0	0	0	2.10688	0	0	0
BART1_0-p00284	0	0	0	0	0	0	0	0	0	0	0	0
BART1_0-p00285	0	0	0	0	0	0	0	0	0	0	0	0
BART1_0-p00288	0	0	0	0	0	0	0	0	0	0	0	0
BART1_0-p00287	0	4.8721	0	0	0	0	44.78	12.75	6.52827	7.7331	12.8747	11.6324
BART1_0-p00286	0	0	0	0	0	0	0	0	0	0	0	0
BART1_0-p00292	493.175	543.382	434.678	729.683	805.824	998.278	214.142	550.254	639.94	757.549	914.995	926.551
BART1_0-p00293	0	0	0	0	0	0	0	0	0	0	0	0
BART1_0-p00289	0	0	0	0	0	0	0	0	0	0	0	0
BART1_0-p00291	0	0	0	0	0	0	0	0	0	0	0	0
BART1_0-p00290	0	0	0	0	0	0	0	0	0	0	0	0
BART1_0-p00333	0	0	0	0	4.93742	0	0	0	0	0.996856	0	0
BART1_0-p00294	0	0	1.02524	0	0	0	0	0	0	0	0	0
BART1_0-p00299	0	0	0	0	0	0	0	0	0	0	0	0
BART1_0-p00298	0	0	0	0	0	0	0	0	0	0	0	0
BART1_0-p00297	0	0	0	0	0	0	0	0	1.00628	0	0	0
BART1_0-p00313	5.78648	1.38518	0	4.97796	4.61293	9.498	0	5.24216	2.12218	15.8534	7.77016	3.91022
BART1_0-p00301	118.969	108.359	193.592	87.6433	191.918	142.419	7.94598	80.3079	124.813	27.4446	55.1392	34.8648
BART1_0-p00300	0	0	0	0	0	0	0	0	0	0.966987	0	0
BART1_0-p00303	0	0	0	0	0	0	0	2.72925	3.67478	1.06281	2.16961	0
BART1_0-p00304	0	0	0	0	0	0	0	0	0	0	0	0.967138
BART1_0-p00302	0.968399	0	0.991568	0.990519	1.99021	0	0	0	0	1.01911	0	1.00941
BART1_0-p00305	131.195	158.308	184.628	122.568	135.192	140.243	108.119	180.849	249.374	133.073	151.191	115.834
BART1_0-p00307	9.81367	11.9394	7.58426	2.14525	10.1677	4.06084	2.8356	11.7857	8.08173	7.26028	4.2026	3.16505
BART1_0-p00326	1114.37	1497.54	1145.62	743.713	855.137	1063.08	760.284	1410.74	1025.16	1207.57	1262.69	1138.49
BART1_0-p00311	2.03203	5.10447	0	0.981994	1.99508	0	15.9022	40.8774	74.1671	10.9808	33.487	18.9452
BART1_0-p00306	0	0	0	0	0	0	0	0	0	0	0	0
BART1_0-p00309	0	0	1.02524	0	0	0	0	0	0	0	0	0
BART1_0-p00308	0.896315	0	0	0	0	0	0	0	3.092	2.19201	0	0
BART1_0-p00317	0	0	0	0	0	0	0	0	0	0	0	0
BART1_0-p00310	0	0	0	0	0	0	0	3.01837	0	0	0	0
BART1_0-p00315	0	0	0	0	0	0	0	0	0	0	0	0
BART1_0-p00312	0	0	1.2319	2.59056	3.92707	0	0	0	0.973188	0	0	0
BART1_0-p00314	0	0	0	0	0	0	0	0	0	0	0	0
BART1_0-p00316	0	0	0	0	0	0	0	0	0	0	0	0
BART1_0-p00318	0	0	0	0	0	0	0	0	0	0	0	0
BART1_0-p00323	0	0	0	0	0	0	0	0	0	2.36139	0	0
BART1_0-p00324	222.529	272.256	192.655	209.604	250.799	396.59	271.311	350.695	336.28	261.622	281.862	278.815
BART1_0-p00321	0	0	0	0	0	0	0	0	0	0	0	0
BART1_0-p00319	0	1.60522	0	1.71774	0	1.54193	94.4704	0	0	0	0	0
BART1_0-p00325	0	0	1.05176	0	0	0	0.945296	0	0	0	0	0
BART1_0-p00320	0	0	0	0	0	0	0	0	0	0	0	0
BART1_0-p00322	5.42943	0	1.32709	0	0	1.43752	0	1.4256	0	0	6.63541	0
BART1_0-p00329	22.7676	17.4978	14.9268	11.1641	20.6186	60.817	24.1054	37.0447	29.661	42.101	56.1979	26.8676
BART1_0-p00330	456.64	578.806	393.689	212.143	295.073	340.778	391.63	491.476	455.94	308.772	247.8	248.817
BART1_0-p00327	555.616	645.561	646.6	332.76	347.488	329.445	450.05	586.533	573.28	173.269	129.377	206.295
BART1_0-p00345	0	0	0	0	0	0	0	0	0	0	0	0
BART1_0-p00346	1130.3	1243.64	1010.08	923.179	931.224	1492.15	856.252	1195.73	854.811	1206.03	1408.28	1208.8
BART1_0-p00328	0	0	0	0	0	0	0	0	0	0.966975	0	0
BART1_0-p00332	0	0	0	0	0	0	0.898084	0	1.01118	1.04042	0	0
BART1_0-p00334	21.9448	17.4228	27.7998	21.8699	11.238	34.4588	9.30786	7.21601	5.16885	12.705	16.3136	31.9661
BART1_0-p00331	6.92344	1.89106	5.32919	3.0455	1.03545	3.86995	0	0	0	1.05654	2.13559	1.03063
BART1_0-p00337	0	0	3.11982	2.84091	0	0	0	0	0	0	0	0
BART1_0-p00335	20.4732	13.8149	72.4699	21.5819	41.9587	34.8159	0	0	11.0504	0	1.03694	2.05394
BART1_0-p00336	0	0	0	0	0	0	0	0	0	0	0	0
BART1_0-p00339	0	0	0	0.951332	0	0	0	1.01585	0	0	0	0
BART1_0-p00338	8.27276	4.37985	0	0	0	0	0	2.2814	3.41975	0	0	7.11585
BART1_0-p00340	113.667	158.077	122.372	70.8314	80.0532	96.0467	127.515	121.244	227.81	106.105	79.212	90.0957
BART1_0-p00359	301.211	394.091	332.184	277.109	347.898	415.679	121.964	242.248	373.914	392.433	406.042	416.199
BART1_0-p00341	23.1712	12.9552	0	0.96743	4.91599	9.11461	2.0686	11.0678	10.0015	10.1047	2.93772	0.974908
BART1_0-p00343	0	0	0	0	0	0	0	0	0	0	0	0
BART1_0-p00342	1.06799	5.34355	0	0	0	2.0214	0	0	1.96562	1.9165	0	0.953755
BART1_0-p00344	0	0	0	0	0	0	0	0	0	0	0	0
BART1_0-p00348	0	0	0	0	0	0	0	0	0	0	0	0
BART1_0-p00349	0	0	0	0	0	0	0	0	0	0	0	0
BART1_0-p00347	179.685	235.689	260.267	131.953	168.543	171.27	236.685	218.849	306.164	100.929	104.149	89.2609
BART1_0-p00362	394.088	309.302	286.632	239.282	195.098	301.35	38.6131	33.4415	63.4837	26.7822	28.3995	14.4867
BART1_0-p00350	43.0662	47.4814	88.1675	51.9969	86.7539	72.795	4.01217	7.02104	42.0393	8.15775	5.14522	2.0864
BART1_0-p00351	0	0	0	0	0	0	0	0	0	0	0	0
BART1_0-p00352	0	0	0	0	0	0	0	0	0	0	0	0
BART1_0-p00353	0	0	0	0	0	1.00995	0	0	0	0	0	0
BART1_0-p00354	660.709	780.924	765.441	336.573	503.926	476.169	298.75	506.96	468.457	582.531	445.763	536.88
BART1_0-p00357	1.45782	1.90754	1.71822	7.29166	1.60549	0	0	0	0	212.751	284.436	0
BART1_0-p00355	2.54428	3.77198	3.1467	0	1.99003	12.8419	0	0	3.28472	0	0	1.8614
BART1_0-p00358	343.634	413.185	386.978	335.325	408.267	713.052	112.294	178.039	130.88	0	0	249.6
BART1_0-p00367	4.49301	20.2867	65.1975	25.7143	1.96415	16.0885	1.58604	3.51365	19.3889	19.2808	12.9785	1.92758
BART1_0-p00363	265.998	874.823	338.543	241.13	240.395	510.363	445.589	1193.13	423.78	2471.85	2654.19	2257.49
BART1_0-p00364	0	0	0	2.0442	5.91871	1.95999	0	0	0	0	0	0
BART1_0-p00365	0	0	0	0	0	0	0	0	0	0	0	0
BART1_0-p00360	1.03566	0	0	0	0	0	0	0	0	0	0	0
BART1_0-p00361	0	46.536	0	4.17338	2.94199	1.94348	33.8843	59.4097	28.4441	141.414	193.304	170.026
BART1_0-p00374	384.314	1421.48	3645.62	636.561	3493.36	1044.46	1088.6	1289.39	1978.21	648.996	937.152	303.68
BART1_0-p00366	0	0	0	0	0	0	0	0	0	0	0	0
BART1_0-p00368	0	0	0	0	0	0	4.76352	1.02407	0	0	0	0
BART1_0-p00370	0	0	0	0	0	0.68227	0	0	0	1.67655	0	4.6794
BART1_0-p00371	0	0	0	0	0	0	0	0	0	0	0	0
BART1_0-p00369	0	0	0	0	0	1.00996	0	0	0	0	0	0
BART1_0-p00372	0	0	0	0	0	0	0	0	0	0	0	0
BART1_0-p00375	52.3159	97.6207	103.111	26.7349	50.45	28.2839	20.3871	68.9132	140.425	34.2479	34.1247	57.2814
BART1_0-p00373	0	0	0	0	0	0	0	0	0	0	0	0
BART1_0-p00382	3759.35	3027.37	5920.81	733.623	905.665	2059.35	3429.39	5707.39	1590.08	2879.28	2820.91	1827.35
BART1_0-p00376	0	0	0	0	0	0	0	0	0	0	0	0
BART1_0-p00377	0	0	0	0	0	1.00996	0	0	0	0	0	0
BART1_0-p00379	0	0	0	0	4.2358	0	0	3.06782	1.0666	2.15134	1.06892	0
BART1_0-p00378	0	0	0	0	0	0	0	0	0	0	0	0
BART1_0-p00458	471.601	760.398	566.591	467.305	163.242	376.732	363.623	341.921	552.408	292.132	630.629	1065.03
BART1_0-p00380	0	0	0	0	0	0	0	0	0	0	0	0.967138
BART1_0-p00384	691.001	820.458	198.369	667.562	1052.64	866.151	1202.24	1169.05	705.9	1123.23	1637.65	1260.42
BART1_0-p00381	0	0	0	0	0	0	0	0	0	0	0	0
BART1_0-p00386	1197.06	1359.59	1295.4	683.334	943.801	1018.1	1254.87	1403.22	1349.33	891.71	996.608	902.413
BART1_0-p00385	0	0	0	0	0	0	0	0	0	0	0	0
BART1_0-p00383	0	0	2.87214	1.99282	0.981431	0	0	0	0	1.99755	1.01585	0
BART1_0-p00397	254.417	301.574	186.652	129.941	218.239	226.804	151.236	225.065	222.17	158.244	205.607	114.378
BART1_0-p00392	253.859	352.712	397.168	240.039	297.72	349.537	285.321	321.918	345.654	215.019	233.005	211.434
BART1_0-p00393	282.857	396.092	353.289	117.639	212.82	177.26	296.734	407.613	513.159	188.664	168.483	194.909
BART1_0-p00387	1.07969	8.68718	2.01549	6.83678	2.05978	3.06576	2.0015	7.02302	0.993838	1.86542	0.938996	0.937246
BART1_0-p00388	8.91306	7.60701	9.48992	6.70552	10.3902	6.82448	12.6822	3.98908	2.95075	4.16583	0	4.02928
BART1_0-p00390	47.5676	5.45578	4.95021	7.30753	40.5844	0	0	0	0	12.048	0	6.46374
BART1_0-p00389	3.11245	6.25965	0	0	3.59725	16.1306	0	4.82398	2.33765	1.58212	6.20543	0
BART1_0-p00391	2.02939	14.4156	4.54567	0	0.985392	0	133.198	183.411	93.0863	3.6441	22.8131	11.3416
BART1_0-p00409	7.05152	8.10164	3.53295	15.1373	5.4273	12.7806	8.70369	14.842	7.15828	9.51132	4.32999	12.0466
BART1_0-p00410	57.2351	98.8751	71.2104	124.262	146.999	181.88	31.4287	81.1054	181.453	131.115	147.335	127.964
BART1_0-p00411	0	0	0	0	0	0	20.108	9.73994	24.0995	0	0	0
BART1_0-p00394	0.975854	3.05453	1.04884	4.73282	5.01524	1.99057	26.0389	26.2611	19.3748	9.07598	20.8036	20.1722
BART1_0-p00395	0	0	0	0	0	0	0	1.00612	0	0	0	0
BART1_0-p00396	0.950768	8.45571	10.8215	3.09801	0.997497	5.00891	7.89115	2.9865	8.12106	20.6047	17.8403	12.7066
BART1_0-p00406	784.209	911.461	758.621	1012.5	1121.51	1218.14	797.347	710.214	898.198	946.038	821.902	1762.95
BART1_0-p00407	41.2941	87.9367	67.8635	72.3573	80.4474	10.3618	29.7047	82.442	102.271	116.821	86.8166	173.651
BART1_0-p00399	11.778	6.93658	41.457	2.94665	0	15.5793	4.721	59.2623	116.004	32.0224	11.4128	49.5524
BART1_0-p00398	0	2.20831	0	0	0.99366	0	6.68062	26.0265	9.52543	1.136	14.1091	0
BART1_0-p00400	20.6001	27.2186	42.4487	39.0974	47.051	34.3286	12.0405	47.3867	60.9153	52.4103	42.4654	53.4428
BART1_0-p00401	27.4965	39.7566	42.0284	53.5803	76.8767	94.8079	7.3575	13.5924	31.4089	23.511	18.0013	19.8321
BART1_0-p00404	223.322	358.855	379.465	187.964	405.508	225.654	208.785	358.821	496.594	348.338	312.37	288.172
BART1_0-p00402	0	6.09184	5.0049	0	0	0	0	0	7.26507	2.26303	0	0
BART1_0-p00403	10.5153	23.8917	23.9249	8.59697	14.0012	14.9093	6.27576	7.98728	11.191	5.27384	13.9502	8.50119
BART1_0-p00405	0.935381	0	0	0	0	0	1.11648	3.85111	2.89577	1.97818	3.54734	1.67722
BART1_0-p00412	0	0	0	0	0	0	0	0	0	0	0	0
BART1_0-p00414	0	0	0	0	0	0	0	0	0	0	0	0
BART1_0-p00408	0	0	0	0	0	0	0	0	0	0	0	0
BART1_0-p00416	0	0	0	0	0	0	0	0	0	0	0	0
BART1_0-p00413	0	0	0	2.21311	0	0	0	0	1.36102	0	0	0
BART1_0-p00415	0	0	0	0	0	0	0	0	0	0	0	0
BART1_0-p00417	0	0	0	0	0	0	0	0	0	0	0	0
BART1_0-p00418	0	0	0	0	0	0	0	0	0	0	0	0
BART1_0-p00420	0	0	0	0	0	0	0	0	0	0	0	0
BART1_0-p00419	0	0	0	0	0	0	0	0	0	0	0	0
BART1_0-p00421	37.5976	53.8767	78.0046	44.6845	50.4119	38.6511	5.92871	18.7268	42.4915	12.196	22.5282	20.1754
BART1_0-p00422	0	0	1.80267	3.08655	0	0	1.97145	0	0	0	0	1.01439
BART1_0-p00423	2.94699	5.76378	2.03293	5.10467	3.9342	3.92013	2.94631	7.85844	6.85792	13.5951	9.41936	11.3444
BART1_0-p00428	0	0	0	0	0	0	0	0	0	0	0	0
BART1_0-p00424	0	0	0	0	0	0	0	0	0	0	0	0
BART1_0-p00425	0	0	0	0	0	0	0	0	0	0	0	0
BART1_0-p00426	0	0	0	0	0	0	0	0	0	0	0	0
BART1_0-p00427	0	0	0	0	0	0	0	0	0	0	0	0
BART1_0-p00439	861.513	1003.05	905.561	627.59	1085.11	933.083	726.004	785.046	928.992	623.92	587.907	700.139
BART1_0-p00440	196.346	297.449	131.755	94.7991	119.125	117.662	580.132	510.993	407.476	197.951	225.171	216.082
BART1_0-p00429	0	0	0	0	0	0	0	0	0	0	0	0
BART1_0-p00430	202.587	381.346	258.919	110.273	66.772	186.6	59.1564	72.1552	108.228	128.473	272.503	229.996
BART1_0-p00431	0	0	0	0	0	0	0	0	0	0	0	0
BART1_0-p00433	0	0	0	0	0	0	0	1.00607	0	0	0	0
BART1_0-p00442	0	0	0	0	0	0	0	0	0	0	0	0
BART1_0-p00443	0	0	0	0	0	0	0	0	0	0	0	0
BART1_0-p00432	0	0	0	0	0	0	0	0	0	0	0	0
BART1_0-p00434	0	0	0	0	0	0	0	0	0	0	0	0
BART1_0-p00435	0	0	0	0	0	0	0	0	0	0	0	0
BART1_0-p00437	0	0	0	0	0	0	0	0	0	0	0	0
BART1_0-p00438	0	0	0	0	0	0	0	0	0	0	0	0
BART1_0-p00436	0	0	0	0	0	0	0	0	0	0	0	0
BART1_0-p00446	0	0	0	0	0	0	0	0	0	0	0	0
BART1_0-p00448	0	0	1.91599	1.37022	0.000177016	0.00010637	5.80323	0.000111921	1.07944	2.66923	1.05112	0
BART1_0-p00441	0	0	0	0	0	0	0.969638	0	0	0	0	0
BART1_0-p00445	0	0	0	0	0	0	0	0	0	0	0	0
BART1_0-p00447	0	0	1.02524	0	0	0	0	0	0	0	0	0
BART1_0-p00444	0	0	0	0	0	0	0	0	0	0	0	0
BART1_0-p00449	0	0	0	0	0	0	0	0	0	0	0	0
BART1_0-p00450	0	0	0	0	1.01039	0	1.95359	0	0	0	0	0
BART1_0-p00451	0	0	0	0	0	0	0	0	0	0	0	0
BART1_0-p00455	0	0	0	0	0	0	0	0	0	0	0	0
BART1_0-p00452	0	0	0	0	0	0	0	0	0	0	0	0
BART1_0-p00453	0	0	0	0	0	0	0	0	0	0	0	0
BART1_0-p00454	0	1.04599	0	0	0	4.1194	0	0	1.99648	0	0.966534	0.973281
BART1_0-p00457	51.5837	106.785	174.489	20.6491	44.8306	45.7753	181.269	89.2195	49.4111	132.303	183.574	18.858
BART1_0-p00456	0	0	2.98737	12.0031	0	0	0	0	0	0	2.28384	0
BART1_0-p00460	1454.03	1437.11	1482.29	468.23	407.349	829.148	2987.66	4569.85	2380.38	1626.01	1993.51	1645.42
BART1_0-p00465	179.001	234.908	151.156	114.391	210.242	151.436	126.018	215.825	225.927	160.426	156.044	149.376
BART1_0-p00461	0	0	0	0	0	0	0.969644	0	0	0	0	0
BART1_0-p00462	0	0	0	0.996331	0	0	0.935008	0	0	0	0	0
BART1_0-p00464	0	0	0	0	0	0	0	0	0	0	0	0
BART1_0-p00463	0	0.965371	0	0	0	0	5.46884	1.58172	2.00389	2.04315	3.90935	1.02026
BART1_0-p00470	0	0	0	0	0	0	0	0	0	0	0	0
BART1_0-p00459	0	0	0	0	0	0	0	0	0	0	0	0
BART1_0-p00467	584.428	341.093	723.689	314.953	175.064	519.625	157.526	239.645	71.2884	271.647	278.774	213.899
BART1_0-p00466	0	0	0	0	0	0	0	0	0	0	0	0
BART1_0-p00472	14.1545	24.1092	15.9902	17.7413	10.1871	6.02242	6.45265	19.441	31.4101	0.969409	3.74763	7.79474
BART1_0-p00473	0	0	0	0	0	0	0	0	0	0	0	0
BART1_0-p00471	0	0	0	0	0	0	0	0	0	0	0	0
BART1_0-p00469	0	0	0	0	0	0	0	0	0	0	0	0
BART1_0-p00474	22.6265	16.6941	45.4231	8.58985	2.00388	13.9303	7.22361	8.98263	2.9705	2.87683	10.5535	12.4776
BART1_0-p00475	34.0835	29.5126	30.0212	9.31941	17.0499	9.00902	10.2088	37.8549	4.95869	11.4574	59.0207	12.2606
BART1_0-p00476	8.38073	16.9812	29.5672	6.56612	2.98224	9.71056	0	2.00439	4.01862	3.81844	13.5593	5.78664
BART1_0-p00477	66.1187	60.57	65.9631	6.7756	1.9767	9.86347	75.3093	199.826	14.8204	4.85881	32.3727	19.5947
BART1_0-p00495	146.498	227.825	174.376	148.561	156.206	204.676	219.128	238.968	395.548	139.601	169.679	304.339
BART1_0-p00478	43.9741	75.2617	37.6621	24.8687	12.8081	19.957	67.0207	69.4163	52.185	28.3927	27.8084	29.7531
BART1_0-p00479	40.9519	39.434	30.5182	31.081	10.8033	30.5525	23.0901	24.187	23.5877	15.1482	22.9275	32.74
BART1_0-p00480	125.289	114.309	141.373	56.9332	82.5238	68.9156	79.5403	86.5221	139.221	51.2687	36.1245	64.7961
BART1_0-p00481	133.344	224.351	52.0586	51.898	119.567	111.224	4.40853	40.5443	82.2761	130.063	80.435	85.5203
BART1_0-p00485	125.005	139.837	147.481	77.5074	122.962	119.757	60.3718	64.9921	74.2269	33.3245	28.3006	33.1619
BART1_0-p00484	16.3408	22.0564	18.0448	14.1614	12.2275	13.6845	57.8172	28.2046	24.7773	12.045	31.7186	27.6373
BART1_0-p00482	0	0	0	0	0	0	0	0	0	0	0	0
BART1_0-p00483	0	0	0	0	0	0	0	0	0	0	0	0
BART1_0-p00487	0	0	0	0	0	0	0	0	0	0	0	0
BART1_0-p00486	0	0	0	0	0	0	0	0	0	0	0	0
BART1_0-p00489	0	0	0	0	0	0	0	0	0	0	0	0
BART1_0-p00488	0	0	0	0	0	0	0	0	0	0	0	0
BART1_0-p00492	0	0	0	0	0	0	0	0	0	0	0	0
BART1_0-p00490	0	0	0	0	0	0	0	0	0	0	0	0
BART1_0-p00491	0	0	0	0	0	0	0	0	0	0	0	0
BART1_0-p00493	0	0	0	0	0	0	0	0	0	0	0	0
BART1_0-p00494	0	0	0	0	0	0	0	0	0	0	0	0
BART1_0-p00497	0	0	0	0	0	0	0	0	0	0	0	0
BART1_0-p00498	1.97446	1.08885	1.04202	0	2.96678	0	0	1.15178	0	0	0	2.14446
BART1_0-p00496	0	0	0	0	0	0	0	0	0	0	0	0
BART1_0-p00500	0	48.3524	0	0	0	0	22.3264	83.8012	43.1325	188.082	287.912	186.034
BART1_0-p00499	106.595	125.89	103.234	89.9492	96.0514	177.136	131.33	197.938	179.429	87.2503	78.8463	73.1019
BART1_0-p00502	0	3.04101	2.96134	0	3.01829	6.97486	6.90573	4.00247	15.083	6.99348	2.99587	13.0653
BART1_0-p00501	0	0	0	0	0	0	0	0	0	0	0	0
BART1_0-p00503	4.82567	108.85	1.82462	0	3.0916	3.05987	161.531	222.309	120.463	469.039	632.914	725.772
BART1_0-p00504	0	0	0	1.49138	0	0	0	0	0	0	0	0
BART1_0-p00506	3.88395	0	3.00659	0	0.990782	0	0.96371	0.988809	2.96634	3.15997	2.11044	0
BART1_0-p00505	0	0	0	0	0	0	0	0	0	0	0	0
BART1_0-p00508	9.65844	7.0907	3.88235	2.11331	11.3328	14.4165	11.9499	2.23951	12.9657	23.5134	11.1414	5.94893
BART1_0-p00507	1.09116	0	0	0	0	0	0	0	0	0	0	0
BART1_0-p00516	797.042	1061.53	550.683	624.429	947.53	933.024	464.205	1260.42	835.734	1922.04	1343.97	1184.42
BART1_0-p00512	0	1.01873	0	0	1.05139	0	0	0	0	0	0	0
BART1_0-p00509	0	0	0	0	0	0	0	0	0	0	0	0
BART1_0-p00510	0	0	0	0	0	0	0	0	0	0	0	3.86855
BART1_0-p00511	0	0	0	0	0	0	0	0	0	0	0	0
BART1_0-p00515	59.6658	55.2261	76.2363	63.774	39.0261	64.1149	32.4276	50.158	51.0081	41.5181	40.3829	44.7637
BART1_0-p00513	0	0	0	0	0	0	0	0	0	0	0	0
BART1_0-p00514	0	0	0	0	0	0	0	0	0	0	0	0
BART1_0-p00532	99.999	131.154	106.642	71.683	131.382	54.2689	80.0601	95.6216	115.291	89.9221	102.524	97.9366
BART1_0-p00517	0	0	0	0	0	1.96263	2.76586	0.992073	3.99851	0.997821	1.01712	1.99597
BART1_0-p00518	1.04519	0	0	0.960537	5.96898	0	0	0	0	1.96086	0	0
BART1_0-p00520	0	0	0	2.88155	0	0	0	0	0	0	0	0
BART1_0-p00522	0	2.01162	2.13816	0	0	0	0	5.06123	3.012	0	0	0
BART1_0-p00519	62.1589	61.027	27.5807	27.2889	53.3111	51.5859	8.41775	16.9301	22.4884	5.99963	6.80522	6.86892
BART1_0-p00521	0	3.10365	0	0	0	0	0	0	0	0	2.0258	2.84985
BART1_0-p00524	179.563	362.19	302.196	165.234	172.29	266.54	397.32	687.983	672.538	596.821	537.958	499.628
BART1_0-p00526	56.9814	65.5122	105.882	74.7863	87.1251	68.9035	55.1899	50.3096	64.0496	76.1253	56.8901	79.3962
BART1_0-p00523	0	0	0	0	0.923917	0	0	0	0	0	2.21828	0
BART1_0-p00525	0	0	0	0.981698	1.88743	1.15635	0	3.86064	0	2.00523	0	3.07457
BART1_0-p00530	167.054	286.289	164.766	135.477	157.423	115.165	359.639	353.342	350.665	208.783	178.855	196.792
BART1_0-p00528	0	0.987551	0	0	0	1.94883	18.5669	12.2005	2.2318	11.7908	6.18451	7.13428
BART1_0-p00529	2.82597	0.936486	9.66413	2.35903	0	0	0	1.2122	2.77779	3.65269	22.921	7.8985
BART1_0-p00527	0	0	0	0	0	0	0	0	0	0	0	0
BART1_0-p00533	0	0	0	0	0	0	0	2.01224	0	0	0	0
BART1_0-p00534	0	0	1.02524	0	0	0	0	0	0	0	0	0
BART1_0-p00535	3.93754	4.92722	47.147	4.07072	0.991036	0	3.81121	5.93261	22.7458	13.314	16.5631	9.19618
BART1_0-p00536	39.8459	46.5466	89.8993	105.13	52.5414	34.1252	9.0226	54.1646	57.6322	166.571	152.025	94.3543
BART1_0-p00531	0	0	0	0	0	0	0	0	0	0	0	0
BART1_0-p00586	167.043	254.348	189.611	87.5579	81.9059	64.5389	135.239	172.752	226.842	62.8019	67.8849	78.6757
BART1_0-p00537	0	0	0	0	0	0	0	0	0	0	0	0
BART1_0-p00542	44.8378	47.5043	34.7888	21.4233	25.6177	53.9154	38.3243	49.8104	38.0417	42.527	48.2671	39.8334
BART1_0-p00564	68.3272	145.449	93.1774	52.6954	44.76	36.4892	58.1598	59.5408	42.1711	113.258	230.998	75.5516
BART1_0-p00565	23.722	45.1642	28.7392	5.03024	16.536	22.7232	7.02301	15.3696	15.709	40.7808	29.7321	21.4735
BART1_0-p00566	2.07393	16.3139	29.3517	36.3427	18.7361	10.2658	2.00752	17.5781	12.4201	24.5441	32.6952	26.0574
BART1_0-p00567	0	0	0	0	0	0	0	0	0	0	0	0
BART1_0-p00538	0	0	0	0	0	0	0	0	0	0	0	0
BART1_0-p00539	0	0	2.05048	0	0	0	0	0	0	0	0	0
BART1_0-p00541	0	0	0	1.97013	0	0	0	0	2.86518	0.986669	0.985389	0
BART1_0-p00540	1.99989	2.01776	0.959496	2.95934	3.60956	0	5.83347	1.00149	1.00117	0.99826	4.19503	2.01849
BART1_0-p00543	13.6893	17.9883	20.0512	13.0687	7.10343	7.11063	0	14.3876	12.3363	28.1414	20.8817	20.5995
BART1_0-p00544	0	0	1.01236	0	0	0	0	0	0	0	7.92412	0
BART1_0-p00545	0	0	0	0	0	0	0	0	0	0	0	0
BART1_0-p00546	0	0	0	0	0	0	0	0	0	0	0	0
BART1_0-p00547	0	0	1.02524	0	0	0	0	0	0	0	0	0
BART1_0-p00548	0	0	0	0	0	0	0	1.00613	0	0	0	0
BART1_0-p00550	0	0	0	0	0	0	0	0	0	0	0	0
BART1_0-p00554	21.7173	6.94493	21.422	6.45151	3.06612	15.1736	0	0	1.02681	0	7.38076	0
BART1_0-p00549	0	0	0	0	0	0	0	0	0	0	0	0
BART1_0-p00551	0	0	1.02525	0	0	0	0	0	0	0	0	0
BART1_0-p00552	0	0	0	0	0	0	0	0	0	0	0	0
BART1_0-p00553	0	0	0	0	0	0	0	0	0	0	0	3.31942
BART1_0-p00571	548.773	627.59	588.034	257.32	349.966	545.133	607.414	407.663	525.676	459.176	336.867	501.743
BART1_0-p00556	17.295	9.21259	21.3901	9.83954	14.8629	23.1532	0	0	2.20348	0	0	0
BART1_0-p00557	18.4186	5.14354	9.3657	5.31742	9.27484	21.5442	0	0	0	0	0	0
BART1_0-p00555	0	0	0	0	0	0	0	0	0	0	0	0
BART1_0-p00559	0	0	0	0	3.11216	0	1.90283	0	0	0	0	0
BART1_0-p00558	0	0	0	0	0	0	0	0	0	0	0	0
BART1_0-p00560	0	0	0	0	0	0	0	0	0	0	0	0
BART1_0-p00561	0	0	0	0	0	0	0	0	0	0	0	0
BART1_0-p00562	0	0	0	0	0	0	0	0	0	0	0	0
BART1_0-p00563	0	0	0	0	0	0	0	0	0	0	0	0
BART1_0-p00569	0	0	0	0	0	0	0	0	0	0	0	0
BART1_0-p00568	5.31163	0	0	1.04071	8.11459	3.18272	0	0	0	0	0	0
BART1_0-p00574	0	0	0	0	0	0	0	0	0	0	0	0
BART1_0-p00570	0	0	0	0	0	0	0	0	0	0	0	0
BART1_0-p00572	0	1.04009	0	0	0	2.04336	0	0	0	0	0	0
BART1_0-p00576	0	0	0	0	0	0	0	0	0	0	0	0
BART1_0-p00573	0	0	0	0	0	0	0	0	0	0	0	0
BART1_0-p00575	0	0	0	0	0	0	0	0	0	0	0	0
BART1_0-p00577	0	0	0	0	0	0	0	0	0	0	0	0
BART1_0-p00579	0	0	1.02525	0	0	0	0	0	0	0	0	0
BART1_0-p00578	0	0	0	0	0	0	0	0	0	0	0	0
BART1_0-p00581	0	0	1.88646	1.01679	0.986921	0.983995	0	0	0	1.98599	1.00372	1.0017
BART1_0-p00580	0	0	0	0	0	0	0	0	0	0	0	0
BART1_0-p00584	0	0	0	0	0	0	0	0	0	0	0	0
BART1_0-p00585	0	0	0	0	0	0	0	0	0	0	0	0
BART1_0-p00583	0	0	0	0	0	0	0	0	0	0	0	0
BART1_0-p00582	0	0	0	0	0	0	0	0	0	0	0	0
BART1_0-p00595	540.927	646.103	623.848	298.189	413.173	496.221	349.164	651.021	536.628	465.494	522.525	404.066
BART1_0-p00587	0	0	0	0	1.04785	0	0.942015	0	0	0	0	0
BART1_0-p00588	0	0	0	0	0	0	0	0	0	0	0	0
BART1_0-p00592	0	0	1.02524	0	0	0	0	0	0	0	0	0
BART1_0-p00598	1498.63	1739.02	1411.92	1220.17	1403.02	1929.25	1334.22	1875.24	1465.36	1554.63	1540.47	1736.97
BART1_0-p00589	265.72	302.823	343.83	203.042	216.775	243.067	241.898	186.037	293.975	113.81	129.864	101.62
BART1_0-p00590	191.602	295.663	333.785	111.19	190.258	179.989	217.28	308.366	394.674	165.728	146.052	198.893
BART1_0-p00591	0	0	0	0.928376	3.40086	0	0	0	0.936837	0	0	0
BART1_0-p00593	0	0	0	0	0	0	0	0	0	0	0	0
BART1_0-p00594	8.08927	10.5552	19.4037	11.0664	12.4768	13.4178	0.963914	11.5259	11.3437	8.54251	10.0914	9.65115
BART1_0-p00613	44.5696	31.1665	16.1607	24.5346	12.3277	15.4189	2.55854	0.82989	3.95464	1.63202	3.24361	0.812639
BART1_0-p00614	0	3.43667	0	0	0	0	0	0	0	0	0	0
BART1_0-p00596	308.758	369.703	513.651	283.423	345.022	334.779	264.625	381.092	587.885	246.402	212.898	208.027
BART1_0-p00597	0	0	0	0	0	0	0	0	0	0	0	0
BART1_0-p00602	0	0	0	0	0	0	0	0	0	0	0	0
BART1_0-p00603	0	0	0	0	0	0	0	0	0	0	0	0
BART1_0-p00617	68.003	109.389	180.09	74.0207	104.021	44.5449	35.4228	61.2921	86.4207	50.8658	28.5363	50.6537
BART1_0-p00618	0	0	0	0	0	0	0	0	0	0	0	0
BART1_0-p00599	0	0	0	1.0334	1.94971	0	0	0	0.977517	0	0	0
BART1_0-p00600	0	0	0	0	0	0	0	0	0	0	0	0
BART1_0-p00601	0	0	0	0	0	0	0	0	0	0	0	0
BART1_0-p00604	0	0	0	0	0	0	0	0	0	0	0	0
BART1_0-p00605	0	0	0	0	0	0	0	0	0	0	0	0
BART1_0-p00606	0	0	1.02524	0	0	0	0	0	0	0	0	0
BART1_0-p00607	0.996271	0	1.11529	0	0	0	0.927456	2.01387	0	0	0	0
BART1_0-p00608	0	0	0	0	0	0	0	0	0	0	0	0
BART1_0-p00609	0	0	0	0	0	0	0	0	0	0	0	0
BART1_0-p00611	0	0	0	0	0	0	0	0	0	0	0	0
BART1_0-p00610	0	1.05214	0	0	0	0	0	0	0	0	0	0
BART1_0-p00612	0	0	0	0	0	0	0	0	0	0	0	0
BART1_0-p00615	0	0	0	0	0	0	0	0	0	0	0	0
BART1_0-p00616	11.8824	18.9284	20.0149	3.03472	8.02092	14.9776	4.73981	17.9589	18.1096	3.03243	11.128	11.1811
BART1_0-p00637	387.329	399.082	439.195	275.154	330.892	367.466	3.27332	2.91764	59.839	16.5094	7.95781	21.2291
BART1_0-p00634	0	0	0	0	0	0.981635	0	0	0	0	0	0.995195
BART1_0-p00619	0	0	0	0	0	0	0	0	0	0	0	0
BART1_0-p00621	1716.77	1795.07	1924.53	1227.88	1374.96	2243.03	716.59	786.267	691.675	1233.46	1478.33	1303.15
BART1_0-p00620	0	0	2.05049	0	0	0	0	0	0	0	0	0
BART1_0-p00622	26.7125	10.9678	46.1591	15.2916	9.30646	34.8411	0	0	6.2465	0	0	0
BART1_0-p00635	156.816	177.879	112.274	74.8506	187.494	132.955	114.346	106.254	119.136	52.5329	35.5932	37.6272
BART1_0-p00625	0	0	0	0	0	0	2.46905	4.57751	0	0	0	3.81008
BART1_0-p00623	3.23642	6.43822	1.21921	0.895055	1.99532	1.04398	0	0	0	0.918123	1.7572	0
BART1_0-p00624	0	0	0	0	0	0	0	0	0	0	0	0
BART1_0-p00630	0	0	0	0	0	0	0	0	0	0	0	0
BART1_0-p00626	0	0	0	0	0	0	0	0	0	0	0	0
BART1_0-p00629	0	0	0	0	0	0	0	0	0	0	0	0
BART1_0-p00627	0	1.916	0	0	0	2.09317	0	0	1.03331	0	2.73396	0
BART1_0-p00628	0	0	0	0	0	0	0	0	1.00628	0	0	0
BART1_0-p00631	13.8901	5.95955	18.0976	10.1251	4.01669	10.0608	8.3395	9.04198	2.038	15.1664	6.11637	35.2662
BART1_0-p00632	0	0	0	0	0	0	0	0	0	0	0	0
BART1_0-p00633	0	0	0	0	0	0	0	0	0	0	0	0
BART1_0-p00661	2257.89	2691.99	2256.19	1593.77	2858.45	2275.36	1684.56	2635.71	2402.62	2180.68	2008.92	2052.96
BART1_0-p00636	0	0	0	0	0	0	0	0	0	0	0	0
BART1_0-p00668	668.976	472.59	417.475	560.516	1249.51	1465.31	555.332	1028.76	284.983	1235.07	1275.96	1325.19
BART1_0-p00669	236.454	300.517	291.277	180.103	216.363	194.773	231.766	460.494	466.319	311.596	233.588	310.097
BART1_0-p00663	109.502	109.154	113.594	119.615	83.9592	126.988	1.22907	0	22.8929	0	0	0
BART1_0-p00641	0	0	0	0	0	0	0	0	0	0	0	0
BART1_0-p00638	0	0	0	0	0	0	0	0	0	0	0	0
BART1_0-p00640	0	0	0	0	0	0	0	0	0	0	0	0
BART1_0-p00639	0	0	0	0	0	0	0	0	0	0.966977	0	0
BART1_0-p00642	0	0	0	0	0	0	0	0	0	0	0	0
BART1_0-p00643	0	0	0	0	0	0	0	0	0	0	0	0
BART1_0-p00644	0	2.10428	0	0	0	0	0	0	0	0	0	0
BART1_0-p00645	0	2.91231	2.68441	0	1.03111	7.15775	0	3.08731	0	1.01666	3.12146	1.0365
BART1_0-p00646	0	0	0	0	0	0	0	0	0	0.966981	0	0
BART1_0-p00647	3.03743	2.96459	2.16793	0	0	0	8.02817	3.79399	1.87914	0	0	0
BART1_0-p00650	62.7406	70.3226	48.1282	31.0167	43.126	51.8792	48.9119	64.309	62.1535	38.7203	35.7802	29.8629
BART1_0-p00648	18.2393	15.7146	19.7459	14.7441	6.10459	13.9214	0	0	3.54656	0	1.07554	0
BART1_0-p00649	0	0	0	0	0	0	0	0	0	0	0	0
BART1_0-p00651	0	0	0	0	0	0	0	0	0	0	0	0
BART1_0-p00652	16.5223	24.7676	15.1163	0	0.990355	0.996992	28.858	38.4729	13.6641	6.76396	4.80232	2.87062
BART1_0-p00653	49.4822	134.585	51.4457	0	4.91986	6.03544	95.7319	145.97	103.724	9.49727	18.67	7.58741
BART1_0-p00655	1307.26	2042.59	1120.64	222.832	186.438	150.144	293.399	518.964	1120.71	91.8522	289.353	27.0725
BART1_0-p00656	1590.5	2376.32	1282.85	0	534.963	97.8109	1996.14	1467.25	920.912	159.392	0	95.1586
BART1_0-p00654	0	1.05214	0	0	0	0	0	0	0	0	0	0
BART1_0-p00659	68.0023	65.0538	42.7601	2.91753	8.4115	0	30.8639	26.8079	22.8775	2.99547	0.987864	0
BART1_0-p00657	0	0	4.00542	1.9672	0	0	8.0153	11.8312	2.94589	0	2.93684	0.978679
BART1_0-p00660	0	1.03942	0	3.90259	0	0	0	1.0027	0	0	0	0
BART1_0-p00658	0	0	0	0	0	0	0	0	0	0	1.95608	0
BART1_0-p00676	0	0	0	0	0	0	0	0	0	0	0	0
BART1_0-p00666	0	0	0	2.59865	0	4.16293	0	0	0.579735	0	0	0
BART1_0-p00662	0	0	0	0	0	0	0	0	0	0	0	1.93428
BART1_0-p00665	0	0	0	0	0	0	0	0	0	0	0	0
BART1_0-p00667	0	1.0438	1.86455	0	0	0	0	1.06622	0	0	4.10246	0
BART1_0-p00664	0	0	0	0	0	0	0	0	0	0	0	0
BART1_0-p00675	0	0	0	0	2.21554	0	0.891975	0	0	0	0	0
BART1_0-p00674	0	0	0	1.01399	0	0	0.918949	0	0	0	0	0
BART1_0-p00670	0	0	0	0	0	0	0	0	0	0	0	0
BART1_0-p00671	0	0	0	0	0	0	0	0	0	0	0	0
BART1_0-p00673	0	0	0	0	0	0	0	0	0	0	0	0
BART1_0-p00672	0	0	0	0	0	0	0	0	0	0	0	0
BART1_0-p00677	11.7524	16.5446	5.66806	33.4496	54.6271	16.883	1.00655	0	14.8684	12.232	12.314	8.25996
BART1_0-p00688	75.7839	70.3414	35.0346	25.3572	53.228	33.6624	46.6333	80.6868	99.9447	52.0909	39.9986	34.358
BART1_0-p00685	9239.4	12920.3	7459.82	3918.17	3181.64	4725.63	9566.16	9435.36	6826.37	2251.13	2245.64	1994.44
BART1_0-p00678	545.312	762.982	416.076	540.566	569.752	952.011	652.958	733.706	685.564	509.246	532.443	533.323
BART1_0-p00679	0	0	0	0	0	0	0	0	1.00628	0	0	0
BART1_0-p00680	15.848	6.38029	1.51341	0	0	1.60406	9.90694	10.9089	6.40297	0	0	2.94252
BART1_0-p00681	0	5.71271	0.979766	0	0	0	0.87931	0	1.04101	2.16401	0	2.16726
BART1_0-p00684	0	0	0	0	0	0	0	0	0	0	0	0
BART1_0-p00682	0	0	0	0	0	0	0	0	0	0	0	0
BART1_0-p00683	0	0	0	0	0	0	0	0	0	0	0	0
BART1_0-p00686	388.974	330.21	357.21	554.724	358.187	628.189	220.133	343.043	300.827	279.9	277.035	402.491
BART1_0-p00687	15.658	218.725	97.5295	41.5204	89.835	0	32.809	140.053	108.432	224.864	139.067	142.815
BART1_0-p00719	1255.71	1515.06	1433.27	747.488	905.68	1027.08	1491.56	1551.68	1151.17	795.616	770.908	858.079
BART1_0-p00689	0	0	0	0	0	0	0.969641	0	0	0	0	0
BART1_0-p00694	0.808638	0	0	0	0	0	0	0	1.30262	0	0	0
BART1_0-p00693	0	0	0	0	1.01278	0	0	1.01115	0	0	0	0
BART1_0-p00690	0	0	0	0	0	0	0	0	0	0	0	0
BART1_0-p00692	0	0	0	0	0	0	0	0	0	0	0	0
BART1_0-p00713	961.154	1299.28	1366.34	676.932	931.816	1581.49	531.088	1094.55	724.017	1396.7	1496.34	1183.42
BART1_0-p00714	4.31874	3.25769	3.02324	0.976683	3.08967	4.08769	4.003	2.00658	5.96303	6.52898	4.69498	3.74898
BART1_0-p00715	293.376	269.164	292.086	353.371	289.991	587.629	398.868	403.775	279.351	323.601	336.554	356.612
BART1_0-p00716	0	2.79228	0	0	0	0	0	0	0	0	0	0
BART1_0-p00696	0	0	0	0	0	0	0	0	0	0	0	0
BART1_0-p00695	0	0	0	0	0	0	0	0	0	0	0	0
BART1_0-p00712	159.848	189.199	206.984	224.868	206.721	335.587	127.6	195.617	205.814	248.167	218.339	180.842
BART1_0-p00700	2.10838	68.6731	8.07977	4.58785	162.583	32.0555	14.4746	4.97484	10.8537	0.928519	1.82016	12.9064
BART1_0-p00697	0	3.14983	0	0	1.00187	0	0	0	2.99636	1.98397	0	0
BART1_0-p00698	1.03293	0	0	0	3.06155	0	0	0	0	0	0	0
BART1_0-p00699	0	0	1.03739	0	0	0	0	0	0	0	0.966614	0
BART1_0-p00703	0	0	0	0	0	0	0	0	0	0	0	0
BART1_0-p00701	0	0	0	0	0	0	0	0	0	0	0	0
BART1_0-p00702	0	0	0	0	0	0	0	0	0	0	0	0
BART1_0-p00704	0	0	0	0	0	0	0	0	0	0	0	0
BART1_0-p00707	1.03751	1.03766	3.11328	0	0	0	0	0	0	0	0	0
BART1_0-p00706	0	0	0	0	0	0	0	0	0	0	0	0
BART1_0-p00705	0	0	0	0	0	0	0	0	0	0	0	0
BART1_0-p00711	484.733	589.98	718.144	382.451	496.912	601.318	385.489	718.802	701.705	561.71	727.738	564.889
BART1_0-p00708	0	2.13949	0	0	0	0	0.999379	7.07043	5.08532	11.3981	4.73204	2.87316
BART1_0-p00709	0	0	0	0	0	0	0	0	0	0	0	0
BART1_0-p00710	0	0	0	0	1.00857	4.02225	4.09395	2.03785	0	0	3.50662	0
BART1_0-p00754	135.722	156.086	105.56	69.357	109.052	102.038	231.766	236.106	250.973	201.26	212.785	183.016
BART1_0-p00718	5.16019	2.09231	2.21787	7.50941	0	0	1.75056	0	0	2.85629	1.37905	4.66827
BART1_0-p00717	0	0	0	0	0	0	0	0	0	0	0	0
BART1_0-p00723	2109.4	2262.9	1838.3	1782.4	1930.01	2209.86	1642.59	2520.44	1956.49	1703.93	1795.26	2169.16
BART1_0-p00721	0	0	0	0	0	0	0	0	0	0	0	0
BART1_0-p00720	0	0	0	0	0	0	0	0	0	0	0	0
BART1_0-p00722	0	0	0	0	0	0	0	0	0	0	0	0
BART1_0-p00724	0	0	0	0	0	0	0	0	0	0	0	0
BART1_0-p00725	0	0	0	0	0	0	0	0	0	0	0	0
BART1_0-p00726	10.1609	13.1306	11.327	16.2813	30.6026	21.086	5.39327	6.88241	13.7374	20.5624	17.8521	17.1027
BART1_0-p00728	0	0	0	0	0	0	0	0	0	0	0	0
BART1_0-p00727	0	0	0	0	0	0	0	0	2.01255	0	0	0
BART1_0-p00729	0	0	0	0	0	0	0	0	0	0	0	0
BART1_0-p00733	35.5135	60.955	63.3083	6.30994	15.8079	29.8625	23.2827	16.2723	62.5502	9.00817	19.3503	14.595
BART1_0-p00734	2.07135	6.43644	3.50648	8.71847	3.15796	2.79006	0	0	0	2.85093	0	0
BART1_0-p00730	0	0	0	0	0	0	0	0	0	0	0	0
BART1_0-p00731	0	0	0	0	0	0	0	0	0	0	0	0
BART1_0-p00732	0	0	0	0	0	0	0	0	0	0	0	0
BART1_0-p00736	803.909	1142.31	506.321	649.706	748.526	901.093	1020.43	544.373	616.837	470.271	336.525	681.969
BART1_0-p00735	0	0	0	0	0	0	0	0	0	0	0	0
BART1_0-p00737	0	0	1.02524	0	0	0	0	0	0	0	0	0
BART1_0-p00738	27.7799	16.9656	27.9764	25.869	15.3179	4.03337	0	3.02739	2.03292	1.00298	1.02095	2.03129
BART1_0-p00739	0	0	0	0	0	0	0	0	0	0	0	0
BART1_0-p00741	0	0	0	0	0	0	0	0	0	0	0	0
BART1_0-p00740	0	0	0	0	0	0	0	0	0	0	0	0
BART1_0-p00742	0	0	0	0	0	0	0	0	0	0	0	2.90142
BART1_0-p00744	47.5742	80.1721	125.458	51.0917	75.8345	107.426	50.3912	81.0085	63.1935	62.2732	105.996	75.0302
BART1_0-p00745	51.5092	54.3406	16.0213	12.0504	16.7631	58.2669	105.797	63.0734	47.5788	41.9626	48.228	38.5999
BART1_0-p00743	0	0	0	0.971136	0.950839	0	0	0	0	0	0	5.75301
BART1_0-p00760	0	0	1.4805	3.06867	0	2.86617	0	0.784911	4.35036	0	2.38922	1.58108
BART1_0-p00746	0	0	0	0	0	0	0	0	0	0	0	0
BART1_0-p00747	0	0	0	0	0	0	0	0	0	0	0	0
BART1_0-p00748	0	0	0	0	0	0	0	0	0	0	0	0
BART1_0-p00750	0	0	0	0	0	0	0	0	0	0	0	0
BART1_0-p00751	0	0	0	0	0	0	0	0	0	0	0	0
BART1_0-p00749	0	0	0	0	0	0	0	0	0	0	0	0
BART1_0-p00752	0	0.000117315	1.80337	0.953888	0.000103568	0	2.73554	3.6631	1.83191	2.83918	25.2694	0.000126671
BART1_0-p00753	96.4074	52.6826	36.5408	32.6931	78.038	41.4321	1.36005	0	10.6898	0	0	0
BART1_0-p00762	637.765	590.259	865.902	452.749	666.496	686.899	60.8733	108.309	270.306	142.301	164.273	55.1154
BART1_0-p00761	0	0	0	0	3.0535	0	0	0	0	0	0	0
BART1_0-p00755	0	0	0	0	0	0	0	0	0	0	0.978043	0
BART1_0-p00759	5.04156	11.2318	1.08092	5.16221	36.3604	8.1146	78.485	88.774	36.1816	119.535	121.859	18.5052
BART1_0-p00756	0	0	0	0	0	0	0	0	0	0	0	0
BART1_0-p00757	0	1.05215	0	0	0	0	0	0	0	0	0	0
BART1_0-p00758	0	0	0	0	0	0	0	0	0	0	0	0
BART1_0-p00763	3.03786	1.04929	1.16537	1.80059	3.96316	8.03226	0	0	0	0	0	0
BART1_0-p00794	69.6126	51.9636	113.257	17.7715	80.6869	40.3827	21.01	43.9547	78.2094	38.9012	36.3558	37.2742
BART1_0-p00765	42.1835	51.5242	46.3104	50.7964	39.6169	48.7635	44.1026	32.7811	35.4439	26.3097	12.505	11.5103
BART1_0-p00764	0	1.0806	0	0	0	1.03817	0	0	2.01516	0	1.85179	0
BART1_0-p00766	180.315	265.538	241.516	261.99	174.061	477.865	36.2756	115.718	43.3601	145.522	284.719	313.234
BART1_0-p00768	69.2343	62.8837	12.2853	1.86689	0	0	14.2692	24.6082	21.5405	0	0	0
BART1_0-p00767	3.00727	1.01717	0.946029	0	1.05187	3.13373	0	0	0	0	1.06454	0
BART1_0-p00769	0	0	0	0	0	0	2.9083	0	0	0	0	0
BART1_0-p00770	0	0	1.99702	1.82367	0	0	0	0	4.40138	1.39798	0	0
BART1_0-p00772	0	0	0	0	0	0	0	0	0	0	0	0
BART1_0-p00771	13.463	26.0931	12.3112	6.61764	10.8887	21.2098	6.42362	9.92202	6.88709	6.66878	5.60777	10.3521
BART1_0-p00785	40.9391	56.7249	27.6278	50.9884	70.8157	68.8081	22.4585	16.3691	38.2506	23.0855	38.0934	19.2251
BART1_0-p00786	3.2322	12.1413	6.02029	0	8.64052	0	0	0	0	13.3705	0	14.44
BART1_0-p00773	1.59147	1.15169	5.98868	0	0	0	0	1.00398	1.22418	1.0222	0	0
BART1_0-p00774	0	0	0	0	0	0	0	0	0	0	0	0
BART1_0-p00775	0	0	4.59747	0	0	0	0	7.60329	0	0	0	0
BART1_0-p00777	0	0	0	0	0	0	0	0	0	0	0	0
BART1_0-p00776	0	3.36388	0	0	0	0	4.8548	0	0	0	4.15393	0
BART1_0-p00778	5.75455	15.5846	8.10329	11.4319	10.1397	3.01412	15.6635	19.2152	24.1495	26.2755	7.46796	10.418
BART1_0-p00781	0	0	0	0	0	0	0	0	0	0	0	0
BART1_0-p00779	27.1134	0	48.1403	61.3834	25.731	10.1949	23.3467	38.5403	33.8874	52.9451	77.6591	58.3195
BART1_0-p00780	0	0	0	0	0	0	0	0	1.00628	0	0	0
BART1_0-p00783	3.10431	6.93571	0	1.02016	2.98916	0	0	0	1.00709	2.05033	1.83823	2.02859
BART1_0-p00784	0	0	0	0	0	0	0	0	0	0	0	0
BART1_0-p00797	11.938	9.84687	1.9821	5.27058	2.09522	2.96651	27.7656	24.8294	16.1434	20.0436	13.5522	5.91629
BART1_0-p00787	0	0	1.02586	0	0	0.996158	0	2.01007	0	0.971255	1.9755	0
BART1_0-p00790	0	0	0	0	0.991517	0	0	0	0	0.992747	0	0
BART1_0-p00788	1.21366	2.0751	2.30481	0	3.06239	1.03205	0	0	5.89173	0	0	0
BART1_0-p00789	0	0	0	0	0	0	0	0	0	0	0	0
BART1_0-p00791	0	0	0	0	0	0	0	0	0	0	0	0
BART1_0-p00792	0	0	0	0	0	0	0	0	0	0	0	0
BART1_0-p00803	0	0	0	0	0	0	0	0	0	0	0	0
BART1_0-p00802	30.6576	16.208	16.7201	7.95516	10.4223	23.2878	0	0	5.38389	0	0	1.61204
BART1_0-p00796	0	0	0	0	0	0	0	0	0	0	0	0
BART1_0-p00793	0	0	0	0	0	0	0	0	0	0	0	0
BART1_0-p00800	0	0	1.04988	0	0	0	0	0	0.982747	0	0	0
BART1_0-p00795	30.0791	13.8347	14.7702	23.3525	25.6551	46.2912	2.12197	0	8.00296	0	0	0
BART1_0-p00799	0	0	0	0	1.01783	0	0	0	0	0	0	0
BART1_0-p00801	0	0	0	0	0	0	0	0	0	0	0	0
BART1_0-p00798	0	0	0	0	0	0	0.88368	0	3.96731	4.0593	5.35154	0
BART1_0-p00814	5.89801	1.45221	17.0825	2.9612	0	6.41928	0	0	2.91683	2.17393	10.4257	1.4666
BART1_0-p00804	0	0	0	0	0	0	0	0	0	0	0.978041	0
BART1_0-p00806	0	0	0.963427	0	0	1.01458	0	0	1.03055	6.90179	3.9729	0
BART1_0-p00807	0	0	0	0	0	0	0	0	0	0	0	0
BART1_0-p00805	0	0	0	0	0	0	0	0	0	0	0	0
BART1_0-p00808	0	0	0	0	0	0	0	0	0	0	0	0
BART1_0-p00811	2.05641	2.09545	0	2.96699	0	1.01219	1.8389	0	0	0	2.98911	1.96521
BART1_0-p00809	0	0	0	0	0	0	0	0	0	0	0	0
BART1_0-p00810	0	0	0	0	0	0	0	0	0	0	0	0
BART1_0-p00813	0	0	0	0	0	0	0	0	0	0	0	0
BART1_0-p00812	0	0	0	0	0	0	0	0	0	0	0	0
BART1_0-p00822	0	2.03438	0	0	1.03113	0	0	0	1.02765	0	0	0
BART1_0-p00815	0	13.2767	0	0	0	0	18.6344	15.4616	18.5832	14.4719	12.4674	14.3559
BART1_0-p00818	0	0	0	0	0	0	0	0	0	0	0	0
BART1_0-p00819	0	0	0	0	0	0	0	0	0	0	0	0
BART1_0-p00817	0	0	0	0	0	0	0	0	0	0	0	0
BART1_0-p00816	0	0	0	0	0	0	0	0	0	0	0	0
BART1_0-p00820	0	0	0	0	0	0	0	0	0	0	0	0
BART1_0-p00821	0	6.01075	0	0	3.01461	0	1.93285	3.98678	1.00471	0.991881	3.97913	2.00395
BART1_0-p00823	33.3459	68.9113	31.4232	7.59597	34.2093	105.897	16.8109	36.4443	11.1374	94.8448	148.69	81.7415
BART1_0-p00824	0	0	0	0	0	0	0	0	0	0	0	0
BART1_0-p00825	0	0	0	0	0	0	0	0	0	0	0	0
BART1_0-p00826	0	0	0	0	0	0	0	0	0	0	0	0
BART1_0-p00827	0	0	0	0	0	0	0	0	0	0	0	0
BART1_0-p00828	2.07132	0	0	0	0	0	0	0	0	0	0	0
BART1_0-p00830	0	0	0	0	0	0	0	0	0	0	0	0
BART1_0-p00829	0	0	0	0	0	0	0	0	0	0	0	0
BART1_0-p00833	4.88351	7.21292	36.9158	4.74483	23.6871	22.1603	16.4518	0	22.9566	0.964974	0.921326	0.946399
BART1_0-p00831	0	0	0	0	0	0	0	0	0	0	0	0
BART1_0-p00832	0	0	0	0	0	0	0	0	0	1.25362	0	0
BART1_0-p00834	0	0	0	0	0	0	0	0	0	0	0	0
BART1_0-p00835	0	0	0	0	0	0	0	0	0	0	0	0
BART1_0-p00836	0	0	0	0	0	0	0	0	0	0	0	0
BART1_0-p00839	2.05312	0	0.968105	1.01232	2.08194	0	0	0	0	0	0	0
BART1_0-p00838	0	0	0	0	0	0	0	0	0	0	2.93413	0
BART1_0-p00837	0	0	0	0	0	0	0	0	0	0	0	0
BART1_0-p00846	461.06	625.319	602.613	253.729	397.4	355.575	234.538	494.794	531.726	334.003	280.732	322.646
BART1_0-p00841	156.781	212.974	302.086	77.2314	43.3817	89.7371	67.1145	135.497	188.941	22.098	62.1248	56.6764
BART1_0-p00840	0	0	0	0	0	0	0	0	0	0	0	0
BART1_0-p00842	0	0	0	0	0	0	0	0	0	0	0	0
BART1_0-p00843	0	0	0	0	0	0	0	0	0	0	0	0
BART1_0-p00856	916.703	1238.06	997.562	580.092	885.715	1027.34	1044.82	1212.74	971.44	820.87	940.351	825.429
BART1_0-p00845	0	0	0	0	0	0	0	0	0	0	0	0
BART1_0-p00844	14.7485	6.4252	11.4867	5.63925	5.31303	5.33062	2.37208	12.5646	1.06443	6.88001	9.3611	2.2638
BART1_0-p00848	34.7959	0	0	21.5933	0	0	16.674	0	30.4014	0	0	0
BART1_0-p00850	0	0	0	0	0	0	0	0	0	0	0	0
BART1_0-p00847	35.5968	0	30.3894	38.9802	0	20.928	138.52	50.7067	0	0	0	0
BART1_0-p00852	0	4.60927	0	0	0	0	0	2.3278	5.52607	0	0	0
BART1_0-p00851	0	0	0	0	0	0	4.18292	49.9454	48.1323	0	89.2969	0
BART1_0-p00849	0	0	0	0.951895	1.01551	0	0	1.01758	0	0	0	0
BART1_0-p00853	5.90132	10.1842	2.09205	5.68776	7.0317	14.9513	18.6517	9.11548	9.17805	4.02796	3.07676	6.04294
BART1_0-p00857	1415.11	1624.54	1168.79	766.984	1133.11	1581.42	908.975	1557.61	1274.65	1158.38	1289.28	812.951
BART1_0-p00854	2.00234	0	0	1.0021	1.0096	0	0	0	0	0	0	0
BART1_0-p00855	0	0	0	0	0	0	0	0	0	0	0	0
BART1_0-p00860	0	0	0	0	0	0	0	0	0	0	0	0
BART1_0-p00858	520.172	405.978	73.032	271.478	458.362	367.576	282.344	298.997	413.919	107.954	215.798	201.987
BART1_0-p00862	3.11564	3.15208	5.52646	1.88339	7.9653	17.7599	3.17038	0	1.97493	0	6.53211	5.66281
BART1_0-p00859	1154.65	1716.87	757.316	545.591	1449.2	659.121	176.686	798.011	1236.69	896.625	930.312	659.07
BART1_0-p00861	7.51887	14.9058	4.94795	2.20054	3.45272	3.40221	1.00075	1.00329	3.40332	3.13128	5.16279	1.87449
BART1_0-p00864	0	0	7.65154	0	1.03733	1.02993	1.58592	4.13975	3.2226	0	2.11385	1.05098
BART1_0-p00863	0	13.418	16.5599	3.81314	0	0	4.04747	2.94912	5.96128	0	2.83024	3.81233
BART1_0-p00865	43.6714	72.8611	30.6279	20.8968	23.92	31.5262	15.4707	45.898	46.2894	31.32	17.3612	36.494
BART1_0-p00872	6.10656	4.14026	3.15977	0	2.02273	0.986	11.69	18.2303	9.0791	10.7894	11.7702	9.74322
BART1_0-p00869	0	0	0	0	0	0	0	0	0	0	0	0
BART1_0-p00866	4.00087	10.4338	3.90288	0	1.98211	5.95515	4.25162	4.99541	10.9201	9.01799	7.0205	11.1877
BART1_0-p00867	0	0	0	0	0	0	0	0	0	0	0	0
BART1_0-p00868	0	0	0	0	0	0	0	0	0	0	0	0
BART1_0-p00870	0	0	0	0	0	0	0	0	0	0	0	0
BART1_0-p00871	0	0	0	0	0	0	0	0	0	0	0	0
BART1_0-p00900	83.0773	88.049	179.164	77.0419	43.8879	66.0978	70.7828	180.862	192.033	140.785	187.818	231.352
BART1_0-p00875	4.0476	13.3413	9.59883	1.92531	4.91172	9.745	4.12224	4.96488	7.90748	5.93819	0	2.98067
BART1_0-p00876	0	1.03011	0.945845	0	0	0	0	0	0	0	3.3617	0
BART1_0-p00873	0	0	0	0	0	0	0	0	0	0	0	0
BART1_0-p00874	0	0	1.347	3.62565	0.989898	1.04615	0	0	0.999872	1.94218	0.875796	0.893782
BART1_0-p00886	11472.2	9734.47	19351.6	7450.29	3455.93	8468.45	10370.7	11017.7	4190.72	4865.38	7466.53	11428.3
BART1_0-p00877	157.581	140.582	261.457	152.304	130.939	187.966	84.9347	159.056	153.033	209.8	266.206	184.574
BART1_0-p00878	7.91106	12.132	5.8396	10.3476	2.07646	13.3406	10.4281	3.12025	3.19856	6.11465	14.429	9.18103
BART1_0-p00879	42.3484	43.3443	36.9317	23.1782	65.9939	29.2421	36.981	21.231	38.03	20.306	30.8229	31.0214
BART1_0-p00880	11.509	9.31818	7.71753	18.871	7.02316	3.25062	14.7047	7.00668	1.00652	4.8265	2.8598	7.62565
BART1_0-p00881	260.278	355.603	293.585	262.626	351.741	471	295.371	336.78	392.151	290.16	331.149	269.675
BART1_0-p00882	0	0	0	0	2.90177	0	0	0	0	0	0	0
BART1_0-p00883	180.649	188.083	85.733	222.704	211.628	307.541	243.884	191.366	182.166	119.723	78.7381	192.31
BART1_0-p00885	0	0	0	0	0	0	0	0	0	0	0	0
BART1_0-p00884	0	0	0	0	0	0	0	0	0	0	0	0
BART1_0-p00888	0	0	0	0	0	0	0	0	0	0	0	0
BART1_0-p00887	0	0	0	0	0	0	0	0	0	0.984285	0	0.950182
BART1_0-p00889	0	0	0	2.00607	0	14.0663	0	0	0	0	1.00977	0
BART1_0-p00892	29.2968	59.0867	50.7923	33.4224	24.2427	24.1689	61.6765	151.249	186.799	99.7743	163.828	86.4611
BART1_0-p00890	0	0	0	0	0	0	0	0	0	0	0	0
BART1_0-p00894	161.942	234.781	183.408	93.8644	172.622	174.738	219.724	333.232	347.34	213.392	142.194	150.215
BART1_0-p00891	33.9334	38.2712	40.8002	29.8439	50.8973	69.7535	6.81831	10.9872	16.9223	20.2179	14.2972	14.8848
BART1_0-p00895	87.3661	120.562	98.0887	87.5738	81.9943	117.675	76.2603	8.54255	95.9493	56.7943	16.0526	93.3585
BART1_0-p00896	0	0	0	0	17.7346	0	49.243	114.053	28.624	17.939	35.7727	9.29162
BART1_0-p00893	0	0	0	0	0	0	0	0	0	0	0	0
BART1_0-p00924	517.061	687.72	538.612	429.75	575.208	552.549	510.066	547.276	394.22	576.899	566.651	588.553
BART1_0-p00925	23.8092	15.8492	60.1907	33.6668	41.1261	21.0319	11.1215	35.9536	55.1153	33.2378	29.8694	55.3539
BART1_0-p00906	627.521	744.95	570.272	382.567	471.211	640.975	464.291	625.02	565.251	556.968	562.813	498.046
BART1_0-p00897	0	0	0	0	0	0	0	0	0	0	0	0
BART1_0-p00898	34.9714	45.6993	54.9958	35.1463	46.05	44.5718	8.99675	22.0217	26.8134	16.1809	13.1127	18.5962
BART1_0-p00899	0	0	0	0	0	0	0	0	0	0	0	0
BART1_0-p00901	0	0	0	0	0	0	0	0	0	0	0	0
BART1_0-p00902	0	0	0	0	0	0	0	0	0	0	0	0
BART1_0-p00945	955.787	1092.48	1033.64	1039.46	1551.81	1629.45	980.026	1218.58	1133.32	1276.41	1295.64	1301.85
BART1_0-p00946	1430.47	1635.1	1688.75	1650.29	2391.46	2594.27	783.079	1599.38	1780.01	1906.88	1883.31	1632.88
BART1_0-p00903	0	22.0938	10.8706	6.29115	14.4496	15.0303	0	10.2735	22.1199	7.96912	7.38941	2.23497
BART1_0-p00904	35.8439	47.0847	71.2903	11.8562	45.0582	44.0828	29.4513	25.9399	46.9769	40.868	26.2581	19.4861
BART1_0-p00905	0	0	0	0	0	0	0	0	0	0	0	0
BART1_0-p00910	4.45853	1.00629	4.06483	1.02874	6.02225	2.31206	1.01406	2.10199	1.03045	2.27464	3.4681	2.19466
BART1_0-p00911	0	11.8767	0	0	4.38652	0	0	12.9746	1.64157	5.47493	0	0
BART1_0-p00912	0	0	0	0	0	0	0	0	4.31076	0	4.54558	0
BART1_0-p00909	0	0	0	8.9383	0	4.34439	13.0125	6.78818	0	0	0	0
BART1_0-p00913	54.9958	79.37	52.544	13.0068	35.2068	43.7965	32.4138	42.9945	44.8561	38.5073	39.8494	38.1157
BART1_0-p00907	64.816	78.3864	71.6362	34.5159	58.8018	60.0974	26.2116	56.9151	54.1397	33.09	59.6076	41.1254
BART1_0-p00908	0	0	0	0	0	0	0	0	0	0	0	0
BART1_0-p00914	0	0	0	0	0	0	0	0	0	0	0	0
BART1_0-p00915	0	0	0	0	0	3.96689	0	2.11668	0	2.34076	3.38051	6.62609
BART1_0-p00916	9.22565	12.14	2.9283	1.06626	4.121	6.50066	9.25353	11.9653	12.927	15.3299	1.38057	10.4402
BART1_0-p00918	0	0	0	0	0	0	0	0	0	0	0	0
BART1_0-p00917	0	0	0	0	0	0	0	0	0	0	0	0
BART1_0-p00919	13.8975	11.884	4.80834	0	8.76593	3.39311	1.80565	0	0	0	0	0
BART1_0-p00921	2.91354	4.86239	2.24629	0.954177	0	0	0	7.11795	0	3.59433	3.78843	1.04999
BART1_0-p00920	0	2.05097	0	5.7131	7.06302	1.0012	0.937199	1.01474	1.0238	0	1.04072	0
BART1_0-p00923	72.6424	87.6466	68.8312	12.8607	31.6307	36.183	37.7382	80.1052	61.2217	62.7544	66.0116	46.1615
BART1_0-p00922	3.87846	6.02744	3.83517	5.22907	1.06175	5.17378	3.78022	16.8328	15.3093	12.4563	11.5038	15.4945
BART1_0-p00926	0	1.17451	0	0	0	0	2.89514	7.86699	7.70539	3.50782	15.0741	5.98754
BART1_0-p00928	4.17756	5.57133	0	0	0	0	2.31899	1.86399	4.10626	0	0	1.46217
BART1_0-p00929	0	0	0	0	0	0	0	0	0	0	0	0
BART1_0-p00930	350.294	346.028	607.882	516.186	412.05	403.801	224.896	247.14	407.481	78.5484	134.578	271.746
BART1_0-p00931	1.98345	4.07539	0.972314	4.01977	1.99619	0	2.03114	1.00784	0	1.96969	2.9302	2.01952
BART1_0-p00927	87.5576	85.9639	59.8378	53.936	50.4321	105.646	102.826	108.191	117.22	43.1953	72.1516	70.9232
BART1_0-p00950	103.812	202.341	134.085	60.6191	54.5667	77.3963	84.4379	158.651	129.255	155.933	106.124	112.077
BART1_0-p00951	49.5325	64.2572	41.9258	15.3843	58.1069	40.0705	47.4939	83.1943	51.3773	28.7008	44.5426	32.6351
BART1_0-p00936	851.945	791.2	1218.36	782.616	1187.54	1272.46	112.118	307.023	504.127	524.443	551.46	754.233
BART1_0-p00934	19.0341	12.0942	11.7083	23.2962	45.7702	16.788	0	2.00509	1.98352	2.02148	7.18815	1.01715
BART1_0-p00933	0	0	0	0	0	0	0	0	0	0	0	0
BART1_0-p00932	6.68752	5.82876	3.67913	2.11379	0	0	0.883074	6.13265	0	2.10444	7.58395	1.05829
BART1_0-p00938	70.6919	158.691	50.3174	53.0615	98.0088	41.5594	16.2969	148.57	103.411	131.673	220.373	103.74
BART1_0-p00939	381.99	707.279	227.683	275.331	331.776	288.078	777.835	926.382	718.461	735.734	1223.4	524.864
BART1_0-p00941	1.03736	0	0	0	2.84304	0	0	0	0	1.0045	1.01086	0
BART1_0-p00942	0	2.07657	1.09225	0	0	0	0.970635	0.988681	0.989916	0	0	0.951822
BART1_0-p00935	0	2.06011	0	0	1.00527	0	0	1.01038	7.85134	4.91162	0.994808	10.879
BART1_0-p00937	6.63175	11.0512	2.70316	1.05788	4.74444	4.68189	6.00479	4.45677	8.53316	7.05469	2.06365	8.40453
BART1_0-p00940	0	2.78374	0	0	0	0	0.923293	2.9701	0	1.06081	0	1.07543
BART1_0-p00948	117.441	189.058	210.65	141.962	190.343	256.192	127.519	203.056	229.439	232.603	222.651	223.357
BART1_0-p00949	7.48405	4.9025	0	4.42431	5.04348	10.0013	19.4005	0	0	0	9.32785	0
BART1_0-p00944	120.524	80.8906	166.027	71.383	113.626	88.8264	0.970207	0	18.3654	0.983794	0.993011	0.989027
BART1_0-p00962	768.547	746.322	905.65	674.288	857.711	910.416	4.56852	9.78394	130.092	15.1332	13.0086	19.9476
BART1_0-p00947	91.1751	70.1506	80.972	23.0363	56.5026	34.4844	0.974122	1.00864	10.0848	0	0	0
BART1_0-p00964	122.009	186.51	171.827	126.315	177.1	158.614	70.9979	156.951	176.58	163.496	146.818	180.388
BART1_0-p00965	122.136	163.973	218.856	96.7173	114.025	149.934	42.0604	144.01	95.3195	364.454	500.76	220.556
BART1_0-p00954	0	0	0	0	0	0	0	0	0	0	0	0
BART1_0-p00952	0	0	11.6543	7.53717	5.32261	5.51438	0	0	0	0	0	0
BART1_0-p00955	0	0	3.0412	0	0	5.14068	0	0	1.99953	0	0	0
BART1_0-p00953	34.7063	27.318	32.7203	15.898	32.3509	14.5724	27.8198	29.7901	42.8137	13.2585	10.0927	13.3883
BART1_0-p00977	3706.36	5020.4	1646.75	1133.74	1936.8	1964.46	2245.06	3563.21	2502.43	2080.35	1320.74	1831.03
BART1_0-p00978	0	0	0	0	0	0	0	0	0	0	0	0
BART1_0-p00956	46.9241	41.3147	4.50046	2.88773	33.6157	31.49	3.81418	18.8552	17.0531	12.6797	10.7123	4.86646
BART1_0-p00957	0	0	1.92345	0	1.08581	0	0	0	0	0	0	0
BART1_0-p00958	0	0	0	0	0	0	0	0	0	0	0	0
BART1_0-p00961	5.9832	39.5745	4.88705	3.06131	7.06107	2.03134	27.1084	41.468	38.6148	33.0431	43.9988	43.7358
BART1_0-p00959	0	0	1.02525	0	0	0	0	0	0	0	0	0
BART1_0-p00960	0	0	0	0	0	0	0	0	1.00627	0	0	0
BART1_0-p00983	130.472	112.819	116.909	39.8034	80.157	92.6096	0	1.04209	29.8088	0	2.13691	0
BART1_0-p00970	16.2275	16.1159	11.9461	9.00655	7.09926	21.0063	29.1378	21.7788	13.7557	0	5.51133	0
BART1_0-p00971	2.02068	20.371	5.05056	3.37898	10.7389	0	0	5.57579	26.9424	42.4375	21.1516	40.806
BART1_0-p00963	0	0	0	0	0	0	0	0	0	0	0	0
BART1_0-p00967	0	0	0	0	0	0	0	0	0	0	0	0
BART1_0-p00966	0	0	4.28399	0	0	1.93423	0	0	0	0	0	0
BART1_0-p00968	0	0	0	0	0	0	0	0	0	0	0	0
BART1_0-p00969	0	0	0	0	0	0	0	3.01837	0	0	0	0
BART1_0-p00972	0	0	0	0	0	0	0	0	0	0	0	0
BART1_0-p00973	53.6184	110.696	770.459	81.4437	960.354	227.039	79.8176	68.9213	139.37	73.1897	125.104	22.3414
BART1_0-p00975	2.02536	7.29051	0.99243	0	0	0.994676	5.16292	6.03961	2.99781	4.9006	0.990651	0
BART1_0-p00974	0	0	0	0	0	0	0	0	0	0	0	0
BART1_0-p00980	0	0	0	0	0	0	0	0	0	0	0	0
BART1_0-p00976	0	0	0	0	0	0	0	3.01838	0	0	0	0
BART1_0-p00986	105.935	129.723	48.7178	80.8676	165.972	87.6926	150.782	300.297	149.231	225.225	358.58	201.504
BART1_0-p00982	0	0	0	0	0	0	0	0	0	0	0	0
BART1_0-p00981	0	0	0	0	0	0	0	0	0	0	0	0
BART1_0-p00979	0	0	0	0	0	0	0	0	0	0	0	0
BART1_0-p00987	61.6621	59.115	147.311	12.264	30.8935	62.4131	194.103	102.563	36.4936	10.3296	19.2929	7.52482
BART1_0-p00985	0	0	0	0	0	0	0	0	0	0	0	0
BART1_0-p00984	0	1.89791	0	0	0	0	0	6.73897	0	5.08436	9.19506	1.02455
BART1_0-p00989	158.184	165.237	158.647	176.307	132.835	314.481	135.148	175.359	76.1425	223.188	222.721	220.338
BART1_0-p00990	2.95226	110.434	2.15353	2.94491	0.988785	2.92146	113.075	166.731	50.0824	260.433	258.349	305.488
BART1_0-p00994	522.208	1165.43	653.272	329.723	530.143	1022.05	187.168	810.344	197.156	2713.49	3605.84	1959.62
BART1_0-p00991	0	0	0	0	0	0	0	0	0	0	0	0
BART1_0-p00992	1.08468	0	0	2.82263	3.08379	0	0	1.01516	0	0.977265	1.8541	0
BART1_0-p00993	1.94685	3.97222	2.70477	2.12987	4.03994	4.0219	0	2.03206	3.08993	2.04866	0	1.05374
BART1_0-p00995	0	0	0	0	0	0	0	0	0	0	0	0
BART1_0-p00997	0	0	0	0	0	0	0	0	0	0	0	0
BART1_0-p00998	0	0	0	0	0	0	0	0	0	0	0	0
BART1_0-p01001	75.7875	68.004	45.3836	73.7669	82.5296	63.329	117.166	97.8401	50.7087	75.6784	61.5609	140.605
BART1_0-p01002	2.50405	0	0	0	0.990722	0	0	0	0	0	0	0
BART1_0-p00999	0	0	0	0	0	0	0	0	0	0	0.489021	0
BART1_0-p01000	0	0	0	0	0	0	0	0	0	0	0	0
BART1_0-p01003	0	0	0	0	0	0	0	0	0	0	0.489021	0
BART1_0-p01007	0	3.94943	1.94011	1.07464	4.06491	3.02815	0	1.00723	1.01981	0	0	0
BART1_0-p01004	0	0	0	0	0	0	1.93928	0	0	0	0	0
BART1_0-p01008	0	0	0	0	0	0	0	0	0	0	0	0
BART1_0-p01005	0	0	0	0	0	0	0	0	0	0	0	0
BART1_0-p01006	1.04902	0	2.02442	0	0	0	0	0	0	0	0	0
BART1_0-p01009	0	0	0	0	0	0	0	0	0	0	0	0
BART1_0-p01010	0	0	0	0.960519	0	0	0	0	0	0	0	0
BART1_0-p01013	140.095	186.968	219.12	105.268	102.723	117.824	273.187	251.263	268.078	84.8544	98.3264	121.584
BART1_0-p01011	0.967413	13.7751	7.40051	2.12762	7.11219	8.03096	19.296	32.1506	49.4726	19.4527	13.4352	14.7613
BART1_0-p01012	240.818	319.83	144.959	153.88	249.759	205.085	256.464	263.755	300.77	152.265	129.887	135.035
BART1_0-p01021	37.411	53.2661	27.4059	27.4805	91.3028	47.3558	34.9068	57.199	48.3141	55.7552	40.4688	57.2141
BART1_0-p01016	976.501	1471.38	963.232	664.926	837.964	719.078	1053.12	1221.44	1320.29	534.311	478.473	574.421
BART1_0-p01015	4.90623	19.3027	13.4846	3.13783	14.7863	12.7335	0	9.83093	14.6862	8.46007	1.05851	8.407
BART1_0-p01014	587.805	884.042	271.115	356.559	498.293	565.415	298.689	852.347	514.308	702.695	937.214	753.464
BART1_0-p01018	0	0	0	0	0	0	0	0	0	0	0	0
BART1_0-p01017	0	0	1.11259	0	0	3.91229	0	0	0	0	0	1.13298
BART1_0-p01019	0	0	0	0	0	0	1.93928	0	0	0	0	0
BART1_0-p01020	0	0	0	0	0	0	0	0	0	0	0	0
BART1_0-p01022	0	0	0	0.960513	0	0	0	0	0	0	0	0
BART1_0-p01023	0	0	0	0	0	0	0	0	0	0	0	0
BART1_0-p01024	208.463	282.56	141.746	133.839	207.401	378.382	312.186	179.289	143.208	196.074	168.631	144.883
BART1_0-p01027	1740.94	1882.22	1389.75	598.721	890.134	1218.01	2235.29	1781.08	1354.16	794.949	651.454	671.425
BART1_0-p01026	5.05212	6.15658	3.64307	1.91725	0	0	10.9399	10.5681	2.01313	0	0	0
BART1_0-p01025	23.8109	20.3082	34.7359	6.35068	0	9.14917	24.5762	33.4096	2.03171	1.93955	0.865272	6.27652
BART1_0-p01081	195.012	230.06	267.05	66.5559	111.178	88.9028	156.373	203.385	252.377	83.197	38.2507	90.569
BART1_0-p01028	21.5885	15.8387	7.71765	0	4.2278	17.5179	0	0	2.41953	0	0	0
BART1_0-p01029	0	0	0	0	0	0	0	0	0	0	0	0
BART1_0-p01030	0	0	0	0	0	0	0	0	0	0	0	0
BART1_0-p01034	0	0	6.30586	15.3598	6.14209	3.04707	10.0002	1.03304	0	0.993446	0	1.0004
BART1_0-p01031	0	0	0	0	0	0	0	0	0	0	0	0
BART1_0-p01033	0	0	0	0	0	0	0	0	0	0	0	0
BART1_0-p01032	0	0	0	0	0	0	0	0	0	0	0	0
BART1_0-p01035	0	0	0	0	0	0	0	0	0	0	0	0
BART1_0-p01037	0	0	0	0	0	0	0	0	0	0	0	0
BART1_0-p01036	0	0	0	0	0	0	0	0	0	0	0	0
BART1_0-p01038	0	0	0	0	0	0	0	0	0	0	0	0
BART1_0-p01040	0	0	0	0	0	0	0	0	0	0	0	0
BART1_0-p01039	0	0	0	0	0	0	0	0	0	0	0	0
BART1_0-p01041	0	0	0	0	0	0	0	0	0	0	0	0
BART1_0-p01042	0	0	0	0	0	0	0	0	0	0	0	0
BART1_0-p01047	99.7892	219.028	171.917	56.5263	89.7455	103.382	115.51	222.762	308.553	180.182	244.042	201.58
BART1_0-p01043	39.3912	17.111	33.6303	24.2629	16.2462	33.3518	0	0	3.40649	0	0	0
BART1_0-p01046	0	1.0452	0	0	0	0	0	0	1.04687	0	0.946677	0
BART1_0-p01044	0	0	0	0	0	0	1.93927	0	0	0	0	0
BART1_0-p01045	0	0	0	0	0	0	0	0	0	0	0	0
BART1_0-p01048	0	0	0	0	0	0	0	0	0	0	0	0
BART1_0-p01049	0	0	0.964476	0	1.02333	1.06875	0	0	0	0	0	0
BART1_0-p01051	72.5771	136.598	53.1659	46.2066	85.2723	63.1401	234.457	279.615	142.791	183.696	148.289	148.249
BART1_0-p01054	1504.15	1241.91	2091.16	372.053	316.405	621.541	1169.24	1647.42	754.275	487.057	387.267	739.699
BART1_0-p01050	0	0	0	0	0	0	0	0	0	0	0	0
BART1_0-p01060	1018.33	1167.8	1284.03	536.263	701.386	926.968	503.049	1185.56	839.444	715.744	753.171	1010.93
BART1_0-p01052	0	0	0	0	0	0	0	0	0	0	0	0
BART1_0-p01053	0	0	0	0	0	0	0	0	0	0	0	0
BART1_0-p01057	0	2.40638	6.04524	0	8.14408	1.14643	0	0	2.28206	0	5.095	0
BART1_0-p01056	0	0	0	0	0	0	0	0	0	0	4.8902	0
BART1_0-p01055	0	0	0	0	0	0	0	0	0	0	0	0
BART1_0-p01063	1.01656	2.08169	6.1049	0	5.18923	0	0	0	1.04679	0	14.3906	0
BART1_0-p01058	0	0	0	0	0	0	0	0	0	0	0	0
BART1_0-p01059	0	0	0	0	1.01783	0	0	0	0	0	0	0
BART1_0-p01062	67.1834	24.7536	16.1285	14.4006	21.4033	65.4394	5.0897	9.83379	2.36975	2.62365	51.2788	3.58454
BART1_0-p01061	0	0	0	0	0	0	1.00333	1.94504	0	0	0	0
BART1_0-p01074	0	0	0	0	0	0	0	0.912961	0.927928	0	22.3503	0
BART1_0-p01064	0	0	0.964552	2.09533	0	0	0	0	0	0	0	0
BART1_0-p01065	0.886451	0	0	2.11977	0	0	0	0	0	0	1.05287	0
BART1_0-p01078	0.990098	22.7552	0	0	0	0	35.5604	56.7102	27.4965	7.23861	18.4777	12.1747
BART1_0-p01066	0	0	0	0	0	0	0	0	0	0	0	0
BART1_0-p01067	2.07133	0	0	0	0	0	0	0	0	0	0	0
BART1_0-p01072	0	0	1.00116	0	0	0	1.95563	3.01549	5.0053	0	0	0.988429
BART1_0-p01069	1.10406	0	0	1.8966	0	0	0	0	2.05905	0.972809	7.3904	1.89439
BART1_0-p01068	0	0	0	0	0	0	0	0	0	0	0	0
BART1_0-p01070	0	0	0	0	0	0	0	0	0	0	0	0
BART1_0-p01079	98.0118	108.681	105.474	49.4354	63.1443	81.4011	70.9282	110.364	147.382	79.6424	70.3907	85.0613
BART1_0-p01071	0	0	0	0	0	0	0	0	0	0	0	0
BART1_0-p01073	0	0	0	0	0	0	0.969642	0	0	0	0	0
BART1_0-p01077	0	0	0	0	0	0	0	0	0	0	0	0
BART1_0-p01080	0	0	0	0	0	0	0	0	0	0	0	0
BART1_0-p01076	0	0	0	0	0	0	0	0	0	0	0	0
BART1_0-p01075	0	0	0	0	0	0	0	2.01225	0	0	0	0
BART1_0-p01085	13.5662	28.9754	5.4038	8.81984	7.62285	12.0021	1.40529	2.67244	12.1184	18.8079	7.37442	16.158
BART1_0-p01086	239.996	203.681	171.709	96.2002	162.61	164.517	126.809	106.715	154.277	76.2543	69.4032	87.1007
BART1_0-p01083	0	0	0	0	0	0	0	0	0	0	0	0
BART1_0-p01088	0	0	0	0	0	0	0	0	0	0	0	0
BART1_0-p01087	79.0887	148.906	90.9676	69.3391	94.8505	97.7994	46.307	136.711	165.586	102.889	84.054	73.4949
BART1_0-p01082	0	0	0	0	0	0	0	0	0	0	0	0
BART1_0-p01084	1.01587	0	1.2147	3.45554	0	0	3.5406	0	0	0	0	1.08702
BART1_0-p01226	1137.85	1366.95	1627.53	693.102	957.357	1153.45	668.659	1283.38	782.643	1250.7	1493.02	986.993
BART1_0-p01227	4.10793	3.03201	1.14067	34.3887	29.2229	29.2961	4.62547	8.99774	17.5801	3.88418	4.6162	7.41648
BART1_0-p01090	7.0642	3.08127	3.31263	0	1.00775	0.999721	0	0	0	0	0	0
BART1_0-p01089	0	0	1.02524	0	0	0	0	0	0	0	0	0
BART1_0-p01093	0	0	0	0	0	0	0	0	2.52534	0	0	0
BART1_0-p01094	0	0	0	0	0	0	0	0	0	0	0	0
BART1_0-p01101	0	0	0	0	0	0	0.969613	0	0	0	0	0
BART1_0-p01102	0	0	0	0	0	0	0	0	0	0	0	0
BART1_0-p01091	10.2374	4.00146	6.76273	3.77886	0.97547	1.00617	2.17541	0	0.975676	0	0	0.926462
BART1_0-p01092	0	0	0	3.02016	0	0.963955	0	0	0	0	0	0
BART1_0-p01107	174.772	241.884	244.861	124.473	161.548	241.234	81.4285	189.057	284.127	228.188	220.056	205.284
BART1_0-p01096	143.853	171.218	93.1871	215.112	401.283	303.933	53.7469	338.04	102.14	588.397	999.421	292.649
BART1_0-p01097	1008.08	1221.12	548.06	1150.19	2236.41	1847.83	578.483	1651.3	1183.73	2121.86	3017.28	1811.52
BART1_0-p01095	72.3613	70.4251	42.6516	48.9507	91.3658	75.5754	78.2678	95.2769	121.497	79.1855	70.3246	77.3925
BART1_0-p01103	572.506	716.276	421.932	396.016	753.511	702.67	627.015	865.154	835.226	588.613	618.831	559.017
BART1_0-p01098	21.4892	29.4305	55.9586	13.5762	25.3092	10.0603	14.4809	17.0972	55.3931	19.4896	5.17638	21.717
BART1_0-p01099	0	0	0	0	0	0	0	0	0	0	0	1.72233
BART1_0-p01100	0	0	0	0	0	0	0	0	0	0	0	0
BART1_0-p01118	2178.48	3597.66	2751.28	848.966	580.363	676.8	2033.7	3645.53	2633	1046.12	1112.87	1139.71
BART1_0-p01119	54.4554	67.9789	93.742	12.6052	26.0775	13.673	33.6322	87.4201	61.8982	16.8056	19.8838	14.8975
BART1_0-p01112	912.318	790.987	909.125	619.297	838.565	959.577	2.93023	0	126.07	3.60306	12.6903	0
BART1_0-p01113	0	0	0	0	0	0	10.5543	0.9436	0	0	0	0.811881
BART1_0-p01108	2702.77	2667.76	1828.45	2704.52	4384.85	4232.53	1072.76	1880.02	1411.16	3264.91	3241.83	3334.98
BART1_0-p01104	12.1329	30.5886	9.3483	3.77601	54.1326	28.5133	4.80926	21.8249	15.8646	26.1599	34.5708	20.9467
BART1_0-p01105	21.2404	19.6408	24.554	14.0262	20.8356	11.3508	0	0	1.1921	1.02918	1.03502	0
BART1_0-p01106	1185.75	915.686	1384.93	454.019	661.807	1080.03	600.044	889.204	599.684	465.697	490.876	434.987
BART1_0-p01110	214.233	120.828	195.763	114.17	107.454	231.409	1.22873	0.835786	31.837	0.952133	0	0
BART1_0-p01109	0	0	0	0	0	0	0	0	0	0	0	0
BART1_0-p01111	0	0	0	0	0	0	0	0	0	0	0	0
BART1_0-p01131	628.765	813.581	844.8	221.68	346.79	236.389	288.404	585.755	564.247	290.538	219.683	321.336
BART1_0-p01114	0	0	0	0	0	0	0	0	0	0	0	0
BART1_0-p01117	37.8142	49.5426	81.1583	25.0405	51.348	30.2808	14.7477	25.1202	39.6316	19.5095	22.8021	14.4421
BART1_0-p01115	12.696	17.1924	46.7864	5.2324	36.516	25.2847	5.50156	23.1151	25.6499	7.17126	13.3751	11.3559
BART1_0-p01116	45.6669	65.3675	66.3146	19.1785	21.8937	21.8482	44.5371	43.137	42.2778	13.0603	30.7501	34.962
BART1_0-p01121	433.791	591.594	597.389	358.578	411.89	451.652	536.282	613.438	618.119	300.827	256.52	284.108
BART1_0-p01122	139.193	161.452	89.2238	153.305	151.16	162.194	270.247	119.965	125.786	137.154	130.581	154.719
BART1_0-p01144	1733.11	2226.88	1874.48	1272.89	1847.23	2532.85	908.246	1308.86	1071.26	1846.53	1928.12	1843.52
BART1_0-p01120	0	0	2.21707	0.945115	2.93476	0	0	0	1.97091	0	0	0
BART1_0-p01123	41.631	24.873	9.32502	33.0381	60.0191	41.3758	48.8924	47.4567	43.6519	60.7181	54.9253	51.8786
BART1_0-p01124	0	3.09081	0	0	0	0	0	0	0	0.987574	0	0
BART1_0-p01157	32.5214	33.5845	13.8398	27.4156	37.4435	35.3063	14.3818	29.8165	60.2533	45.9416	68.1782	58.7353
BART1_0-p01158	149.978	130.165	175.057	113.124	186.113	227.189	22.7912	60.1508	54.0464	93.5855	106.56	62.2407
BART1_0-p01125	4.08238	4.11979	1.85803	1.06237	0	2.09883	0	0	0	0	0	0
BART1_0-p01126	0.993958	0	1.74433	1.02497	0	0.977594	3.35945	3.001	0.985467	0	0	1.04049
BART1_0-p01127	0	0	3.03341	2.91352	0	0	0.972178	0.993374	0	0	0.977836	1.96025
BART1_0-p01129	59.6567	58.9981	57.1402	19.1777	27.6989	31.4065	75.6326	79.8224	58.5949	57.4098	26.2645	41.0032
BART1_0-p01128	0	0	0	0	0	0	0	0	0	0	0	0
BART1_0-p01132	0	0	0.936946	0	0	0	1.06249	0	0	0	0	0
BART1_0-p01130	0	3.14968	0	0	4.03814	0	0	0	1.01674	0	0	0
BART1_0-p01139	790.052	962.957	1424.67	416.406	554.65	1163.32	1095.17	1249.13	813.42	1067.14	1327.36	915.939
BART1_0-p01134	0	0	0	0	0	0	0	0	0	0	0.978042	0
BART1_0-p01133	18.9623	57.5163	21.3996	61.3526	556.068	1449.16	8.31343	13.9711	33.6931	641.267	793.592	35.4158
BART1_0-p01135	0.997243	0	0	0	0	0	0.941977	0	1.02463	0	0	0
BART1_0-p01138	8.76636	54.5701	12.5035	67.8193	228.587	697.904	9.32854	27.9261	63.2368	555.791	802.071	98.8533
BART1_0-p01136	0	0	0	0	0	0	0	0	0	0	0.999164	0
BART1_0-p01137	0	0	0	0	0	2.01991	0	0	0	0	0	0
BART1_0-p01142	55.6686	76.2753	93.9269	4.89597	2.32515	9.30866	43.8468	119.43	98.051	9.71201	27.3322	20.5257
BART1_0-p01140	55.6705	69.4029	51.1863	13.2699	27.6568	20.7735	87.5024	86.0964	84.3036	32.1503	31.0681	30.4512
BART1_0-p01141	0	1.09143	0	0	1.02673	1.06649	0	0	4.08895	0	0.874499	0
BART1_0-p01143	0	0	0	0	0	0	0	0	0	0	0	0
BART1_0-p01171	1276.17	1520.32	1912.74	1068.43	1150.26	1690.68	847.664	1488.43	1352.34	1144.17	1468.27	1191.04
BART1_0-p01145	0	0	0	0	0	0	0	0	0	0	0	0
BART1_0-p01146	1.01929	0	0	0	1.03423	0	0	0	0	0	0	0
BART1_0-p01147	206.406	362.577	443.66	237.466	340.248	394.217	285.185	384.953	398.721	232.091	302.804	195.611
BART1_0-p01148	0	0	0	0	0	0	0	0	0	0	0	0
BART1_0-p01149	13.0409	0	20.3692	24.6104	11.0091	13.3564	9.88082	3.31982	15.1638	9.52103	33.4213	18.7515
BART1_0-p01150	2329.77	2744.37	1579.25	1229.41	1534.39	2727.11	3070.32	1526.51	1978.71	2357.34	3477.87	3007.87
BART1_0-p01151	0	0.985678	2.08335	2.98127	1.95744	4.91707	0	0	0	1.19475	4.94384	4.98703
BART1_0-p01152	4.02203	0	0	0	0	0	0	0	0.977962	1.86279	0	0
BART1_0-p01156	473.613	555.228	431.035	270.258	325.17	351.141	505.7	485.426	492.03	167.891	140.505	182.222
BART1_0-p01154	0	1.37714	0	2.21872	2.55416	0	0	0	0	0	0	0
BART1_0-p01153	0.985158	1.02536	0	0	0	0	0	2.10688	0	4.98639	0	0
BART1_0-p01155	0	0	0	0	0	0	0.901309	1.08338	0	0	0	0
BART1_0-p01160	120.056	113.585	68.9588	45.8475	36.5988	78.5587	110.506	124.138	56.1373	66.8441	64.2704	76.6496
BART1_0-p01161	0	0	0	0	0	0	0	0	0	0	0	0
BART1_0-p01159	0	0	0	0	0	0	0	0	0	0	0	0
BART1_0-p01165	0	0	0	0	0	0	0	1.00612	0	0	0	0
BART1_0-p01166	0	0	0	0	0	0	0	0	0	0	0	0
BART1_0-p01167	0	0	0	0	0	0	0	0	0	0	0	0
BART1_0-p01162	0	0	0	0	0	0	0	0	0	0	0	0
BART1_0-p01163	5.2684	6.61962	2.00259	1.9292	7.12005	17.2423	0	0	5.7247	3.20951	0	0
BART1_0-p01164	0	1.01442	0	0	0	0	2.79829	2.00849	0	1.01077	0	1.00304
BART1_0-p01168	0	2.13021	0	0	0	0.982599	14.9361	4.98153	7.08216	2.92739	11.5034	1.94355
BART1_0-p01174	40.9269	43.4542	107.533	17.1288	3.01898	12.2427	24.8253	15.4154	10.2786	3.06329	11.7766	37.6328
BART1_0-p01170	227.385	230.253	66.3388	61.1598	188.557	103.212	240.783	227.824	126.386	104.761	190.431	107.749
BART1_0-p01169	1.06834	4.27622	0	0	1.01392	1.01103	0.98523	1.05869	7.86502	0.958558	0	2.86219
BART1_0-p01176	268.754	275.365	191.466	156.652	144.583	312.866	175.395	223.63	247.381	154.57	126.274	139.052
BART1_0-p01177	25.1493	22.3917	18.2402	22.4096	13.5656	31.0692	18.3147	22.4573	7.72404	12.1697	21.203	21.3395
BART1_0-p01175	0	1.81297	6.96388	0	0	10.9023	0	0	1.01424	0	0	0
BART1_0-p01184	57.3859	117.781	49.9821	26.609	31.7127	55.4285	56.1784	114.102	117.093	46.7218	32.2424	71.2642
BART1_0-p01173	0	0	0	0	0	0	0	0	0	0	0	0
BART1_0-p01172	20.1493	54.4131	17.4248	23.3129	61.1365	49.5786	0	4.0519	6.17523	5.70969	4.48589	9.34611
BART1_0-p01178	0	0	0	0	0	0	0	0	0	0	0	0
BART1_0-p01179	0	0	0	0	1.01784	0	0	0	0	0	0	0
BART1_0-p01180	0	0	0	0	0	0	0	0	0	0	0	0
BART1_0-p01182	0	0	0	0	0	0	0	0	0	0	0	0
BART1_0-p01181	0	0	0	0	0	4.96124	0	0	0.784659	0	0	0
BART1_0-p01183	0	0	0	0	0	0	0	0	0	0	0	0
BART1_0-p01185	66.5549	127.921	90.337	17.7552	64.9944	125.782	8.37875	5.03937	5.13421	13.5668	24.6204	7.20976
BART1_0-p01186	0	0	0	0	0	0	0	0	0	1.95723	0	1.91132
BART1_0-p01195	9.16216	8.16696	13.6865	0.990451	0	0	15.0399	15.9103	10.8822	3.68504	8.3851	3.95132
BART1_0-p01187	0	0	0	0	0	0	0	0	0	0	0	0
BART1_0-p01200	31.4106	41.4384	53.9956	30.3529	30.5122	19.9809	41.4136	54.1159	113.768	46.2968	33.5898	59.6944
BART1_0-p01188	0	0	0	0	0	0	0	0	0	0	0	0
BART1_0-p01189	0	0	0	0	0	0	0	0	0	0	0	0
BART1_0-p01190	0	0	0	0	0	0	0	0	0	0	0	0
BART1_0-p01193	0	0	0	0	0	0	0	0	0	0	0	0
BART1_0-p01191	0	0	0	0	0	0	0	0	0	0	0	0
BART1_0-p01192	0	0	0	0	0	0	0.996598	0	0.985085	0	1.94442	0
BART1_0-p01211	180.837	195.694	221.987	116.6	130.735	155.366	132.826	164.923	163.015	110.575	101.788	127.618
BART1_0-p01194	0	0	0	0	0	0	0	0	0	0	1.95609	0
BART1_0-p01197	0	0	0	0	1.01794	0	0	1.00601	0	0	0	0
BART1_0-p01196	0	0	0	0	0	0	0	0	0	0	0	0
BART1_0-p01198	0	0	0	0	0	0	0	0	0	0	0	0
BART1_0-p01199	0	0	3.06924	0	4.97348	0	0	0	1.03201	0	0	0
BART1_0-p01202	0	0	0	0	0	0	0	0	0	0	0	0.967138
BART1_0-p01201	0	0	0	0	0	0	0	0	0	0	0	0
BART1_0-p01205	0	0	0	0	0	0	0	0	0	0	0	0
BART1_0-p01206	22.4959	44.7318	14.3674	19.4461	20.4501	12.7146	17.2108	36.0109	33.6601	31.9492	21.8364	33.7559
BART1_0-p01207	330.933	454.476	271.751	270.864	264.412	475.937	187.64	474.588	362.274	341.65	371.24	441.981
BART1_0-p01204	1.02182	23.6032	2.1209	0	3.88619	0	55.7597	43.8684	35.9745	41.2815	35.8805	43.2901
BART1_0-p01203	0	0	0.870041	0	0	0	0	0	1.04002	0.914872	0	2.10969
BART1_0-p01222	1408.45	1599.37	1422.35	1255.97	1291.96	1697.55	582.31	1177.68	1226.46	1166.47	1248.02	1479.56
BART1_0-p01213	657.106	870.439	491.621	1082.01	1622.43	654.946	680.407	590.902	1281.12	606.994	538.258	591.778
BART1_0-p01208	0	0	0	0	0	0	0	0	0	0	0	0
BART1_0-p01209	0	1.03966	0	0	0	1.00259	0	4.05453	1.03171	0	0	0
BART1_0-p01210	0	0	0	0	0	0	0	0	0	0	0	0
BART1_0-p01212	0	0	0	3.98941	0	0	3.97496	4.1224	4.13932	1.35379	3.35393	8.29004
BART1_0-p01214	2.90897	0	13.3043	18.5984	0	0	114.633	16.5137	19.2646	0	0	20.7719
BART1_0-p01215	1050.28	847.302	2534.64	663.506	413.53	661.489	293.979	501.495	663.505	221.435	302.128	616.994
BART1_0-p01234	1816.36	2089.06	3027.85	1471.85	1306.42	1524.53	1251.69	1539.13	1931.22	1024.66	1226.68	1259.42
BART1_0-p01216	0	1.04649	0	0	1.00972	0	9.57487	18.1749	2.03313	2.93422	0.970635	0.975555
BART1_0-p01217	0	0	0	0	0	0	0	0	0	0	0	0
BART1_0-p01218	0	1.05669	0	0	0	0	0	1.00914	1.99382	0.99089	6.78319	3.9334
BART1_0-p01219	0	0	0	0	0	0	0	0	0	0	0	0
BART1_0-p01220	759.102	1088.26	658.833	673.817	686.268	1174.96	568.903	926.163	654.937	842.301	1220.11	1279.69
BART1_0-p01228	0	10.8252	0	0	0	0	11.4018	8.0589	11.3008	10.0868	15.495	15.3693
BART1_0-p01221	0	0	1.04081	0	0	0	0	0	0	2.85764	0	0
BART1_0-p01223	0	0	0	0.993664	0	0	0	0.991507	0.987275	0	0	0
BART1_0-p01225	0	0	0	0	0	0	0	0	2.35046	0	0	0
BART1_0-p01224	0	0	0	0	0	0	0	0	0	0	0	0
BART1_0-p01230	772.144	671.668	1346.68	267.058	263.875	315.639	409.064	511.03	462.802	206.892	200.842	300.532
BART1_0-p01231	86.0939	60.1652	98.4159	4.80796	9.89846	12.9394	38.1373	59.5298	56.8572	22.5085	8.76386	6.86118
BART1_0-p01229	0	0	0	0	0	0	0	0	0	0	0	0
BART1_0-p01232	271.193	396.555	263.938	153.232	329.684	352.443	161.844	245.852	306.333	283.041	208.673	236.481
BART1_0-p01235	99.8364	127.703	81.1147	64.8494	86.7944	67.1684	89.8156	107.899	103.44	43.6596	47.3608	64.2997
BART1_0-p01233	0	0	0	0	0	0	3.0093	0	0	1.8698	0	0
BART1_0-p01238	6.45141	4.3609	0	0	2.03993	2.07752	0	2.00932	1.01506	0	2.7195	2.81265
BART1_0-p01236	0	0	0	0	0	0	4.67631	0	4.045	1.99576	0	0
BART1_0-p01237	0	0	0	0	0	0	0	0	0	0	0	0
BART1_0-p01239	22.5568	8.05193	4.42169	19.0724	35.0402	26.3985	7.22213	20.1176	32.7758	2.88296	7.96548	12.0989
BART1_0-p01251	798.382	755.944	726.415	931.064	990.928	1177.47	370.377	802.53	829.65	625.161	649.227	734.485
BART1_0-p01240	0	10.0269	6.34004	1.01952	16.981	10.0218	9.27534	8.01377	26.9001	1.99218	11.9564	7.17545
BART1_0-p01242	0	0	0	0	0	0	0	0	0	0	0	0
BART1_0-p01243	0	0	0	0	0	0	0	0	0	0	0	0
BART1_0-p01241	2.0108	0	0	0	0	0	0	0	0	0.99623	0	0
BART1_0-p01246	0	0	0	0	0	0	0	0	0	0	0	0
BART1_0-p01247	0	0.982143	0	0	0	0	0	0	0	1.00645	1.00984	0
BART1_0-p01244	2.92577	6.13716	4.74843	9.13773	6.23504	6.13783	3.46497	1.03603	4.23652	0.997703	3.0557	1.02118
BART1_0-p01248	94.8211	110.766	92.8134	228.014	154.175	207.456	49.458	83.2345	121.526	256.415	190.186	361.129
BART1_0-p01245	2.48166	1.39331	1.02369	0	0	0	7.32523	2.18499	1.11971	0	2.16104	2.22103
BART1_0-p01249	0	16.0276	3.2128	0.909297	1.03841	0	23.8812	49.5347	74.1362	43.141	43.2674	35.6804
BART1_0-p01250	755.036	1067.78	857.417	510.162	577.258	781.917	382.858	718.939	552.772	709.852	723.507	656.892
BART1_0-p01252	121.905	118.084	136.596	44.1341	20.9812	46.82	79.2299	105.405	110.454	18.8175	32.1917	50.2783
BART1_0-p01261	1024.69	1048.93	1514.88	389.449	263.474	598.598	918.303	1239.49	678.891	394.375	425.205	782.245
BART1_0-p01262	0	0	0	0	0	0	0	0	0	0	0	0
BART1_0-p01260	8.60385	5.92288	6.51703	0	3.53634	1.30536	4.91459	6.9355	3.82883	2.6586	0	3.30861
BART1_0-p01259	464.699	435.1	468.642	78.6636	136.919	115.837	224.136	426.187	304.188	205.463	463.932	164.176
BART1_0-p01256	285.504	338.552	269.514	201.708	215.401	224.025	188.061	316.601	449.1	155.927	136.019	239.442
BART1_0-p01253	48.7439	71.9485	62.1961	52.3902	52.6822	84.7895	41.9429	45.4656	63.8824	69.1561	41.7885	76.3297
BART1_0-p01255	12.5262	17.3808	13.6359	6.10839	10.1289	9.0494	18.8823	20.1424	24.9053	10.501	13.9088	5.65543
BART1_0-p01254	0	0	0	0	0	0	0	0	0	0	0	0
BART1_0-p01257	0	0	0	0	0	0	0	0	0	0	0	0
BART1_0-p01275	32.5288	25.4134	39.9583	14.9043	15.253	16.3691	13.5293	34.391	31.1481	26.4244	32.5739	30.0035
BART1_0-p01276	0	0	0	0	0	0	0	0	0	0	0	0
BART1_0-p01258	44.0689	51.6267	72.841	59.2936	56.4134	88.2076	102.464	0	85.3062	0	0	39.5415
BART1_0-p01269	596.485	612.255	629.577	333.004	543.624	624.01	464.498	401.606	407.993	575.091	523.966	497.324
BART1_0-p01272	182.79	229.893	254.8	122.125	172.045	113.24	54.4668	217.371	202.866	193.7	228.96	237.585
BART1_0-p01263	0	0	0	0	0	0	0	0	0	0	0	0
BART1_0-p01265	0	0	0	0	0	0	0.969644	0	0	0	0	0
BART1_0-p01264	0	0	0	0	0	0	0	0	0	0	0	0
BART1_0-p01266	0	0	6.58685	1.20828	2.46866	1.02648	8.51252	3.68621	3.19338	2.99842	1.06739	0
BART1_0-p01267	0	1.83511	0	0	0	0	0	0	0	1.05301	0	6.13306
BART1_0-p01270	53.5813	57.763	93.4816	2146.22	1124.18	1461.59	9.34563	43.3117	145.509	267.682	532.375	1703.84
BART1_0-p01268	0	0	0	0	0	0	0	0	0	0	0	0
BART1_0-p01271	0	3.05095	0	0	0	2.02466	1.22386	0	0	2.80449	5.35451	5.46735
BART1_0-p01278	476.838	460.829	325.749	222.075	263.563	325.611	405.119	470.999	326.561	320.276	265.915	269.06
BART1_0-p01273	779.502	986.129	958.926	629.586	739.327	721.47	870.635	1030.83	914.255	605.775	465.48	628.735
BART1_0-p01281	1307.9	1822.95	1556.34	1087.45	1163.48	1766.1	1147.03	1734.2	1254.6	1490.72	1731.39	1355.2
BART1_0-p01274	0	0	0	0	0	0	0	0	0	0	0	0
BART1_0-p01280	2.8271	5.93205	1.04403	12.731	5.21033	5.80583	7.86722	21.1802	13.1874	4.55879	27.1019	11.8661
BART1_0-p01284	107.364	119.337	92.5913	35.9642	54.1485	56.7371	17.4326	86.2316	30.7386	95.545	130.452	89.9315
BART1_0-p01285	89.6742	84.6715	57.3276	29.5448	38.9918	43.9992	60.8529	55.8893	45.4809	60.0712	64.3752	70.8674
BART1_0-p01283	0	6.66821	0	1.04534	0	0	9.74091	7.87667	21.5002	15.2157	14.4891	15.4677
BART1_0-p01277	0	9.82913	0	0	0	1.02778	8.05193	39.3527	10.9949	84.4255	72.1084	43.3606
BART1_0-p01279	0	0	0	0	0	0	0	0	0	0	0	0
BART1_0-p01299	487.748	689.322	400.503	411.147	392.72	411.431	291.492	472.869	498.489	349.527	345.899	440.805
BART1_0-p01300	448.589	597.79	400.052	369.471	492.678	307.283	247.842	377.122	377.562	347.219	238.674	305.357
BART1_0-p01282	0	0	0	0	0	0	0	0	0	0	1.95608	0
BART1_0-p01288	0	0	0	0	0	0	0	0	0	2.40416	1.96856	5.29233
BART1_0-p01286	0	0	0	0	0	0	0	0	0	0	0	0
BART1_0-p01287	0	0	0	0.939576	0	0	0	0	0	0.988611	0	0
BART1_0-p01290	376.169	479.807	535.509	87.236	104.185	90.1864	513.839	569.685	532.22	77.0243	104.014	114.943
BART1_0-p01289	0	0	0	0	1.01403	0	0	0	1.01004	0	0	0
BART1_0-p01296	0	0	3.37721	0	1.94593	0.989475	2.10994	0	1.93123	5.81339	2.8364	2.8104
BART1_0-p01291	0	0	0	0	0	0	0	0	0	0	0	0
BART1_0-p01295	211.808	128.73	152.258	112.541	104.479	162.658	28.4842	31.7652	27.7225	33.2766	29.8318	31.9643
BART1_0-p01292	0	0	0	0	0	0	0	0	0	0	0	0
BART1_0-p01294	0	0	0	0	0	0	0	0	0	0	0	0
BART1_0-p01293	0	0	0	0	0	0	0	0	0	0	0	0
BART1_0-p01298	3.98751	1.00804	2.19323	0	0	0	3.11577	7.64218	0	0	0	0
BART1_0-p01297	0	0	0	0	0	0	0	0	0	0	0	0
BART1_0-p01333	501.388	506.617	460.059	274.433	274.882	393.256	463.882	487.997	424.271	215.33	204.777	246.739
BART1_0-p01301	1.07702	2.16947	0	2.83784	0	1.04368	0	1.01153	0	0	0.894234	0
BART1_0-p01302	19.1443	53.2936	15.8742	32.4165	22.9425	151.196	4.81192	57.9028	8.90814	155.449	280.996	102.546
BART1_0-p01303	0	0	0	0	0	0	0	0	0	0	0	0
BART1_0-p01304	0	0	0	0	0	0	0	0	0	0	0	0
BART1_0-p01307	137.354	202.614	119.828	88.7784	154.13	80.3431	78.3721	106.326	103.397	121.639	123.768	116.31
BART1_0-p01305	0	0	0	0	0	0	0	0	0	0	0	0
BART1_0-p01308	0	0	0	0	0	0	0	0	0	0	0	0
BART1_0-p01310	2.85274	0	1.11799	0	0	0	0	0	0	0	0	0
BART1_0-p01309	0	0	0	0	0	0	0	0	0	0	0.978044	0
BART1_0-p01311	0	0	0	1.89051	0	1.02631	0	0	0	0	0	0
BART1_0-p01312	0	0	0	0	0	0	0	0	0	0	0	2.96776
BART1_0-p01319	0	5.41912	15.1575	1.52598	2.38239	2.61165	19.8299	7.7548	11.5909	0	1.20226	0.757525
BART1_0-p01313	5.17547	2.0718	0	0	0	0	1.11965	0	0	0.918777	0	4.44325
BART1_0-p01314	0	0	0	0.960512	0	0	0	0	0	0	0	0
BART1_0-p01317	345.169	450.701	1046.97	65.0194	61.1122	59.8275	1373.47	1309.73	1118.02	193.864	256.402	250.488
BART1_0-p01316	0	2.81542	1.14078	8.43791	1.98186	0	11.6955	4.1165	2.02513	0.98107	1.88204	3.78088
BART1_0-p01315	0	0	0	0	0	0	0	0	0	0	0	0
BART1_0-p01320	0	0	0	0	0	0	0	0	0	0	0	0
BART1_0-p01323	2196.95	4111.99	1119.7	863.667	1623.97	1098.03	4473.24	3867.28	3326.02	1312.35	1391.21	1399.46
BART1_0-p01318	0	0	0	0	0	0	0	0	0	1.93395	0	0
BART1_0-p01321	3.94913	9.86208	6.02463	1.02087	6.00084	1.0071	0	10.9975	4.04615	2.03871	0	3.04367
BART1_0-p01322	0	0	0	0	0	0	0	0	0	0	0	0
BART1_0-p01326	4511.01	5273.63	6391.28	2467.04	977.771	2665.49	3914.17	3600.34	1245.78	2163.69	3882.1	6021.37
BART1_0-p01327	76.8538	75.768	83.4763	80.0198	130.287	92.555	25.403	116.956	105.534	135.47	105.91	75.978
BART1_0-p01324	22.398	13.3159	4.06466	0	0.998322	0	10.9309	12.9318	1.98212	1.94293	10.5118	10.6842
BART1_0-p01325	0	0	0	0	0	0	0	0	0	0	0	0
BART1_0-p01329	54.9637	74.6235	18.2867	65.8569	46.1619	6.58478	32.4753	45.2349	27.9567	33.9343	26.9656	12.485
BART1_0-p01328	46.643	120.592	28.4782	0	0	0	0	62.6479	42.9575	130.982	8.75347	0
BART1_0-p01330	39.2525	57.278	67.4849	45.6636	33.9585	50.4164	44.3078	30.0058	69.2897	34.7337	37.1509	42.4828
BART1_0-p01338	539.046	776.014	355.048	115.35	70.794	166.674	789.044	793.702	241.579	400.969	373.651	328.548
BART1_0-p01332	4.99682	3.77313	3.06267	2.7595	0.981318	0	1.76665	7.89074	18.0981	3.74136	11.1456	1.15248
BART1_0-p01331	0	0	0	0	0	0	0	0	0	0	0	0
BART1_0-p01336	0	0	0	0	0	0	0	0	0	0	0	0
BART1_0-p01335	0	2.10428	0	0	0	0	0	0	0	0	0	0
BART1_0-p01340	3277.29	2822.4	2709.09	841.369	786.013	1525.52	3135.06	2758.02	1226.64	1280.65	1250.35	1016.26
BART1_0-p01334	0	0	0	0	0	0	0	0	0	0	0	0
BART1_0-p01341	153.289	142.666	111.211	20.9977	12.3894	29.8953	368.74	234.42	179.287	85.9592	56.1176	46.9629
BART1_0-p01339	1.00997	0	1.01616	0	1.01695	3.08604	0	3.06395	2.07668	0.977844	1.87997	0
BART1_0-p01337	0	0	0	0	0	0	0	0	0	0	0	0
BART1_0-p01372	48.6775	58.0436	43.7039	35.7792	42.8645	36.5727	11.0938	22.6916	15.5739	22.7174	8.55754	20.9758
BART1_0-p01373	1606.49	2207.47	1528.15	1499.11	1582.39	2180.7	606.639	1609.14	1167.55	2890.19	2530.74	2814.9
BART1_0-p01342	0	0	0	0	2.98002	0	0	0	0	0	18.0406	0
BART1_0-p01347	2309.86	2614.92	1929.34	1870.55	2644.36	2331.24	1841.57	2566.66	2232.72	1674.24	1880.9	2259.83
BART1_0-p01345	0	0	0	0	0	0	0	0	0	0	0	0
BART1_0-p01346	98.3198	37.1128	152.3	93.5156	74.899	126.07	91.101	50.1974	73.7011	73.0087	88.6019	30.5578
BART1_0-p01344	0	6.14808	1.21906	0	0	0.976399	3.17077	0	3.85972	1.84699	0	3.51345
BART1_0-p01343	0	0	0	0	0	0	0	0	0	0	0	0
BART1_0-p01348	0	0	0	0	0	0	0	0	0	0	0	0
BART1_0-p01363	16574.2	21261.6	23302.6	8020.43	11137.4	8343.59	9931.13	14715.4	16655.4	5676.7	5328.74	5952.94
BART1_0-p01353	146.146	164.052	160.944	101.578	137.863	178.357	78.2644	89.4382	122.993	53.8633	105.377	71.8368
BART1_0-p01351	0	0	0	0	0	0	0	0	0	0	0	0
BART1_0-p01349	0	0	0	0	0	0	0	0	0	0	0	0
BART1_0-p01350	0	0	0	0	0	0	0	0	0	0	0	0
BART1_0-p01352	0	0	0	0	0	0	0	0	0	0	0	0
BART1_0-p01354	6.18574	1.46983	8.25171	10.779	2.93363	4.06694	0	0	2.58598	0	5.12986	1.00503
BART1_0-p01355	0	0	0	0	0	0	0	0	0	0	0	0
BART1_0-p01359	60.7838	69.8458	48.963	55.536	48.2433	45.3668	60.9271	45.9843	53.4326	36.8987	38.9626	69.2587
BART1_0-p01357	0	0	0	0	0	3.98356	2.0254	4.99407	5.99427	0	0.96404	0
BART1_0-p01356	0	0	0	0	0	2.1491	0	0	0	0	0.919837	0
BART1_0-p01358	7535.84	6680.86	10779.9	4163.88	1129.02	4279.26	8177.57	8079.59	2551.24	1828.72	3566.9	6539.2
BART1_0-p01361	738.348	851.927	841.773	525.123	647.992	770.595	590.569	864.02	860.449	512.984	556.69	451.667
BART1_0-p01362	120.461	96.944	87.5109	43.8763	84.5984	92.9204	72.9388	102.807	78.7318	70.6381	102.938	148.77
BART1_0-p01391	149.664	136.793	89.4905	53.3769	80.5032	104.566	69.266	95.8334	110.937	110.131	99.8719	110.486
BART1_0-p01360	0	0	0	0	0	0	0.969642	0	0	0	0	0
BART1_0-p01366	32.5134	59.0517	19.6231	47.357	38.9475	56.4287	17.8293	51.5608	37.7201	57.4715	36.318	68.6886
BART1_0-p01367	0	0	0	0	0	0	0	0	0	0	0	0
BART1_0-p01365	0	0	0	0	0	0	0	0	0	0	0	0
BART1_0-p01364	1.0288	1.04879	0	0.911977	0	0	3.1698	0.984222	0	0	0	0
BART1_0-p01369	0	0	0	0	0	0	0	0	0	0.966976	0	0
BART1_0-p01368	0	8.28749	0	0	0	0	4.10372	3.98349	0	0.956495	0	0.950442
BART1_0-p01370	0	0	0	0	0	0	0	0	0	0	0	0
BART1_0-p01371	0	0	0	0	0	0	0	0	0	0	0	0
BART1_0-p01375	0	0	0	0	0	0	0	0	0	0	0	0
BART1_0-p01378	91.8869	74.7942	225.407	15.2912	0	98.4664	77.6186	136.284	74.4346	14.9166	35.9693	22.3595
BART1_0-p01377	0	0	0	0	0	0	0	0	0	0	0	0
BART1_0-p01374	0	0	0	0.480258	0	0	0	0	0	0	0	0
BART1_0-p01376	3.00234	0	0	3.73165	0	0	0.938185	0	3.959	2.0207	6.16809	4.94152
BART1_0-p01380	0	1.91243	0.941405	1.02066	0	0	0.962665	8.72807	0	6.12728	14.5884	17.4049
BART1_0-p01381	0	0	0	0	0	0	0	0	0	0	0	2.90141
BART1_0-p01379	0	0	0	1.21465	0	0	0	0	0	0	0	0
BART1_0-p01382	256.763	250.56	281.87	83.7305	52.5589	52.1053	118.795	257.986	98.2587	70.9368	47.8388	37.5715
BART1_0-p01384	7.91576	11.9738	6.0768	9.64804	7.1502	8.09321	0	0	0	0	0	0
BART1_0-p01385	4.00156	1.17957	6.12885	3.31402	2.07563	7.22979	0	0	0	0	0	0
BART1_0-p01383	1.03543	0	1.05913	0	0	0	0	0	0	0	0	0
BART1_0-p01386	0	3.02361	1.07061	0	0	0	0	0	0	0	0	0
BART1_0-p01387	1195.08	1371.92	1299.88	832.749	1045.82	1289.92	1239.57	1604.93	1741.84	966.845	963.754	917.41
BART1_0-p01464	650.147	787.426	379.702	288.648	470.711	667.085	323.761	723.766	545.109	736.459	627.528	514.093
BART1_0-p01392	58.9384	54.1715	34.9966	7.88134	0	35.063	13.7628	3.88846	8.3444	13.594	6.29076	3.71532
BART1_0-p01393	132.876	298.126	172.492	134.749	167.433	130.645	395.959	363.247	467.898	210.749	203.758	234.176
BART1_0-p01394	186.472	121.657	158.287	150.749	158.754	175.605	0	0	34.0856	0	1.0554	0
BART1_0-p01388	0	0	0	0	0	0	0	0	0	0	0	0
BART1_0-p01389	123.163	129.034	122.538	106.947	119.971	221.934	147.477	114.833	158.327	97.7604	118.644	116.406
BART1_0-p01390	0	0	1.06353	0.926139	0	0	0	0	0	0	0	0
BART1_0-p01395	171.187	167.846	199.973	92.264	181.462	199.209	162.54	194.703	235.008	108.663	103.65	141.697
BART1_0-p01396	4.91217	22.7055	9.28157	4.28261	22.4565	13.3764	2.55217	15.5073	5.25911	8.18448	3.08906	5.17239
BART1_0-p01400	440.642	628.741	577.179	416.979	561.411	548.871	504.092	592.596	543.915	568.65	538.489	456.244
BART1_0-p01399	67.662	58.572	95.1321	33.3181	25.1297	27.0929	75.0678	77.3678	35.2328	24.2911	37.4312	43.7709
BART1_0-p01398	0	3.0561	8.54212	0	0	0	3.7668	4.13443	1.03886	0	0	1.0519
BART1_0-p01397	0	0	0	0	0	0	0	0	0	0	0	0
BART1_0-p01401	182.437	285.154	197.193	48.4296	243.103	212.044	343.34	249.105	239.327	111.461	130.802	44.1851
BART1_0-p01402	95.9286	124.711	82.7265	13.3646	96.7146	112.538	128.126	75.6003	132.057	45.423	36.4773	30.8641
BART1_0-p01403	297.874	318.458	183.695	57.5848	94.5427	82.2213	403.656	234.553	272.376	41.7103	80.0046	34.74
BART1_0-p01407	11.8533	18.8451	21.4682	7.36051	2.01658	8.08981	5.88534	12.0992	18.2173	6.12	5.2988	16.7863
BART1_0-p01408	6.03427	27.0847	12.1688	10.8206	7.05015	17.8707	49.0125	43.1202	12.3991	7.75685	2.94413	12.9833
BART1_0-p01404	0	5.21802	11.1622	0.938394	8.01788	1.96266	0	1.99521	1.00799	0	0	0
BART1_0-p01405	0	0	0	0	0	0	0	0	0	0	0	0
BART1_0-p01406	0	0	1.02524	0	0	0	0	0	0	0	0	0
BART1_0-p01409	461.14	755.293	261.743	191.881	187.848	294.061	345.394	470.515	314.364	69.5332	94.026	94.5343
BART1_0-p01410	0	0	0	0	0	0	0	0	0	0	0	0
BART1_0-p01412	787.736	704.383	669.219	654.882	930.085	1160.95	493.303	864.813	889.217	891.74	1073.63	774.508
BART1_0-p01411	0	0	0	0	0	0	0.96964	0	0	0	0	0
BART1_0-p01427	3357.23	4528	4484.02	828.327	962.602	1480.91	3309.13	4205.46	2857.38	1711.49	1506.49	1236.34
BART1_0-p01414	12.3031	7.73423	14.0932	1.83436	3.76374	10.021	11.6871	8.45799	4.72568	2.78026	6.26636	12.0398
BART1_0-p01413	0	0	0	0	0	0	0	0	0	0	0	0
BART1_0-p01417	307.071	360.068	227.475	84.5351	97.3048	155.088	222.184	252.369	180.577	53.5554	80.1408	94.3854
BART1_0-p01415	4.32591	13.0524	4.03768	0	4.1264	2.04724	0	2.00991	3.98195	4.6713	13.1678	0
BART1_0-p01416	0.998316	6.34178	1.04211	0	2.05847	1.02223	1.8217	1.04638	0	0	1.93878	0.994526
BART1_0-p01419	14.2683	7.12572	3.93822	0	3.99154	3.87705	3.19966	3.0066	1.01449	4.02308	0.999133	5.19821
BART1_0-p01418	0	0	0	0	0	0	0	0	0	0	0	0
BART1_0-p01420	0	0	0	0	0	0	0	0	0	0	0	0
BART1_0-p01423	97.5357	63.2448	70.4006	119.249	136.001	142.729	70.6317	71.671	123.921	142.003	106.334	145.798
BART1_0-p01424	102.067	173.094	42.3567	90.7285	137.802	214.43	84.3732	184.911	163.906	253.295	197.165	234.399
BART1_0-p01422	4684.96	4614.1	2556.66	5386.26	9275.88	12467.6	3700.91	4668.59	4972.72	8176.45	8882.34	7527.09
BART1_0-p01421	0	1.06941	1.15031	3.77918	6.02353	5.11385	0	0	1.9752	0.945395	1.83098	0
BART1_0-p01431	937.249	1047.3	910.342	659.25	976.966	1346.41	610.303	1079.96	852.279	1419.46	1504.76	1084.61
BART1_0-p01425	733.326	842.069	919.086	551.691	516.301	850.171	572.401	1014.6	829.975	593.309	565.056	533.195
BART1_0-p01450	183.144	222.123	300.318	133.947	166.911	268.446	131.539	190.203	209.226	177.765	179.204	145.56
BART1_0-p01451	742.153	905.296	872.757	411.909	658.422	694.257	493.773	849.031	715.967	634.492	637.125	671.808
BART1_0-p01426	11.4684	6.65994	5.78189	10.482	0	1.00142	1.85647	2.97688	5.04333	3.13232	4.29106	3.12063
BART1_0-p01438	0	0	0.669429	0	0.635736	1.30785	0	0	1.34341	0	343.18	1.31298
BART1_0-p01439	0	0	0	0	0	0	0	0	0	0	2.40382	0
BART1_0-p01429	3.53121	0	25.6856	26.0715	0	0.569677	3.86168	3.35432	0.569692	0.565407	0.561651	1.69524
BART1_0-p01428	0	0	0	0	0	0	0	0	0	0	0	0
BART1_0-p01430	0	0	0	0	0	0	0	0	0	0	0	0
BART1_0-p01432	446.557	575.368	509.126	476.389	675.176	704.585	306.089	586.262	681.155	478.502	512.625	470.949
BART1_0-p01434	89.5795	130.622	88.2903	80.2926	74.1163	71.4971	115.397	112.051	134.305	65.1647	51.7901	70.1646
BART1_0-p01433	372.234	311.566	163.773	112.003	195.665	173.931	574.86	339.105	243.567	164.7	131.685	112.185
BART1_0-p01436	11.8276	14.8855	16.0372	1.04055	6.08408	18.2331	14.0092	8.05327	1.02226	16.1382	11.2368	5.14346
BART1_0-p01441	35.26	75.7563	94.7234	47.7923	71.7959	60.0241	85.6251	117.794	70.6112	100.121	92.0849	103.614
BART1_0-p01442	8.9134	45.6748	37.5332	21.7286	21.1766	48.4237	46.4943	9.84199	8.223	18.5643	37.1802	9.50157
BART1_0-p01435	0	0	0	0	0	0	0	0	0	0	0	0
BART1_0-p01437	0	0	0	0	0	0	0	0	0	0	0	0
BART1_0-p01446	827.891	1094.08	756.376	573.693	762.689	766.766	813.906	971.219	787.284	724.33	698.956	697.364
BART1_0-p01440	0	0	0	0	0	4.00329	0	0	0	0	1.97397	0
BART1_0-p01452	23.1155	43.4842	21.4237	30.1672	28.4595	41.6544	1.29508	2.06063	2.49106	0	15.9158	0.708909
BART1_0-p01453	0	0	0	0	0	0	0	0	0	0	4.73259	0
BART1_0-p01443	0	0	2.08911	0	0	0	1.07349	1.92019	0	2.99208	0.940628	2.85736
BART1_0-p01444	0	0	0	0	0	0	0	0	0	0	0	0
BART1_0-p01445	0	0	0	0	0	0	0	0	0	0	0	0
BART1_0-p01448	105.315	239.832	152.008	43.903	123.505	114.706	43.8862	131.619	85.1083	174.813	200.106	77.4496
BART1_0-p01447	0	0	0	0	0	0	0.975743	0	0	2.88999	2.92684	0
BART1_0-p01449	0	0	0	0	0	0	0	0	0	0	0	0
BART1_0-p01454	1793.59	1880.83	2123.93	920.82	1122.35	1359.75	1051.78	1519.29	948.325	1156.93	1209.31	1169.23
BART1_0-p01455	0	0	0	0	0	0	0	0	0	0	0	0
BART1_0-p01462	1143.2	1145.02	1577.75	700.602	754.777	1018.18	866.021	1146.29	602.789	744.189	821.989	936.496
BART1_0-p01463	178.527	166.611	150.636	105.275	137.822	119.598	135.784	211.843	203.228	124.031	89.7392	143.292
BART1_0-p01456	0	6.30571	5.53823	0	1.95451	0	7.87075	0	4.80491	0	0.862475	0
BART1_0-p01459	953.544	954.162	1314.22	844.92	1251.12	1073.81	483.645	922.797	1088.76	613.469	755.941	830.02
BART1_0-p01458	13.8184	62.4132	17.0018	0	2.96771	3.03376	4.77755	2.94766	18.4241	21.1151	7.0235	2.73448
BART1_0-p01457	0	0	0	0	0	0	4.75089	2.97129	3.01653	1.00352	0	0
BART1_0-p01460	6.35347	0	17.5621	2.62888	0	4.01971	0	0	4.85294	2.83722	0	0
BART1_0-p01461	0	10.2463	0	0	0	0	52.5661	15.861	0	0	0	0
BART1_0-p01545	11.2394	28.2411	0.8992	3.28704	3.50553	3.33387	35.5763	42.7093	24.7715	16.8454	38.58	33.3111
BART1_0-p01466	0	0	0	0	0	0	0	0	0	0	0	0
BART1_0-p01467	12.8724	17.4231	0.992254	39.2503	60.6856	54.4133	0.959118	20.6927	3.98188	43.4996	47.3221	59.1031
BART1_0-p01465	0	1.03794	0	0	2.03081	0	0	0	1.02254	0	0	0
BART1_0-p01468	0	0	0	0	0	0	0	0	0	0	0	0
BART1_0-p01471	69.3602	28.7984	129.847	34.4824	16.9703	132.332	133.401	82.8456	75.6963	102.465	55.1959	89.3464
BART1_0-p01469	656.83	596.779	926.238	471.383	223.44	563.683	473.53	501.287	324.938	408.638	538.798	612.044
BART1_0-p01470	0	0	3.07288	0	0	0	0	0	0	0	0	0
BART1_0-p01474	71.2952	107.338	102.795	35.7376	67.0203	35.3414	26.2013	65.0414	109.038	32.682	13.968	42.0503
BART1_0-p01473	0	0	0	0	0	0	0.969643	0	0	0	0	0
BART1_0-p01472	0	0	0	1.96671	0	0	0	1.00149	0	0	0	0
BART1_0-p01475	0	0	0	0	0	0	0	0	0	0	0	0
BART1_0-p01480	1344.87	1673.63	1502.68	1240.26	2124.78	1845.66	934.212	1382.83	1279.09	1448.57	1348.26	1509.54
BART1_0-p01476	207.768	304.769	353.097	153.061	218.308	186.838	157.458	281.506	302.09	110.484	142.914	144.356
BART1_0-p01477	43.4238	49.9694	64.317	20.6352	55.8782	23.3635	6.49707	24.4389	66.4991	26.3906	32.6372	28.3562
BART1_0-p01478	0.996465	0	0.964112	1.06364	0	0	0	0	0	0	0	0
BART1_0-p01482	5.42203	13.8121	7.08302	3.904	5.14585	1.02121	1.00005	3.00776	2.99375	3.74574	0.942723	1.88202
BART1_0-p01479	0	0	0	0	0	0	0	0	0	0	0	0
BART1_0-p01481	0	0	0	0	0	0	0	0	0	0	0	0
BART1_0-p01491	0.993656	0	1.86427	1.05825	1.94521	2.01615	0	2.89479	8.93799	1.03285	0	2.11579
BART1_0-p01492	269.931	301.454	375.825	142.821	282.276	211.56	78.8232	264.039	315.171	144.981	142.7	181.823
BART1_0-p01493	165.296	166.783	128.305	97.0032	128.847	120.358	125.751	86.5266	113.306	73.0513	48.5812	108.019
BART1_0-p01483	0	1.44904	0	0	0	0	0	0	0	0	0	1.39386
BART1_0-p01484	35.6918	26.3409	42.7995	4.68866	3.00686	11.8569	17.1273	23.2488	15.0316	20.0819	14.3424	22.4789
BART1_0-p01485	1.07485	1.08281	3.49665	6.59045	7.04099	8.21733	0	0	5.93284	0.939325	7.21833	12.0765
BART1_0-p01487	139.644	109.605	368.818	55.8352	4.05929	60.0566	593.375	31.3926	18.1943	33.918	274.587	231.1
BART1_0-p01489	45.0588	136.402	264.857	44.2096	5.68829	52.4691	111.654	66.5607	29.1938	40.1639	178.549	107.573
BART1_0-p01488	0	0	0	0	0	0	0	0	0	0	0	0
BART1_0-p01490	43.5341	30.6377	39.5321	42.7066	48.9312	63.6794	3.58515	12.9273	25.8988	16.1617	19.1936	19.3424
BART1_0-p01526	23.1641	30.8846	33.3267	15.3229	28.2743	39.6141	1.03281	12.2477	12.3783	25.672	17.5988	19.1443
BART1_0-p01527	1.04263	1.03714	0	0	1.00718	5.14299	0	0	0	0	0	0
BART1_0-p01528	484.566	487.228	458.912	230.976	311.553	313.983	182.418	274.918	334.415	287.389	315.653	299.304
BART1_0-p01494	0	0	0	0	0	0	0	0	0	0	0	0
BART1_0-p01496	0	0	0	0	0	0	0	0	0	0	0	0
BART1_0-p01497	0	0	0	0.960514	0	0	0	0	0	0	0	0
BART1_0-p01498	0	0	0	0	0	0	0	0	0	0	0	0
BART1_0-p01495	0	0	0	0	0	0	0	0	1.03641	1.90077	0.953625	0.980199
BART1_0-p01500	153.696	92.912	228.644	246.01	211.457	225.647	0	0	11.9163	0	0	0
BART1_0-p01499	0	0	0	0	0	0	0	0	0	0	0	0
BART1_0-p01504	46.4808	146.859	94.4463	42.1083	72.5935	160.612	52.6778	87.9872	135.821	129.658	118.715	168.734
BART1_0-p01502	0	0	0	0	0	0	0	0	0	0	0	0
BART1_0-p01501	61.6258	69.6718	82.1827	15.0916	37.6892	28.5409	30.1768	22.5971	29.765	24.9262	26.6144	11.9037
BART1_0-p01503	4.92153	0	0	0	1.99915	0.995684	0	0	0	0	1.06469	0
BART1_0-p01505	0	0	0	0.960517	0	0	0	0	0	0	0	0
BART1_0-p01506	3.2172	1.02905	7.3529	3.85641	4.99222	1.00405	2.02333	0	1.99217	0	0	0
BART1_0-p01515	1028.67	1065.82	1292.12	227.542	370.237	446.524	952.029	893.669	1038.72	555.854	483.256	391.621
BART1_0-p01508	53.6913	110.758	86.7483	14.6083	110.801	119.41	35.5888	52.342	26.6418	153.927	150.062	72.4031
BART1_0-p01507	0	0	0	0	0	0	0	0	0	0	0	0
BART1_0-p01509	21.1078	10.0242	16.7612	4.37564	5.14786	3.09108	0	0	1.02848	0	0	0
BART1_0-p01511	0	6.15508	1.01719	0.984827	0	2.04111	3.9742	7.04927	1.00063	0.969023	5.73604	3.87183
BART1_0-p01510	0	0	0	0	0	0	0	0	0	0	0	0
BART1_0-p01512	0	0	0	0	0	0	0	0	0	0	0	0
BART1_0-p01514	0	1.00538	0	0.979041	0	0	0.938755	6.98571	5.04119	21.9464	26.8029	13.8224
BART1_0-p01516	37.3442	53.8193	47.1163	32.3195	51.2331	38.3968	27.7118	34.7156	40.3275	32.2054	32.3957	46.4275
BART1_0-p01518	91.8597	142.391	168.803	101.751	115.554	201.253	132.366	155.388	122.465	110.992	122.069	129.076
BART1_0-p01517	17.25	31.421	11.9027	22.2288	18.1176	11.1068	0	0	4.04374	2.03247	0	0
BART1_0-p01521	39.5607	63.2974	114.079	11.0509	7.95863	3.00554	95.931	129.246	111.785	6.04965	21.9168	10.8263
BART1_0-p01520	10.1298	28.5929	19.6191	9.35839	0	12.9866	41.2752	49.4031	37.2415	25.322	25.3589	21.6531
BART1_0-p01519	0	0	0	0	0	0	0	0	0	0	0	0
BART1_0-p01525	201.612	231.082	256.429	173.348	197.295	248.695	59.8813	62.1135	64.5487	40.1089	34.5996	40.2423
BART1_0-p01524	51.9764	42.8333	139.018	47.7417	20.8721	51.2367	14.1101	21.6582	22.9062	8.07719	19.0673	31.2152
BART1_0-p01523	45.3854	55.8121	64.1837	47.0156	47.1397	118.718	29.5383	49.9287	79.7322	58.0844	45.6387	38.4967
BART1_0-p01522	0	0	0	1.72593	0	0	0	0	0	0	0	0
BART1_0-p01536	446.811	893.153	320.952	479.242	675.663	1116.77	873.311	1061.76	572.922	2008.31	2091.99	978.302
BART1_0-p01537	27.5399	0	23.9358	17.0507	33.3474	0	0	0	0	0	0	0
BART1_0-p01529	0	0	0	0	0	0	0	0	0	0	0	0
BART1_0-p01531	0	0	0	0	0	0	0	0	0	0	0	0
BART1_0-p01530	0	0	0	0	0	0	0	0	0	0	0	0
BART1_0-p01532	0	0	0	0	0	0	0	0	0	0	0	0
BART1_0-p01542	3.04211	1.15716	0	12.3136	4.72585	6.5858	2.26677	1.18769	0	3.11293	0.766519	3.70646
BART1_0-p01543	46.1253	48.8356	89.0723	31.2228	56.6088	36.3255	32.4189	28.1106	43.5968	10.7215	20.3223	16.5045
BART1_0-p01541	360.035	507.997	372.969	181.245	237.079	409.244	369.303	302.43	235.684	514.982	498.027	458.57
BART1_0-p01533	91.4622	82.864	67.927	56.7371	77.9888	102.689	9.41623	0.990751	17.8246	10.3123	2.11302	9.18898
BART1_0-p01544	2238.45	2336.45	2641.12	1579.72	2226.87	2722.92	1485.53	2346.47	2160.66	2656.06	2715.5	2261.08
BART1_0-p01535	0	0	0	0	0	0	0	0	0	0	0	0
BART1_0-p01539	0	0	0	0	0	0	0	0	0	0	0	0
BART1_0-p01540	0	1.05215	0	0	0	0	0	0	0	0	0	0
BART1_0-p01534	0	0	0	0	0	0	0	0	0	0	0	0
BART1_0-p01538	0	0	0	0	0	0	0	0	0	0	0	0
BART1_0-p01549	2800.7	3380.8	3235.01	1551.93	2234.13	2496.67	1693.26	3107.83	2915.26	2393.28	2298.2	2196.69
BART1_0-p01559	2279.28	2836.04	3221.67	1645.48	2503.27	2731.28	1441.99	2854	2837.79	2661.94	2771.32	2477.17
BART1_0-p01551	1.50887	6.71094	8.12037	0	3.52438	0	1.31516	0	0	0	0	3.36926
BART1_0-p01546	8291.23	4478.59	5997.4	5267.38	1715.79	8917.53	2714.24	1256.7	613.181	931.49	2150.33	2468.47
BART1_0-p01550	150.541	99.3368	64.6502	82.0194	32.7651	89.68	65.5361	57.5735	24.6664	19.7555	24.1005	47.2153
BART1_0-p01547	1901.06	2668.36	3381.17	199.268	0	1750.06	1414.81	2425.32	1197.47	3122.29	5330.12	5834.42
BART1_0-p01548	20571.5	17110.1	18989.5	6833.85	4649.23	12830.2	9000.73	10357.4	6263.39	6130.38	9737.35	10025.2
BART1_0-p01560	194.021	211.167	273.497	113.752	130.902	226.915	45.3467	80.4647	66.3523	44.6068	83.6953	64.1314
BART1_0-p01561	3.08786	1.0392	3.30014	1.04983	0	0	0.956102	0	0	0	1.886	0
BART1_0-p01552	184.2	205.252	158.59	230.237	325.501	225.109	98.4016	188.979	190.425	171.965	180.623	171.604
BART1_0-p01557	272.782	342.953	244.641	193.023	296.58	258.164	353.541	293.806	279.084	279.881	192.001	253.3
BART1_0-p01554	0	0	0	0	0	0	0	0	0	0	0	0
BART1_0-p01555	0	0	0	0	0	0	0	0	0	0	0	0
BART1_0-p01556	0	0	1.05817	2.21859	0	0	0	0	0	0	0	0
BART1_0-p01558	0	0	0	0	0	0	0	0	0	0	0	0
BART1_0-p01566	679.187	1169.85	834.167	505.455	756.124	676.626	523.842	1631.1	1607.49	1512.61	1408.93	1182.74
BART1_0-p01563	169.398	167.403	133.321	84.0026	138.884	128.281	346.824	259.582	262.984	160.997	151.164	175.934
BART1_0-p01565	0	0	0	0	0	0	0	0	0	0	0	0
BART1_0-p01564	152.288	251.491	138.321	70.4136	120.654	156.523	256.011	298.131	314.846	241.646	208.113	232.399
BART1_0-p01562	39.2956	48.5458	33.8862	2.80619	12.8702	17.3969	0	0	23.5721	0	0.917182	0
BART1_0-p01567	0	0	0	0	0	0	0	0	0	0	0	0
BART1_0-p01568	19.775	31.0125	24.7217	6.2262	1.00567	0	0	4.09625	3.04984	0	0	0
BART1_0-p01569	0	0	0	0	0	0	0	0	0	0	0	0
BART1_0-p01570	600.202	527.436	451.863	91.444	28.588	72.5688	123.417	74.8935	55.3817	3.18527	1.08409	4.33595
BART1_0-p01572	19.112	22.2586	10.8196	0	2.01967	2.00596	2.16854	0	1.01192	0	0	0
BART1_0-p01571	0	0	0	0	0	0	0	0	0	0	0	0
BART1_0-p01579	645.176	634.483	935.961	311.993	315.738	417.004	279.862	442.982	651.551	270.296	207.751	308.199
BART1_0-p01573	0	0	0	0	0	0	0	0	0	0	0	0
BART1_0-p01574	3.07839	1.01622	1.07177	0	0	0	0	0	0	0	0	0
BART1_0-p01577	6308.54	7133.16	9548.79	4240.53	2409.7	4983.7	1490.34	7246.08	8916.78	2139.65	3108.02	6433.58
BART1_0-p01576	0	0	0	0	0	0	0	0	0	0	0	0
BART1_0-p01575	0	0	0	0	0	0	0	0	0	0	0	0
BART1_0-p01578	30.7598	59.4882	22.8424	9.59598	23.776	21.6678	12.3399	48.4758	61.6709	6.83897	12.7761	22.3583
BART1_0-p01592	216.142	190.012	154.525	100.129	159.823	211.098	62.2357	130.881	133.228	94.9177	94.1105	111.18
BART1_0-p01581	0	0	0	0	0	0	0	0	0	0	0	1.93428
BART1_0-p01580	7.21499	12.5968	2.26785	15.1168	27.7387	2.96347	2.03925	5.00613	16.0299	8.54297	3.8273	2.84135
BART1_0-p01582	0	0	0	0	0	0	0	0	0	0	0	0
BART1_0-p01586	16.4434	76.738	30.4118	35.8822	33.0555	64.6885	15.8801	88.1695	33.367	42.2996	76.5377	20.3793
BART1_0-p01584	0	0	0	0	0	0	0	0	0	0	0	0
BART1_0-p01583	2.96373	3.94107	0	1.01589	5.8947	0	7.73127	6.88712	3.91733	3.05181	5.14246	2.03828
BART1_0-p01585	0	0	0	0.913507	0.968455	0	2.40192	0.960932	0.952829	0.974204	0	2.88555
BART1_0-p01587	13.9604	1.98875	11.306	20.4253	6.96423	7.37309	2.0664	7.95919	9.91392	21.1845	53.7088	31.7809
BART1_0-p01596	11.8622	4.40359	20.121	0	11.4258	8.85989	30.2429	27.0514	27.1167	13.5466	12.1197	25.1547
BART1_0-p01588	0	0	0	0	0	0	0	0	0	0	0	0
BART1_0-p01589	0	0	0.899552	2.0523	2.01777	0	3.95471	0	2.0852	1.03906	2.12231	1.03825
BART1_0-p01590	0	1.13254	0	0	0	0	0	0	0	0	0	2.8284
BART1_0-p01594	0	0	0	0	0	0	0	0	0	0	0	0.967138
BART1_0-p01591	0	0	0	0	0	0	0	0	0	0	0	0
BART1_0-p01597	31.8338	11.3927	12.5682	6.15926	13.8276	0	25.9494	16.2349	10.5925	12.747	3.2907	9.32749
BART1_0-p01593	0	0	0	0	0	0	0	0	0	0	0	0
BART1_0-p01595	2.13174	1.04659	3.42175	8.31252	12.6464	25.2268	0	0	0.967031	0	0	0
BART1_0-p01601	564.877	656.629	825.815	183.082	322.474	286.158	692.6	727.465	770.714	277.847	213.991	326.732
BART1_0-p01603	1669.97	1800.37	2390.44	1129.15	1652.36	1581.81	1019.86	1697.9	2097.37	1149.88	1026.42	1147.85
BART1_0-p01598	16.5474	23.6663	5.5724	19.9328	19.7245	45.1643	12.0864	26.7086	20.5665	38.5972	32.6943	46.0241
BART1_0-p01599	10.5131	18.0761	7.83946	33.1223	21.1481	44.8699	12.4049	14.9699	20.4972	14.7885	29.223	16.5991
BART1_0-p01600	0	2.07782	2.34946	1.85096	6.93572	1.01441	2.29867	0.983087	2.92923	2.82715	3.59238	0.926871
BART1_0-p01602	2.04392	0	0	0.928144	0	0	3.36412	0	0.966916	0	0	3.67079
BART1_0-p01606	956.852	1042.36	1204.73	750.816	994.275	1285.58	638.379	1142.64	1092.46	1035.9	1122.83	1029.81
BART1_0-p01605	1.86124	2.22662	0	0	0	1.43457	7.52948	0	0.716993	0	0	0
BART1_0-p01604	2.00629	2.07579	0	7.56896	0.974366	24.7211	4.43213	8.04323	3.9558	2.91739	7.83068	1.96038
BART1_0-p01616	327.301	374.454	480.733	192.178	279.855	275.219	204.325	324.199	433.781	232.173	232.699	237.395
BART1_0-p01607	0	0	0	0	0	0	0	0	0	0	0	0
BART1_0-p01608	0	0	0	1.96922	0	0	0	0.962527	0	0	1.96831	0.980545
BART1_0-p01609	0	0	0	0	0	0	0	0	0	0	0	0
BART1_0-p01611	17.4045	38.4059	22.7317	27.4015	19.7881	19.9457	28.7804	35.6902	39.6833	20.6485	21.238	39.9368
BART1_0-p01610	23.5001	26.8705	58.8656	19.9673	23.2965	16.0814	12.8742	38.1595	45.1189	10.1948	23.7616	13.5007
BART1_0-p01617	1590.44	1773.3	1395.24	920.297	1271.24	1592.35	1446.36	1945.03	1648.04	1066.53	1097.26	1030.29
BART1_0-p01618	1936.87	1957.47	1471.55	703.235	1486.33	1667.47	718.519	1110.77	1030.77	1452.02	1393.47	1398.38
BART1_0-p01612	28.841	70.8296	64.4159	38.1831	64.8265	82.2076	46.0514	49.6366	52.0324	51.2592	42.7275	39.0521
BART1_0-p01614	0	1.01085	1.11041	0	0.986967	0	0	0	0	0	1.94146	0
BART1_0-p01615	2.09291	2.10545	6.80545	0.957209	0	3.03528	2.1487	3.97912	4.02434	6.75633	3.76262	0.961104
BART1_0-p01613	0	0	0	0	0	0	0	0	0	0	0	1.93428
BART1_0-p01620	582.096	742.455	791.593	349.91	494.266	667.501	392.275	510.367	661.983	487.006	596.057	501.061
BART1_0-p01621	1238.21	1654.78	1371.46	862.702	1328.95	1386.03	948.543	1298.6	1166.7	1515.02	1424.54	1311.62
BART1_0-p01623	600.099	874.252	698.527	282.914	468.305	450.845	514.552	703.747	753.244	424.017	404.208	409.813
BART1_0-p01640	179.29	208.594	177.344	155.578	153.818	183.989	86.2502	161.862	158.071	154.988	193.988	167.773
BART1_0-p01619	2.95545	3.96482	1.84606	0	1.02628	0	0	0	1.03039	2.1033	0	1.07902
BART1_0-p01633	0	8.48828	2.49281	1.49793	4.61628	0	34.2601	38.4415	30.0173	25.1899	20.7365	23.6619
BART1_0-p01626	47.3067	50.3092	8.04229	26.472	52.3546	15.1536	9.70642	17.9172	39.0556	5.83049	2.89813	26.3606
BART1_0-p01627	0	0	0	0	0	0	0	0	0	0	0	0
BART1_0-p01624	2.09626	0	0	0	2.0115	0	0	0	0	0	0	0
BART1_0-p01622	0	1.01504	2.25282	0	0	0	0	0	0.966306	0.951909	0	0
BART1_0-p01625	0	2.05782	4.63089	0	0	2.01642	0	0.993761	1.96136	0	0.925969	0
BART1_0-p01628	201.576	208.585	162.899	4.8421	11.9925	5.98275	123.619	69.9076	159.203	6.69872	0.954874	1.9275
BART1_0-p01631	1350.83	1546.31	1607.82	938.897	1070.11	1325.88	979.441	1482.72	1578.03	912.156	954.779	929.321
BART1_0-p01632	215.585	352.268	377.91	188.538	170.29	279.094	174.616	253.446	307.152	178.638	165.489	193.425
BART1_0-p01629	1.0184	2.06233	4.50589	1.84507	0	4.13554	0	0	0	0	4.71229	0
BART1_0-p01630	0	1.88376	0	0	0	0	5.42704	0	0	0	0	0
BART1_0-p01638	3975.14	5137.3	8704.13	3037	4095.52	3513.08	3384.91	5785.61	9879.05	2840.99	2493.47	3031.45
BART1_0-p01639	0	0	0	0	0	0	0	0	0	0	0	0
BART1_0-p01636	9.88005	10.0124	6.25784	1.95535	0	2.91696	7.74072	13.9089	8.98312	1.01069	1.02097	6.0472
BART1_0-p01635	1.99631	0	0.937259	0	0	0	5.43074	6.13946	0	0	0	0
BART1_0-p01634	8.93871	34.7095	6.95624	0	4.88784	0	5.88151	21.9226	3.98142	0.991473	0	2.84869
BART1_0-p01637	190.01	245.851	91.184	160.82	280.01	353.323	71.5438	115.073	141.784	247.622	307.963	194.123
BART1_0-p01646	2624.19	2847.75	3389.05	2298.77	3046.96	3904.39	2448.94	3190.11	2310.81	2852.32	3343.34	2660.39
BART1_0-p01648	2249.4	2890.44	2223.49	913.292	1329.94	1297.37	1653.02	1901.85	1534.22	1843.47	1682.68	1299.34
BART1_0-p01642	0	0	0	0	0	1.00996	0	0	0	0	0	0
BART1_0-p01641	0	0	0	0	0	0	0	0	0	0	0	0
BART1_0-p01643	195.21	280.58	210.866	165.745	206.116	209.892	280.806	278.648	235.24	155.6	154.852	188.824
BART1_0-p01658	137.56	179.832	191.429	89.4066	138.884	165.472	197.249	176.85	169.267	94.2721	103.526	169.711
BART1_0-p01647	0	0	0	0	0	0	0	0	0	0	0	0
BART1_0-p01651	17.8084	19.8873	28.9115	18.4036	11.9748	9.63475	20.489	27.2475	34.6392	10.7153	18.3548	15.2817
BART1_0-p01644	0	0	0	0	0	0	0	0	0	0	0	0
BART1_0-p01645	0	0	0	0	3.0535	0	0	0	0	0	0	0
BART1_0-p01649	0	0	0	0	0	0	0	0	0	0	0	0
BART1_0-p01654	15.1985	19.3301	24.4241	7.88445	14.6476	2.18335	0	4.36504	5.77038	0	4.5308	3.40883
BART1_0-p01650	3.90552	3.91472	3.73486	2.11982	0	2.03859	0	1.03094	2.08799	0	0	1.03442
BART1_0-p01655	21.0892	24.0976	25.4914	0.925625	4.98576	9.13001	9.52596	0.994577	24.1842	0.936612	2.69271	0.924328
BART1_0-p01652	29.4775	14.8514	65.221	13.1662	9.94271	15.1149	6.00186	5.09744	32.7068	2.9593	7.05942	8.69386
BART1_0-p01653	0	0	0	0	0	0	0	0	0	0	0	0
BART1_0-p01656	0	0	0	0	0	0	0	0	0	0	0	0
BART1_0-p01657	0	0	0	0	0	0	0	0	0	0.985217	0.937914	2.97052
BART1_0-p01662	244.769	291.328	205.095	128.943	263.069	244.047	122.023	210.477	261.673	191.023	238.826	205.503
BART1_0-p01663	0	0	0	0	0	0	0	0	0	0	0	0
BART1_0-p01660	10.0453	29.9949	14.9042	8.95527	18.0383	13.0676	15.9779	44.9425	29.525	7.98464	12.8298	20.7114
BART1_0-p01661	1401.03	1706.34	1307.7	1131.92	1279.12	1669.07	1346.89	1772.53	1332.2	1478.01	1394.28	1416.95
BART1_0-p01659	0	0	0	0	0	0	0	0	0	0	0	0
BART1_0-p01722	261.565	244.901	268.843	123.817	145.278	225.94	216.372	250.097	227.034	244.535	228.794	252.513
BART1_0-p01664	0	0	0	0	0	0	0	0	0	0	0	0
BART1_0-p01665	3.22483	3.37879	0	0	0	1.02971	0	2.07215	0	2.04659	1.03561	0
BART1_0-p01676	0	73.5045	0	0	1.27881	0.998704	163.41	125.248	107.584	115.537	118.92	152.597
BART1_0-p01691	160.443	186.582	139.54	109.714	127.7	128.232	104.208	181.206	133.609	113.184	120.737	114.87
BART1_0-p01666	0	0	4.09068	9.71344	0	0	0	0	1.00858	0.942015	0	0
BART1_0-p01667	4.39675	11.16	17.7523	5.16599	3.22028	3.16367	3.81287	8.19503	8.90554	7.28128	3.23238	4.82043
BART1_0-p01669	113.84	208.185	334.327	88.0198	161.521	160.327	45.214	187.737	169.675	229.496	256.035	151.95
BART1_0-p01673	684.926	815.878	1203.51	699.456	672.917	826.267	511.894	903.615	975.306	662.192	776.654	910.975
BART1_0-p01668	2.76511	2.76112	3.97202	3.06857	3.92305	3.8824	0	1.00053	2.03439	1.06776	4.2998	1.07295
BART1_0-p01670	104.911	132.654	207.859	82.7353	106.612	117.112	32.6437	122.301	112.732	151.846	162.611	128.356
BART1_0-p01671	0	0	0	0	0	0	0	0	0	0	0	0
BART1_0-p01672	21.6693	32.8328	19.4449	10.2787	17.0555	15.941	19.9682	35.0908	29.1334	13.2027	12.2673	16.5346
BART1_0-p01682	23.7435	32.1861	50.2734	43.8783	18.9217	18.8463	72.4895	56.8951	55.1891	19.827	44.222	24.6525
BART1_0-p01683	0	3.97524	3.40589	0	0	0	0	0	0	0	0	3.03476
BART1_0-p01684	0	0	0	0	0	0	0	3.39584	0	0	0	0
BART1_0-p01674	0	0	0	0	6.48756	0	0	3.46689	0	0.990676	1.11808	0
BART1_0-p01675	1.93225	0	1.6988	1.06609	5.23664	0	0	2.13813	0	0	0	1.04778
BART1_0-p01679	1558.88	1647.28	1999.51	1145.65	837.766	1245.17	1156.48	1614.39	1081.37	1416.72	1388.46	1614.46
BART1_0-p01677	118.302	107.601	167.213	34.2588	17.7528	27.7509	216.795	96.6806	52.7484	46.6079	38.7178	45.8713
BART1_0-p01678	0	0	0	0	0	0	0	0	0	0	0	0
BART1_0-p01680	1.03017	8.32931	1.06527	0	0	0	9.89339	9.95053	1.00594	0.93818	0	0
BART1_0-p01681	83.0174	89.1748	99.5124	110.029	142.475	118.032	107.938	87.4774	119.669	63.9618	71.5847	68.9754
BART1_0-p01685	693.417	814.572	742.351	571.756	681.662	790.738	362.77	757.571	808.035	507.642	503.968	435.096
BART1_0-p01686	9.89208	10.7034	9.19736	9.15781	15.8036	14.8428	0	3.92332	6.84541	15.5247	4.10155	7.26727
BART1_0-p01692	59.4144	49.2789	44.456	26.9117	52.237	26.9728	33.3793	31.5011	54.364	33.0544	29.2793	33.4472
BART1_0-p01687	0	0	0	0	0	0	0	0	0	0	0	0
BART1_0-p01689	0	0	0	0.960518	0	0	0	0	0	0	0	0
BART1_0-p01688	12.1632	3.02087	12.2275	6.77036	5.91501	3.95513	11.4014	24.6184	26.6132	2.97598	6.7617	3.87375
BART1_0-p01694	12.6868	24.5948	18.8273	13.2867	4.15508	0	13.1506	30.1755	19.5576	17.3888	12.6652	0
BART1_0-p01695	123.746	105.607	118.761	52.6367	42.3033	77.0071	55.0333	131.301	108.83	46.2079	88.4868	116.458
BART1_0-p01693	40.1211	44.3368	11.3765	12.7809	15.0716	34.4824	35.2906	35.7752	39.2131	10.9982	25.8515	21.4884
BART1_0-p01690	0	0	0	0	0	0	0	0	0	0	0	0
BART1_0-p01712	266.711	227.065	406.512	388.5	498.472	881.964	206.806	371.576	480.982	451.281	564.754	571.282
BART1_0-p01700	2523.79	3341.97	3459.57	1704.29	2456.9	2432.56	2785.11	3474.8	4898.2	1942.03	1659.58	1839.12
BART1_0-p01696	0	1.01101	0	0	0	0	0	1.01708	0	0	3.00672	2.91596
BART1_0-p01698	0	6.83242	4.26154	0	1.67269	0	0	0	6.64528	5.57656	0	6.39324
BART1_0-p01697	0	0	0	0	0	0	0	0	0	0	0	0
BART1_0-p01699	0	0	0	0.960522	0	0	0	0	0	0	0	0
BART1_0-p01702	219.07	227.69	201.651	181.797	350.996	181.953	90.7715	158.659	272.904	162.133	209.568	173.536
BART1_0-p01701	1857.28	1984.49	837.001	446.766	897.345	893.754	2864.59	2059.76	1412.56	567.151	578.228	480.679
BART1_0-p01706	53.4299	64.7341	57.5318	98.5795	46.4921	82.3883	85.4281	54.5057	68.4626	60.6968	94.6535	122.764
BART1_0-p01707	1223.69	1522.82	1419.53	755.702	875.483	1011.2	1518.03	1557.47	1720.45	635.914	763.383	700.151
BART1_0-p01708	158.035	173.262	335.861	139.373	151.511	165.553	145.232	238.927	354.224	157.304	124.292	151.085
BART1_0-p01703	0	0	0	0	0	0	0	0	0	0	0	0
BART1_0-p01709	4194.08	4792.88	4783.62	3045.12	3968.02	4520.05	2612.7	4020.7	4680.84	3787.15	3601.15	3577.41
BART1_0-p01704	0	0	0	0	0	0	0	0	0	0.966977	0	0
BART1_0-p01705	0	0	0	0	0	0	0	0	0	0	0	0
BART1_0-p01718	220.591	237.361	228.006	90.5801	185.282	155.998	91.5476	127.484	145.574	118.965	130.14	105.184
BART1_0-p01710	49.1734	56.3035	45.3417	42.8206	62.8972	48.63	43.774	81.6411	112.599	43.0337	54.1152	48.0787
BART1_0-p01713	4280.77	5852.56	7501.03	2730.31	3857.03	5372.51	6193.87	5691.32	7239.31	3746.64	4101.67	3141.41
BART1_0-p01711	69.4066	213.28	93.1925	147.294	170.313	293.786	98.5557	107.492	106.823	310.735	296.851	150.371
BART1_0-p01714	3569.1	2983.35	1034.05	2794.2	6102.38	9145.56	2095.69	3357.01	1662.96	7876.04	7480.23	5452.16
BART1_0-p01715	1.11117	0	0	0	0	0	0	0	2.02817	0.962935	0.92956	4.73321
BART1_0-p01716	2.07132	0	0	0	0	0	0	0	0	0	0	0
BART1_0-p01717	0	0	0	0	0	0	0	0	0	0	0	0
BART1_0-p01720	848.704	1013.86	1460.65	723.057	1156.29	968.937	789.372	1033.22	1344.48	1040.2	950.78	1054.59
BART1_0-p01719	29.9788	26.3809	23.824	16.3961	12.9416	12.0262	2.17164	5.05991	20.0678	2.83376	0.897401	2.75776
BART1_0-p01721	150.209	158.721	172.542	125.096	163.941	134.985	102.021	142.395	194.815	173.412	142.729	168.118
BART1_0-p01723	1336.24	1380.42	1975.62	885.049	1082.16	1059.07	820.702	1152.51	1517.33	843.944	758.76	992.285
BART1_0-p01870	848.79	804.106	1053.28	413.599	593.319	727.855	278.165	414.376	554.423	412.96	605.383	663.833
BART1_0-p01726	1.03565	0	0	0	0	0	0	0	0	0	0	0
BART1_0-p01727	0	0	0	0	0	0	0	0	0	0	0	0
BART1_0-p01724	17.3599	2.01495	11.5724	5.95854	15.3904	12.0837	0	0	2.20013	0	0	0
BART1_0-p01725	19.4928	10.7234	21.6912	9.02144	16.3826	25.2529	0	0	2.10235	0	0	0
BART1_0-p01732	89.2481	121.421	60.8059	107.452	162.454	79.5456	93.5397	138.608	123.54	164.063	182.736	204.277
BART1_0-p01733	0	0	0	0	0	0	0	0	0	0.966969	0	0
BART1_0-p01729	251.578	355.893	280.85	836.142	1121.31	1232.02	142.917	278.697	408.206	890.033	868.612	784.467
BART1_0-p01730	4720.42	5198.19	6069.39	4029.83	4722.15	5481.49	4145.55	6377.51	6762.82	3219.56	4038.5	5203.16
BART1_0-p01731	308.944	262.567	255.899	124.884	145.889	218.291	314.31	333.833	231.361	148.454	228.375	407.84
BART1_0-p01735	625.348	723.042	784.85	344.993	554.852	589.981	419.986	683.511	666.112	455.95	480.307	425.267
BART1_0-p01728	4.10406	0	7.40224	0	1.00732	0	0	3.00572	0.999508	0	0	0
BART1_0-p01734	102.98	131.445	51.8762	41.8483	65.8002	66.7697	54.2187	91.2674	53.5843	53.8023	71.521	71.3849
BART1_0-p01736	3.18674	1.58706	2.43036	3.02176	0	2.38994	0	0	1.60343	5.08446	1.63308	0
BART1_0-p01737	0	0	0	0	3.06715	0	5.67359	0	0	0	0	2.22818
BART1_0-p01764	1117.7	1332.31	1003.71	909.842	1291.69	1319.97	658.292	1023.55	848.401	1155.14	1133.54	1091.62
BART1_0-p01775	846.452	1025.37	1307.42	608.378	862.938	1108.82	770.688	1174.71	1424.96	783.976	877.63	693.677
BART1_0-p01776	1940.6	2147.4	2422	1055.18	993.177	2024.41	1760.44	1662.06	1458.25	944.198	1275.25	1836.77
BART1_0-p01738	0	0	0	0	0	0	0	0	0	0	0	0
BART1_0-p01739	0.97556	0	10.5548	5.33688	2.00193	0	11.5965	3.98974	4.0279	2.01049	5.11033	4.16071
BART1_0-p01748	60.5572	80.8544	87.7309	51.4135	61.5629	4.75321	60.1729	89.1826	90.6384	35.9521	40.3612	65.2328
BART1_0-p01749	27.2913	0	0	0	0	83.9712	0	0	0	0	0	0
BART1_0-p01743	0.994089	0	2.04671	0	0	0	0	2.96204	0	0	0	2.05931
BART1_0-p01740	0	0	0	0	0	0	0	0	0	0	0	0
BART1_0-p01741	0	0	0	0	0	0	0	0	0	0	0	0
BART1_0-p01742	0	0	0	0	0	0	0	0	0	0	0	0
BART1_0-p01747	1824.8	2363.19	2535.35	992.839	833.528	1284.98	2040.36	2605.78	1873.76	1019.12	1069.49	1035.46
BART1_0-p01744	209.056	75.9071	35.3447	386.567	1684.08	448.444	179.044	156.607	396.986	51.4482	51.2463	499.366
BART1_0-p01745	402.111	80.2627	201.982	2975.2	14360.3	713.003	342.963	379.111	4035.09	366.926	588.887	7301.62
BART1_0-p01746	1.03566	0	0	0	0	0	0	0	0	0	0	0
BART1_0-p01753	142.357	205.791	169.611	96.1382	123.854	106.77	214.496	206.095	329.357	79.5136	74.775	84.1909
BART1_0-p01754	1253.17	1446.12	1987.47	904.588	1044.88	1253.19	1704.44	1893.48	2315.36	844.092	792.64	941.099
BART1_0-p01755	792.75	1032.59	853.863	535.978	900.575	788.288	685.621	1015.3	1223.63	825.387	722.354	757.444
BART1_0-p01750	838.729	896.975	468.19	392.943	709.479	658.242	640.833	880.632	665.069	673.911	624.249	467.794
BART1_0-p01751	0	0	1.02524	0	0	0	0	0	0	0	0	0
BART1_0-p01752	43.9444	33.4088	0	2.11433	8.16142	67.125	0	0	0	0	3.67423	0
BART1_0-p01768	837.507	1044.08	942.014	582.345	656.148	881.507	570.123	789.102	677.855	820.923	808.824	634.307
BART1_0-p01756	0	0	0	0	0	0	0	0	0	0	0	0
BART1_0-p01757	82.9486	42.276	72.0721	9.6005	13.666	12.6621	18.7345	18.5705	15.1594	2.07547	8.87068	4.12158
BART1_0-p01758	43.9477	37.4845	35.0139	8.70014	8.08372	11.732	7.00215	18.3229	11.8481	2.77988	8.23211	1.84517
BART1_0-p01761	0	0	0	0	0	0	0	0	0	0	0	0
BART1_0-p01759	0	0	0	0	0	0	0	0	0	0	0	0
BART1_0-p01760	0	0	0	0	0	0	0	0	0	1.93395	0	0
BART1_0-p01762	1.98952	2.05543	0	0	2.04028	1.01225	2.8414	2.05251	0	0	0	1.03216
BART1_0-p01763	0	0	0	0	0	0	0	0	0	0	0	0
BART1_0-p01769	166.718	175.541	111.897	67.1916	89.1888	101.024	186.21	132.051	83.1724	95.431	102.299	131.02
BART1_0-p01766	0	0	0	0	0	0	0	0	0	0	0	0
BART1_0-p01765	0	0	0	0	0	0	0	0	0	0	0	0
BART1_0-p01767	0	0	0	0	0	0	0.85604	0	2.00438	0	1.04674	3.09606
BART1_0-p01772	0	0	0	0	0	0	1.73477	3.28329	0	6.84956	9.15632	4.06073
BART1_0-p01777	13.9106	8.2125	16.5687	13.2322	6.44395	11.5067	5.75661	4.22267	10.0282	6.89176	5.28271	7.22464
BART1_0-p01770	227.374	218.537	208.796	133.941	161.603	108.288	144.765	263.51	403.23	171.124	153.423	205.016
BART1_0-p01771	185.198	214.867	441.884	219.774	92.1946	219.078	68.0219	149.19	0	273.23	227.239	362.832
BART1_0-p01773	25.0302	17.6417	14.2294	20.3694	3.99533	16.0067	30.0404	10.944	8.73341	10.3335	6.40676	12.2099
BART1_0-p01779	0	0	0	0	0	0	0	0	0	0	0	0
BART1_0-p01774	0	0	0	0	0	0	0	0	0	0	0	0
BART1_0-p01778	346.77	377.917	426.805	350.816	336.21	448.089	262.092	355.361	490.668	174.018	225.104	295.657
BART1_0-p01781	0	0	0	0	0	0	0	0	0	0	0	0
BART1_0-p01780	0	0	0	0	0	0	0	0	0	0	0	0
BART1_0-p01811	1926.35	2446.82	2730.94	1068.89	1286.67	1570.03	1337.14	2039.15	2010.42	1185.6	1124.4	1317.95
BART1_0-p01782	0	0	0	0	0	0	0	0	0	0	0	0
BART1_0-p01783	27.693	10.8994	49.6912	2.65975	1.05451	5.43346	20.4316	74.3563	44.4205	8.06809	19.0421	6.09924
BART1_0-p01881	1420.32	1492.44	1744.82	1031.43	1157.15	1919.22	875.077	1153.26	1015.07	1275.64	1541.09	1256.99
BART1_0-p01784	360.477	418.06	427.849	238.611	254.371	413.202	303.734	382.242	380.48	320.212	305.212	291.156
BART1_0-p01788	102.371	168.478	138.978	74.9452	136.632	151.822	143.389	141.821	177.055	87.8947	109.592	96.5861
BART1_0-p01794	4038.09	4608.26	4639.52	2584.7	2440.36	3254.52	1682.02	3134.09	3060.42	1836.74	1846.94	1713.41
BART1_0-p01789	0	0	1.05084	0	0	0	0	0	3.92744	0	0	0
BART1_0-p01785	0	0	0	0.972286	0	0	1.81931	4.98222	0	1.16725	2.02422	0
BART1_0-p01786	0	0	0	0	0	0	0	0	0	0	0	0
BART1_0-p01787	0	0	0	0	0	0	0	0	0	0	0	0
BART1_0-p01790	0	0	0	0	0	0	0	0	0	0	0	0
BART1_0-p01791	0	0	0	0	0	0	0	0	0	0	0	0
BART1_0-p01793	279.686	418.903	210.388	258.629	409.737	394.282	289.848	354.744	337.053	324.678	258.188	303.228
BART1_0-p01792	0	0	0	0	0	0	0	0	0	0.964881	0.9823	0.965041
BART1_0-p01809	2622.34	2871.91	1647.64	1828.5	2819.93	4446.77	2424.4	2827.82	1648.21	5056.26	6398.37	3926.98
BART1_0-p01795	0	0	1.02524	0	0	0	0	0	0	0	0	0
BART1_0-p01797	177.808	208.14	133.214	84.4594	101.653	132.253	129.506	138.2	163.387	116.667	93.1212	124.805
BART1_0-p01796	0	0	0	0	0	0	0	0	0	0	0	0
BART1_0-p01807	61.7274	76.042	77.3655	57.5216	79.3015	50.3052	29.4612	46.6771	53.639	42.4547	33.3551	45.3692
BART1_0-p01808	4.1558	10.4616	0	0	23.3806	4.12798	0	6.10645	7.26023	5.08843	11.9985	0
BART1_0-p01799	0	12.2007	0	0	0	3.41328	22.5968	27.1975	37.5297	45.0631	54.1221	27.3248
BART1_0-p01798	0	0	0	0	0	0	0	0	0	0	0	0
BART1_0-p01800	0	0	0	0	0	0	0	0	0	0	0	0
BART1_0-p01801	0	0	0	0	0	0	0	0	0	0	0	0
BART1_0-p01802	0	0	0	0	2.88677	0	0	0	0	0	0	0
BART1_0-p01812	0	0	0	0	0	0	0	0	0	0	0	0
BART1_0-p01813	122.74	172.658	75.3968	80.9664	148.205	96.6794	71.8702	141.432	122.35	87.2716	82.5653	80.667
BART1_0-p01804	24.0721	44.123	51.9376	21.0383	28.7783	34.9991	11.2629	27.0879	26.2355	9.63389	7.27254	6.46184
BART1_0-p01803	0	0	0	0	0	0	0	0	0	0	0	0
BART1_0-p01810	2500.82	2652.33	2161.54	2292.2	2734.88	2716.42	1988.31	2747.31	2325.14	2218.15	1941.74	2584.47
BART1_0-p01805	0	0	0	0	0	1.00996	0	0	0	0	0	0
BART1_0-p01806	0	0	0	0	0	0	0	0	0	0	0	0
BART1_0-p01821	470.732	894.447	699.705	499.199	589.277	596.973	306.072	856.491	1091.01	1169.9	1365.53	973.177
BART1_0-p01815	85.1342	104.306	219.528	68.3877	121.282	86.3782	99.7156	143.53	194.96	124.155	121.091	133.009
BART1_0-p01816	459.947	541.723	709.584	408.349	478.569	541.685	558.221	708.698	755.516	408.004	415.421	432.44
BART1_0-p01814	1.01863	4.30647	2.05382	8.9946	3.01356	1.00167	2.99017	0	4.99435	6.88777	1.95716	0
BART1_0-p01817	2834.17	3265.89	2599.14	1540.4	1906.12	2892.36	2376.87	3653.36	2082.61	2289.17	2563.02	1983.27
BART1_0-p01823	47.8977	111.045	0	40.5788	9.5752	38.2141	87.0509	45.3592	87.7144	13.7683	0	46.9535
BART1_0-p01822	6511.05	8292.86	8558.95	4664.9	5036.29	5973.3	5821.38	8307.46	8978.81	4247.7	4363.58	4537.66
BART1_0-p01820	68.0376	56.1675	104.166	32.1164	60.2087	95.2276	30.6437	55.5993	58.6621	42.3134	60.4438	51.971
BART1_0-p01819	61.6889	128.227	328.533	72.4778	123.794	80.0117	0	84.1042	73.2442	58.6007	120.888	47.1933
BART1_0-p01818	0	0	0	0	0	0	0	0	0	0	0	0
BART1_0-p01824	756.751	926.944	739.17	539.351	565.51	782.112	775.553	939.635	761.716	458.109	433.738	458.259
BART1_0-p01850	634.383	817.327	945.362	908.49	1954.95	3061.43	349.644	829.425	983.025	2998.55	2756.99	1365.69
BART1_0-p01827	12.7971	19.8338	4.60999	14.4945	36.8716	10.9351	8.30028	22.3884	17.0096	17.1257	20.2746	13.3579
BART1_0-p01825	0	0	0	0	0	0	0	0	3.01883	0	0	0
BART1_0-p01828	162.44	217.659	261.774	101.422	155.234	113.418	141.328	167.917	207.268	119.748	156.776	151.355
BART1_0-p01826	0	0	0	0	0	1.01948	0	0	0	0	1.95877	0.956812
BART1_0-p01830	0	0	0	0	0	0	0	0	0	0	0	0
BART1_0-p01831	0	0	0	0	0	0	0	0	0	0	0	0
BART1_0-p01829	0	0	0	0	0	0	0	0	0	0	0	0
BART1_0-p01833	0	0	0	1.56489	2.54496	0	0	0	3.5774	3.53207	7.12198	3.79246
BART1_0-p01832	0	0.773541	0	2.11128	0	0	0	0	0	0	0	2.64329
BART1_0-p01834	0	0	5.54828	2.05248	0	0	0	0	3.20268	7.93171	3.33723	0
BART1_0-p01835	13.5103	6.78509	31.7446	0	0	0	16.6264	0	0	4.49847	11.3095	14.9533
BART1_0-p01836	0	0	0	0	0	2.55697	0	0	0	0	0	0
BART1_0-p01837	0	1.00366	0	0	0	1.6351	1.82219	0	0	4.84633	0	0
BART1_0-p01838	0	0	0	0	0	0	0	0	0	0	0	0
BART1_0-p01839	54.3845	22.7326	130.48	199.243	107.192	73.3749	59.1339	67.4631	129.45	145.149	330.095	266.997
BART1_0-p01840	48.6242	35.8065	88.2771	75.1176	51.3452	40.7946	76.8948	55.2344	86.6534	69.655	120.534	80.2471
BART1_0-p01841	1.02903	6.18631	2.20691	6.79305	5.97549	7.09795	0	4.97633	0	1.94671	3.79638	3.86114
BART1_0-p01842	0	0	0	0	0	0	3.01885	0	0.969854	0	0	0
BART1_0-p01843	0	0	0	0.933133	1.98893	0.981164	0	1.00017	1.00617	4.98	1.0135	0.990201
BART1_0-p01847	2.0817	1.82131	1.68599	7.87323	0	1.07278	1.76833	1.07098	1.08321	0	0.964081	3.33871
BART1_0-p01857	1.88635	1.07351	2.35804	1.05174	0	0	0	3.14312	0	3.51793	1.86431	0.931304
BART1_0-p01844	3.06046	1.04707	3.02162	0	3.00169	1.00076	1.03261	0	0	1.92844	0.963369	2.96307
BART1_0-p01848	0	0	1.02526	0	0	0	0	0	0	0	0	0
BART1_0-p01845	4.08654	9.31622	0	5.77372	24.1789	3.04248	3.15747	9.03466	12.125	5.80711	11.2127	7.73205
BART1_0-p01846	0	0	0	0	0	0	0	0	0	0	0	0
BART1_0-p01849	2669	2833.53	2179.04	1388.52	2126.51	2359.41	2377.37	2730.02	2396.79	1967.09	1969.23	1769.89
BART1_0-p01856	294.862	349.665	296.999	230.533	259.642	394.254	258.232	312.626	263.02	256.614	271.372	263.929
BART1_0-p01852	1.29738	1.31902	0	6.16274	7.71064	2.5177	8.00225	3.73355	3.99156	5.71559	4.55006	2.94147
BART1_0-p01853	0	0	0	0	0	0	0	0	0	0	0	0
BART1_0-p01854	1621.17	1382.56	612.221	1186.26	2897.2	2175.26	714.579	1084.91	1118.53	1904.91	1419.37	1607.45
BART1_0-p01863	120.283	109.364	127.319	91.5767	117.466	128.941	123.699	138.461	147.45	119.978	99.175	104.4
BART1_0-p01851	305.051	464.313	340.329	24.0038	56.6751	63.6213	942.453	563.884	460.627	33.888	30.546	39.3991
BART1_0-p01855	0	0	0	0	0	0	0	0	0	0	0	0
BART1_0-p01859	335.236	377.597	311.429	245.481	430.697	385.476	284.942	326.742	378.405	242.992	276.526	299.335
BART1_0-p01860	3.96087	0.984239	0	5.0493	2.97442	4.95664	1.0051	4.9634	2.99135	4.02273	0.993003	4.07881
BART1_0-p01858	0	1.05214	0	0	0	0	0	0	0	0	0	0
BART1_0-p01866	411.163	583.166	563.713	212.278	592.54	398.464	234.415	634.441	1008.95	175.336	156.423	270.452
BART1_0-p01861	0	0	0	0	0	0	0	0	0	0	0	0
BART1_0-p01862	0	0	0	0	0	0	0	0	0	0	0	0
BART1_0-p01865	1.02946	19.4159	11.3347	0	12.9187	4.7351	1.04997	6.95211	9.88127	0.969829	1.07906	0
BART1_0-p01864	0	0	3.52912	0	0	2.16784	0	3.9104	0	0	1.93575	0
BART1_0-p01867	0	0	0.995998	1.906	0	0	0	1.0099	1.00751	0	2.0017	0.976028
BART1_0-p01869	413.191	532.039	375.24	288.886	588.752	478.97	360.086	471.25	364.009	563.929	511.842	459.146
BART1_0-p01868	0	0	0	3.75908	0	2.01354	2.00434	2.05212	0	0.989819	3.71673	0.968868
BART1_0-p01878	331.527	297.712	300.458	213.183	325.597	293.656	235.881	291.113	350.701	264.792	308.091	296.918
BART1_0-p01871	712.519	642.042	637.552	1019.09	670.411	1560.85	517.862	848.884	823.301	608.832	958.799	645.192
BART1_0-p01875	268.521	314.761	368.433	245.41	313.098	376.175	176.117	391.786	417.797	313.105	393.628	326.125
BART1_0-p01876	0	0	0	0	0	0	0	2.97067	0.987462	1.00142	0	0
BART1_0-p01873	8.21537	6.17082	6.36104	4.84011	12.7876	4.93896	3.15015	4.94506	18.6723	3.92189	5.83594	5.85671
BART1_0-p01872	506.856	375.012	492.159	335.167	426.803	489.034	2.1906	0	72.2497	0.839086	0.944159	1.95041
BART1_0-p01874	41.8687	46.3918	20.9621	0.902021	3.96897	5.0298	49.4662	28.5827	18.6056	0.936267	1.80711	0.912016
BART1_0-p01877	44.4909	54.8615	12.6456	5.4979	0	3.06059	79.0694	40.4733	27.0996	0.911076	0.865736	4.49106
BART1_0-p01885	158.689	142.717	537.168	80.1288	30.1135	80.81	154.676	427.664	119.53	62.0561	109.898	166.619
BART1_0-p01880	26.6155	45.423	64.8872	18.1524	43.9618	17.5862	15.6257	23.3699	59.6871	18.1568	12.7381	18.4912
BART1_0-p01888	0	0	0	0	0	0	0	0	0	0	0	0
BART1_0-p01879	0	0	0	0	0	0	0	0	0	0	0	0
BART1_0-p01887	21.5684	10.3393	21.5636	28.6806	28.8182	21.0512	35.038	13.0141	22.9726	15.5771	26.6222	10.5191
BART1_0-p01886	0	0	0	0	0	0	0	0	0	0	0	0
BART1_0-p01884	0	0	0	0	0	0	0	0	0	0	0	0
BART1_0-p01883	10.7263	20.3625	10.4511	7.33737	9.9653	2.9933	10.6988	7.92172	8.00625	4.13472	13.5089	3.12437
BART1_0-p01882	0.976876	1.10697	6.25916	0	0	0.988715	0	1.00787	1.0159	0	2.05506	6.04728
BART1_0-p01889	0	0	0	0	0	0	3.11026	0	0.941834	0	0	0
BART1_0-p01890	25.2504	15.9032	6.13261	24.255	15.0708	27.4612	22.0709	17.2829	32.0838	15.8748	13.9479	18.9474
BART1_0-p01891	0	0	0	0	0	0	0	0	0	0	0	0
BART1_0-p01892	10.4209	6.37448	3.09452	22.2919	5.07202	4.10267	4.81368	13.4868	12.4331	3.79656	7.38452	25.6951
BART1_0-p01894	37.2118	120.085	52.1996	49.9109	17.0059	18.8753	175.473	73.6592	226.597	65.5693	134.396	110.7
BART1_0-p01893	11.8048	31.4084	4.17969	1.88897	0	4.9655	23.3433	16.1709	39.7083	17.1293	34.9111	33.2564
BART1_0-p01895	0	0	0	0	0	0	0	0	0	0	0	0
BART1_0-p01897	68.4	106.679	117.046	40.7785	11.6909	53.2397	172.419	108.909	74.3424	38.67	83.1489	118.728
BART1_0-p01896	0	1.27397	0	0	0	0	17.6183	0	0	0	0	0
BART1_0-p01909	59.2074	27.5767	71.1794	33.1341	0	16.6952	46.5655	38.3252	82.0683	32.4709	18.2517	35.7091
BART1_0-p01910	151.643	188.329	171.587	115.617	135.02	151.67	173.851	229.642	249.595	84.8744	127.592	116.458
BART1_0-p01898	0	5.68667	2.32783	0	0	0	1.26593	1.9362	0.950863	0.888017	0	0
BART1_0-p01899	7.817	0	4.05219	0	0	0	12.9376	2.07539	0	0.964699	0	0
BART1_0-p01901	0	0	0	0	0	0	0	0	0	0	0	0
BART1_0-p01900	8.2211	14.4244	0	0	1.038	0	28.6253	2.10339	2.11234	0	0	0
BART1_0-p01902	2.02399	12.1977	2.36689	0	0	0	15.1755	0	1.82012	0	1.59531	0
BART1_0-p01903	4.02673	7.20816	0	0	0	0	2.21526	8.77125	1.92049	0	0	0
BART1_0-p01904	4.04742	12.3646	8.84377	0	0	0	6.71454	6.78757	1.91486	0.895043	0	0
BART1_0-p01905	0	0	0	0	0	0	0	0	0	0	0	0
BART1_0-p01906	1.99062	3.95359	2.70508	4.197	2.01494	1.01004	4.85415	5.02599	3.02953	5.07187	4.1064	2.07948
BART1_0-p01913	61.691	125.202	161.06	3.59739	55.1876	21.2002	0	34.5631	105.774	64.1338	130.748	9.0635
BART1_0-p01907	486.386	431.6	462.54	165.712	161.12	189.389	795.305	578.51	617.512	108.449	143.022	238.41
BART1_0-p01908	0	7.48332	4.48993	0	0	0	5.00383	2.73411	0	2.19807	1.96739	0
BART1_0-p01912	23.3252	50.2246	21.7289	12.1509	10.7339	30.0205	5.06864	12.0816	9.3971	8.5169	6.40639	15.8631
BART1_0-p01914	228.106	281.664	87.7231	139.333	193.077	87.6878	220.682	214.627	235.654	89.6378	70.7548	112.765
BART1_0-p01911	0	1.01539	0	0	3.02347	0	0	0	0	0	0	0
BART1_0-p02008	370.96	605.055	295.981	331.333	281.752	245.791	290.691	562.183	421.704	350.327	313.775	405.448
BART1_0-p01915	1.93268	1.98195	9.03619	8.24019	5.0391	3.9069	0	2.98856	6.04468	5.65044	10.327	5.08436
BART1_0-p01916	9.69417	15.4717	0	8.69854	0	3.907	2.88367	7.84011	3.93837	10.3411	12.4189	12.3538
BART1_0-p01918	487.918	653.487	599.624	325.547	287.66	324.146	448.309	475.536	410.426	374.468	349.426	303.031
BART1_0-p01917	11.4478	24.4629	22.5537	12.3972	2.01866	4.98529	48.593	56.8724	24.1516	4.78834	2.87108	0.955305
BART1_0-p01922	17.3756	6.5296	10.1616	5.92631	1.46202	7.88569	15.5985	7.91864	9.81704	10.4909	12.004	6.31263
BART1_0-p01923	1640.55	1941.09	1383.03	1176.7	1199.54	1644.94	1075.37	1724.13	1254.95	1067.18	1071.97	1190.58
BART1_0-p01919	19.7609	87.54	18.1426	4.71955	0	0	54.235	42.7721	68.2626	6.61292	4.70706	7.63384
BART1_0-p01920	67.2157	91.6125	45.8918	45.6654	12.975	97.95	170.756	147.956	37.7745	131.902	94.7255	72.0752
BART1_0-p01921	0	3.99627	0	0	0	0	0	0.958739	0	0.995952	1.27691	2.01065
BART1_0-p01939	141.83	189.434	129.981	53.253	60.2995	64.9795	31.1568	92.7668	104.287	96.0058	74.5443	56.7206
BART1_0-p01940	1.19875	0	0	6.16567	6.04467	6.40472	0	0	0	1.13102	1.48051	0
BART1_0-p01941	987.651	1386.51	1172.36	470.074	664.24	581.734	603.153	1254.77	925.686	399.125	403.478	480.68
BART1_0-p01925	0	2.10428	0	0	0	0	0	0	0	0	0	0
BART1_0-p01924	3.08549	1.05948	0	0	0	0	0	0	0	0	0	0
BART1_0-p01927	150.607	255.274	37.7375	94.7649	93.0776	158.051	79.3275	162.969	139.995	107.702	108.009	183.639
BART1_0-p01926	0	0	0	0	0	0	0	0	0	0	0	0
BART1_0-p01933	2.97652	10.9455	5.93131	2.0114	2.99409	0	0	2.66997	0.997482	9.12163	10.1689	2.02699
BART1_0-p01934	0	1.03032	1.04703	0	0	0	0	0	0	0	0	0
BART1_0-p01928	0	0	0	0	0	3.1862	3.47158	8.91712	0	0	0	0
BART1_0-p01930	0	0	0	0	0	0	0	0	0	0	0	0
BART1_0-p01929	399.063	382.068	392.928	258.971	417.942	422.619	280.85	330.886	424.297	238.121	260.501	237.974
BART1_0-p01931	27.722	27.7058	26.4777	14.8037	25.0234	27.8804	15.5484	19.0958	29.7706	17.2371	9.51259	10.4622
BART1_0-p01932	0	0	3.20145	0	3.04082	0	11.184	12.5627	0	7.28866	0	0
BART1_0-p01942	1284.24	1701.35	913.093	545.159	1179.67	823.758	1007.64	1459.87	1603.16	689.023	729.113	604.46
BART1_0-p01935	0.975082	0	0	0	0	0	1.04991	0	0.997981	0	0	2.58117
BART1_0-p01936	0	0	0	6.75344	3.50725	0	5.8543	0	3.5279	6.38883	0	3.82666
BART1_0-p01937	2.97781	0	8.96097	8.95042	10.0061	6.80348	7.76477	8.84381	11.6731	8.24036	9.42944	26.3702
BART1_0-p01938	2.85246	0	1.03416	3.99444	1.91809	0.949645	0	0	0	1.03318	3.09023	1.01629
BART1_0-p01969	130.642	10.4368	223.965	1849.92	11567.2	147.463	147.995	206.388	2401.72	404.318	392.738	3532.46
BART1_0-p01970	0	0	0	2.08881	0	0	1.0289	0	2.06754	6.32513	1.04251	3.32047
BART1_0-p01971	279.29	45.9626	480.249	773.143	263.479	356.924	387.461	414.651	518.852	729.293	663.622	784.106
BART1_0-p01972	741.015	78.313	888.975	1892.57	604.381	826.013	811.422	673.205	1119.32	1720.88	1558.88	1242.73
BART1_0-p01973	192.352	25.7373	175.82	512.558	158.504	176.243	188.577	181.221	221.851	280.607	287.428	225.341
BART1_0-p01974	334.803	48.6714	6.6696	15.1733	5.00917	283.465	20.808	9.77731	16.9133	14.0948	9.26591	25.767
BART1_0-p01975	200.277	172.233	48.2523	73.683	612.067	374.081	347.024	233.966	17.7051	31.2202	51.0876	90.6053
BART1_0-p01976	0	0	3.12691	19.0887	5.77971	8.71654	3.61106	0	11.7627	5.05318	15.111	32.9996
BART1_0-p01943	0.996426	0	0.978849	3.02233	2.00954	2.97707	0.943834	2.00315	1.00769	4.01178	4.02507	3.01302
BART1_0-p01945	1.00852	0	3.34515	2.77667	1.01471	0	0	0	0	4.84972	1.95598	5.70179
BART1_0-p01944	2.93615	0	3.31217	10.5971	28.5914	1.95193	0.94477	0.984576	4.95113	6.18252	2.03959	3.9612
BART1_0-p01946	3.8774	0	5.08654	0	0	6.21406	0	5.54215	8.97001	7.15629	5.19748	12.7514
BART1_0-p01947	0	0	5.59216	7.3197	5.36397	0	0	0	0	3.11233	6.44872	2.31423
BART1_0-p01948	3.86378	0	1.82484	2.7879	4.77763	2.88702	1.95289	5.84928	2.93231	3.94971	1.56797	3.98011
BART1_0-p01950	0	0	0	2.08653	1.01674	0	0	2.64333	1.12676	2.93548	0	0
BART1_0-p01949	3.06756	0	3.8379	8.29408	1.00163	4.95141	2.90107	4.02443	3.00521	6.99107	5.15208	8.08769
BART1_0-p01951	0.937655	0	0	1.00403	5.69262	0	0	0	0.943424	1.08069	0	7.3997
BART1_0-p01952	4.07907	3.01609	7.81224	10.1252	8.98229	3.98454	8.49756	5.03405	16.0285	18.2963	7.2281	11.1722
BART1_0-p01953	24.8088	14.7717	10.2526	24.2759	50.0313	46.3722	17.3988	22.4144	6.93414	10.2502	12.2239	17.1091
BART1_0-p01954	11.1412	2.98608	6.87877	15.0381	17.0538	11.775	14.5065	10.9332	13.0812	3.50328	12.123	17.463
BART1_0-p01956	77.8778	77.9801	112.404	77.9188	70.263	130.103	34.7115	51.9093	78.5682	39.5065	69.1388	68.7227
BART1_0-p01955	0	0	0	0	0	0	0	0	0	0	0	0
BART1_0-p01965	2512.73	3486.22	4937.83	1876.43	2654.92	3071.33	2003.28	3179.12	4059.4	3047.11	3085.67	2854.43
BART1_0-p01959	143.72	150.118	151.678	134.857	163.531	167.148	168.405	150.825	196.406	65.8713	133.594	145.774
BART1_0-p01957	0	0	0	0	0	0	0	0	0	0	0	0
BART1_0-p01960	8.03683	55.7468	19.5982	18.7279	13.2638	8.4673	31.0617	15.1116	37.51	2.56861	5.33552	10.729
BART1_0-p01958	0	0	0	0	0	0	0	0	0	0	0	0
BART1_0-p01961	0	0	0	0	0	0	0	0	0	0	0	0
BART1_0-p01962	0	0	0	0	0	0	0	0	0	0	0	0
BART1_0-p01963	430.781	610.618	588.87	219.915	233.093	274.377	1025.88	709.616	584.983	207.275	227.425	244.728
BART1_0-p01964	380.25	349.034	444.663	158.602	152.271	254.547	442.818	409.485	348.697	214.544	221.044	166.208
BART1_0-p01966	691.012	815.978	669.25	686.269	829.898	1076.77	590.631	908.988	796.936	801.928	826.083	811.236
BART1_0-p01978	2464.08	2922.12	2661.67	1497.67	2090.21	2528.74	1647.61	3125.32	2757.6	2129.32	2058.37	1997.26
BART1_0-p01967	54.2753	85.4246	114.596	41.7241	129.955	64.7421	32.6159	68.0471	111.044	66.0889	49.9031	61.1011
BART1_0-p01979	2754.61	3508.23	4116.82	2031.99	2456.36	2802.74	2747.53	3545.38	3712.09	2407.36	2390.88	2335.27
BART1_0-p01968	54.3841	112.728	77.9966	108.323	122.671	288.619	90.0337	52.836	265.918	269.579	703.256	406.138
BART1_0-p01977	167.618	241.11	126.886	156.03	218.412	227.177	148.922	236.389	164.303	231.123	239.394	229.47
BART1_0-p01982	1485.45	1167.87	2127.67	980.187	724.036	1693.5	549.042	1421.05	678.708	993.932	1131.36	736.197
BART1_0-p01981	489.952	468.115	401.919	249.311	271.345	395.19	384.631	341.66	237.066	222.797	262.518	298.413
BART1_0-p01985	564.253	685.727	583.076	210.003	324.686	453.583	284.172	455.621	251.914	420.922	471.881	399.616
BART1_0-p01980	10337.6	10826.1	8655.07	11278.3	15074.4	17305.4	7896.29	9700.57	9521.81	10735.5	11279.8	12423.7
BART1_0-p01983	15.6918	34.145	46.5015	12.7122	8.86362	12.8338	4.40839	28.5354	8.03581	28.4546	42.38	12.749
BART1_0-p01989	22.037	16.769	16.8998	1.55216	12.2273	3.03773	0	10.1472	5.05664	11.1344	15.2535	4.0122
BART1_0-p01987	13.9048	2.02424	8.78421	3.16089	14.5207	4.13052	0	0	0	0	0	0
BART1_0-p01984	372.028	414.352	337.011	211.443	350.605	346.63	304.881	387.012	266.296	391.39	409.271	305.485
BART1_0-p01986	0	0	0	0	0	0	0	0	0	0	0	0
BART1_0-p01988	0	0	0	0	0	0	0	0	0	0	0	0
BART1_0-p02003	217.087	253.786	122.537	68.4855	45.712	160.005	172.783	373.922	286.256	390.984	458.87	205.251
BART1_0-p01995	56.8923	55.1605	68.5613	36.8337	56.1296	41.1367	91.6297	88.7858	97.9178	39.6863	40.0631	51.3397
BART1_0-p01990	0	0	0	0	0	0	0	0	0	0	0	0
BART1_0-p01991	0	1.96528	2.72176	1.03295	1.01035	0	0	1.02026	0	2.00411	2.02602	1.0176
BART1_0-p01992	0	0	0	0	0	0	0	0	0	0	0	0
BART1_0-p01993	0	0	0	0	0	0	0	0	0	0	0	0
BART1_0-p01994	0	0	0	0	0	0	0	0	0	0	0	0
BART1_0-p02011	4564.85	4474.56	5823.99	2619.54	1747.48	4925.68	3014.72	4844.85	1884.99	3560.96	5872.18	5065.31
BART1_0-p01996	0	0	0	0	0	0	0	0	0	0	0	0
BART1_0-p01997	0	1.91724	1.00134	0	0	1.00933	0	2.02887	0	0	2.28158	0
BART1_0-p01998	0	0	0	5.8295	7.14275	4.02373	0	1.03112	0	1.90453	8.54739	1.95526
BART1_0-p01999	0	0	0	0	0	0	0	0	0	0	0	0
BART1_0-p02000	0	0	0	0	0	0	0	0	0	0	0	0
BART1_0-p02001	0	0	0	0	0	0	0	0	0	0	0	0
BART1_0-p02005	63.5622	80.8998	66.4786	53.6374	76.755	73.3058	37.8669	70.2012	77.6805	69.3748	57.1391	60.9476
BART1_0-p02002	0	0	0	0	0	0	0	0	0	0	0	0
BART1_0-p02004	8.16489	17.721	3.06058	39.9739	24.0875	17.9992	5.32702	1.9461	10.5938	5.04427	5.97225	14.9511
BART1_0-p02010	1674.35	2217.55	2834.29	1416.83	2059.17	2094.86	690.279	2032.03	2456.3	1746.19	2138.32	1612.34
BART1_0-p02006	402.788	521.352	379.559	261.579	225.802	277.003	446.872	474.829	221.598	225.64	219.891	475.587
BART1_0-p02009	0	0	0	0	0	0	0	0	0	0	0	0
BART1_0-p02007	3.04348	2.0369	4.16849	1.01006	5.90795	0	1.01438	0	0	0.982562	0	0
BART1_0-p02013	5.12811	5.17774	0	0	2.00584	6.20182	19.4722	6.97951	6.94837	1.014	3.16469	0
[truncated: 57,931 more rows]

## Sheet: Table 6
	OD.rep1	OD.rep2	OD.rep3	OW.rep1	OW.rep2	OW.rep3	BD.rep1	BD.rep2	BD.rep3	BW.rep1	BW.rep2	BW.rep3
BART1_0-p00001	9.01471	15.6883	5.56783	7.53655	7.69269	6.23844	16.6216	18.6257	18.9162	12.7949	9.65774	12.7436
BART1_0-p00022	35.8066	49.4357	28.1808	30.9529	42.1828	32.181	35.8421	42.3645	35.7858	32.6936	26.1116	29.0978
BART1_0-p00023	0.418114	0.168507	0.078831	0	0	0.077836	0	0.219959	0	0	0	0.069513
BART1_0-p00002	132.788	128.991	106.461	39.2401	54.3097	53.3557	142.169	102.856	100.911	50.4583	63.4208	36.0145
BART1_0-p00083	20.0271	24.5521	12.2153	5.68222	15.8524	10.8789	17.766	20.6424	21.8671	20.3425	17.8323	18.1123
BART1_0-p00003	114.869	146.622	126.412	89.9877	100.811	125.506	126.609	142.85	160.671	89.8872	93.3562	86.6188
BART1_0-p00016	12.6743	11.4075	8.68024	9.90023	10.5847	10.9917	12.3629	7.72767	6.01696	6.59347	7.46245	6.70133
BART1_0-p00017	73.1856	84.4172	90.2835	46.4744	78.6305	55.7332	82.4287	72.771	84.559	71.434	47.604	61.8848
BART1_0-p00006	47.0423	45.0221	40.6301	27.2263	63.5285	55.86	22.4308	19.8817	29.1559	22.1509	19.8226	19.0645
BART1_0-p00007	17.86	17.5297	22.0997	11.0329	12.8447	18.2451	10.5597	7.58399	6.32016	10.8452	15.4495	14.2291
BART1_0-p00005	0	0	0	0	0	0	0	0	0	0	0	0
BART1_0-p00004	0	0	0	0	1.92794	1.28603	0	0.789328	0	0	0	0
BART1_0-p00008	0	0	0	0	0	0	0	0	0	0	0	0
BART1_0-p00010	0.139481	0	0	0	0	0.486719	0	3.38372	0.120767	0.411064	0	0
BART1_0-p00009	0.155224	0	0	0	0	0	0.273658	0.273427	0	0	0.14454	0
BART1_0-p00014	0	0	0	0	0	0	0	0	0	0	0	0
BART1_0-p00011	0	0	0	0	0	0	0	0	0	0	0	0
BART1_0-p00012	0.054727	0.417336	0	0.029698	0.120813	0.124587	0.833156	0.846699	0.299291	1.87368	2.14537	1.16274
BART1_0-p00013	0	0	0	0	0	0	0	0	0	0	0	0
BART1_0-p00015	0	0	0.259286	0	0	0	0	0	0	0	0	0
BART1_0-p00019	0	0	0	0	0.048996	0	0	0	0	0	0	0
BART1_0-p00020	0	0	0	0	0	0	0	0	0	0	0	0
BART1_0-p00018	0.025625	0.243985	0.130775	0.082531	0.139908	0.046052	0.108746	0.094147	0.092543	0.512086	0.308446	0.171113
BART1_0-p00026	0	0	0	0	0.027912	0	0.070426	0	0.175441	0.025757	0.206906	0.092805
BART1_0-p00021	0	0	0	0	0	0	0	0	0	0	0	0
BART1_0-p00024	0	0	0	0	0	0	0	0	0	0	0	0
BART1_0-p00025	12.053	11.7462	10.9151	7.24381	8.99083	6.72723	12.1895	12.387	17.239	8.34091	6.65993	7.4405
BART1_0-p00048	51.7651	62.2724	41.0213	28.473	51.9815	43.5405	24.7032	36.3505	27.8732	46.4224	38.1058	37.2802
BART1_0-p00027	57.7632	65.6562	41.1459	45.0834	54.8064	58.6581	43.4768	47.9738	51.9937	34.0624	25.5951	33.0895
BART1_0-p00030	0	0	0	0	0	0	0	0	0	0	0	0
BART1_0-p00028	0	0	0	0	0	0	0	0	0	0	0	0
BART1_0-p00029	0	0	0.542873	0	1.38193	0	0	0	0	0	0	0
BART1_0-p00032	0.715738	2.33342	15.5431	0.916252	80.6564	0.836774	0.051524	0.160908	1.03567	0.456462	0	0
BART1_0-p00033	0	0	8.15764	0	2.7982	0.544346	0	0	0	0	0	0
BART1_0-p00034	1.0758	3.09921	13.6265	2.59742	48.6853	2.28762	0.290742	0.402345	1.42847	0.50025	0.325777	0.070674
BART1_0-p00031	0	0	0	0	0	0	0	0	0	0	0	0
BART1_0-p00036	0	0	0	0	0	0	0	0	0	0	0	0
BART1_0-p00037	4.88487	3.66055	3.1486	2.0101	2.62522	2.14145	0.983097	3.36903	2.07995	3.31429	1.72888	2.05941
BART1_0-p00035	0	0	0	0	0	0	0	0	0	0	0	0
BART1_0-p00039	0	0	0	0	0	0	0	0	0	0	0	0
BART1_0-p00038	1.97762	2.54469	20.2406	12.5554	6.14785	8.45067	1.08095	0	1.54951	1.20652	2.61538	1.36644
BART1_0-p00047	36.5058	40.3237	41.6798	17.1228	24.7737	15.8962	56.8504	71.059	60.9645	48.2629	53.2624	41.675
BART1_0-p00042	0.293831	0	0.099631	0	0	0.92178	0	2.50008	3.64916	0.509943	0.569014	0.68364
BART1_0-p00040	0	0.37686	3.94772	0	2.26791	0.071911	0	0.068884	0.144984	0	0	0
BART1_0-p00041	1.72271	3.40238	15.9932	0	21.5878	1.79263	0.300631	0.284197	1.12696	0.338191	0.461456	0.271785
BART1_0-p00044	0.308901	0.507689	4.37647	0.084021	4.63882	0.487098	0	0.132636	0	0	0	0
BART1_0-p00043	0	0	0.468408	0	0.753457	0	0	0	0	0	0	0
BART1_0-p00054	4.19396	5.56143	6.31721	2.44164	1.96035	1.55714	4.36525	4.18696	4.03371	1.80102	2.09244	3.1831
BART1_0-p00046	39.0662	43.7603	43.2626	17.7088	18.1105	22.1641	17.2035	26.1862	22.032	18.453	17.1893	14.5931
BART1_0-p00049	0	0.017157	0.059519	0.147281	0.111017	0.057208	0.102846	0.053527	0.024167	0.009094	0	0.016129
BART1_0-p00050	0	0	0	0	0	0	0	0	0	0	0	0
BART1_0-p00052	0	0.198481	0	0.065467	0.032847	0.341197	0.02681	0.025871	0.027486	0.122517	0.218371	0
BART1_0-p00051	0	0	0	0	0	0	0	0	0	0	0	0
BART1_0-p00055	0	0	0	0	0	0	0	0	0	0	0	0
BART1_0-p00053	0	0	0	0	0	0	0	0	0	0	0	0
BART1_0-p00056	1.06072	0.388354	0.78289	0	5.85934	0.54597	0	0.341138	0.346616	0	0	0
BART1_0-p00058	19.365	22.2784	12.4533	17.5835	18.7983	21.8037	28.7349	26.8476	24.9426	19.5078	13.1684	19.5374
BART1_0-p00057	0	0	0	0	0	0	0	0	0	0	0	0
BART1_0-p00066	20.3781	23.3457	16.8593	15.2058	25.0266	14.8648	13.4677	18.2501	21.5286	15.567	11.7999	12.8773
BART1_0-p00059	0	0	0	0	0	0	0	0	0	0	0	0
BART1_0-p00060	0	0	0	0.039036	0	0	0.033428	0	0	0	0	0
BART1_0-p00061	0	0	0	0	0	0	0	0	0	0	0	0
BART1_0-p00065	0.028152	0.339682	0.137788	0	0	0	0	0	0	0	0	0.127371
BART1_0-p00068	0	0	0	0	0	0	0	0	0	0	0	0
BART1_0-p00062	0	0	0	0	0	0	0	0	0	0	0	0
BART1_0-p00063	0	0	0	0	0	0	0	0	0	0	0	0
BART1_0-p00064	0	0	0	0	0	0	0	0.139652	0	0	0	0
BART1_0-p00081	56.7084	63.2588	59.7903	25.781	28.323	33.2839	73.3517	64.4055	68.185	31.9281	27.268	26.794
BART1_0-p00082	10.7025	14.2021	3.21739	7.65874	22.6702	10.2416	10.4207	17.6212	16.2735	21.5264	21.673	12.0737
BART1_0-p00067	0	0	0	0	0	0	0	0	0	0	0	0
BART1_0-p00069	0	0	0	0	0	0	0	0	0	0	0	0
BART1_0-p00070	0	0	0	0	0	0	0	0	0	0	0	0
BART1_0-p00072	0	0	0	0	0	0	0	0	0	0	0	0
BART1_0-p00071	0	0	0	0	0	0	0	0	0	0	0	0
BART1_0-p00073	0	0	0	0	0	0	0	0	0	0	0	0
BART1_0-p00074	0	0	0.027285	0	0.03677	0	0	0	0	0	0	0
BART1_0-p00097	12.8423	11.6664	3.55326	2.05124	0.742704	3.08108	0	0.034331	0.565692	0.03864	0	0
BART1_0-p00098	0.839365	0.780751	0.931315	0	0	0	0.164831	0.251369	0.260019	0	0	0
BART1_0-p00076	0.249929	0.486164	0.135011	0.05329	0.161387	0.075086	0.848615	0.865575	0.595545	1.43207	0.871419	0.616386
BART1_0-p00075	0	0	0	0	0	0	0	0	0	0	0	0
BART1_0-p00077	0	0	0	0	0	0	0	0	0	0	0	0
BART1_0-p00078	0	0	0	0	0	0	0	0	0	0.159867	0	0
BART1_0-p00079	0	0	0.174734	0	0.125836	0	0	0	0	0	0	0
BART1_0-p00080	0.252134	0.492593	0.067883	0	0	0	0	0	0	0	0	0
BART1_0-p00087	0.091279	0.124126	0.305086	0.038711	0.1139	0.283233	0.045614	0.183137	0.173815	0.384872	0.29081	0.201368
BART1_0-p00088	0	0	0	0	0	0	0.158981	0.270988	0	0	0	0.345988
BART1_0-p00091	0	9.51831	0	0	0.085258	0.088412	8.66265	15.08	10.021	30.1152	22.2909	11.1595
BART1_0-p00084	0.028853	1.07239	0.109935	0	0.244667	0.224815	2.97761	3.23909	1.89255	5.55944	3.84238	2.71081
BART1_0-p00086	0	0	0	0	0	0	0	0	0	0	0	0
BART1_0-p00089	0	0	0	0	0	0	0	0	0	0	0	0
BART1_0-p00085	0	0	0	0	0	0	0	0	0	0	0	0
BART1_0-p00090	0	0	0	0	0	0	0	0	0	0	0	0
BART1_0-p00092	0	0	0	0	0	0	0	0	0	0	0	0
BART1_0-p00093	24.9672	29.4897	30.2318	22.1294	13.2312	25.7244	29.6517	25.9357	28.1727	14.9066	15.9804	16.9674
BART1_0-p00094	16.8829	25.1163	15.2544	12.7608	26.5027	20.6357	28.0161	31.9302	33.0571	22.1237	15.937	20.0971
BART1_0-p00113	2.3e-05	2.8e-05	2.5e-05	1.9e-05	2.3e-05	2.4e-05	1.9e-05	1.2e-05	1.8e-05	1.8e-05	1.6e-05	8e-06
BART1_0-p00114	0.259048	0.139359	0.152515	0.085187	0.20825	0.145893	0.070834	0.124617	0.099629	0.170726	8.3e-05	0.034936
BART1_0-p00115	6.4e-05	6.4e-05	0.228794	4.8e-05	6.1e-05	5.7e-05	5.7e-05	5.6e-05	3.7e-05	4.2e-05	0.082719	0.097715
BART1_0-p00095	0	0	0	0	0	0	0	0	0	0	0	0
BART1_0-p00096	0	0	0	0	0	0	0	0	0	0	0	0
BART1_0-p00099	0	0	0	0	0	0	0	0	0	0	0	0
BART1_0-p00100	1.38376	1.38548	0.063391	0.023401	0.121492	0.211586	3.76576	2.31278	1.52641	2.77554	4.11505	4.16317
BART1_0-p00102	0	0	0	0	0	0	0	0	0	0	0	0
BART1_0-p00101	0	0	1.62865	5.58904	1.08985	1.11309	1.44191	0.841748	3.81322	0.326754	0	0
BART1_0-p00145	0	0	0	0	0	0	0.089594	0	0	0	0	0
BART1_0-p00146	0	0	0	0	0	0	0	0.078801	0	0	0	0
BART1_0-p00104	0	0	0.075844	0	0	0	0	0	0	0	0	0
BART1_0-p00103	1.44807	1.67436	2.20368	0.880913	1.17908	1.70559	1.38416	1.92603	2.28658	2.45929	1.94579	1.675
BART1_0-p00117	0.084157	3.73649	0.472235	0.943651	2.69285	6.09988	1.03131	2.78312	3.91495	17.3399	13.5664	7.70329
BART1_0-p00105	0	0	0	0	0	0.111631	0	0	0	0.137015	0	0
BART1_0-p00106	0	0	0	0.154971	0.31318	0.127814	0	0.369155	0	0	0	0
BART1_0-p00109	0	0	0	0	0	0	0	0	0	0	0	0
BART1_0-p00107	0.077495	0	0.040685	0.200925	0	0.094609	0.068075	0	0.04783	0.026314	0	0.023887
BART1_0-p00108	0.091925	0.0183	0.049634	0.130716	0.07096	0.025093	0.05029	0.015992	0.041859	0	0.033442	0.050423
BART1_0-p00110	0	0	0	0	0	0	0	0	0	0	0	0
BART1_0-p00111	0	0	0	0	0	0	0	0	0	0	0	0
BART1_0-p00112	0	0	0	0	0	0	0	0	0	0	0	0
BART1_0-p00119	0	0	0	0	0	0	0	0	0	0	0	0
BART1_0-p00116	0	0	0	0	0	0	0	0	0	0	0	0
BART1_0-p00120	0.024654	0	0.010652	0.035084	0	0	0	0	0	0	0	0
BART1_0-p00118	0.151	0	0.136432	0	0	0	0	0.510749	0	0	0.129788	0
BART1_0-p00121	0	0	0	0	0	0	0	0	0	0	0	0
BART1_0-p00122	0	0	0	0	0	0	0	0	0	0	0	0
BART1_0-p00124	0	0	0	0	0	0	0	0	0	0	0	0
BART1_0-p00123	0	0	0	0	0	0	0	0	0	0	0	0
BART1_0-p00126	0	0	0.022533	0	0	0	0	0	0	0	0	0
BART1_0-p00125	0	0	0	0	0	0	0	0	0	0	0	0
BART1_0-p00127	0	0	0	0	0	0	0	0	0	0	0	0
BART1_0-p00128	0.308134	0.608001	0.168872	0.123482	0.888431	0.556839	0.415908	0.144472	0.178214	0.088191	0.131072	0.132161
BART1_0-p00129	0	0.199778	0	0	0	0	0	0.090258	0	0.110647	0	0.049466
BART1_0-p00130	0	0	0	0	0	0	0	0	0	0	0	0
BART1_0-p00155	6.56334	3.67056	2.23712	3.03415	11.9769	8.46649	0	0	0.622536	0.144263	0.160048	0
BART1_0-p00156	25.7976	19.9006	12.4997	7.94584	10.9888	17.7118	0	0.083652	2.56493	0	0	0.044282
BART1_0-p00132	0	0	0	0	0	0	0.67354	0	1.4495	0	0.388444	0.731459
BART1_0-p00131	5.54681	3.63053	4.36428	1.44111	4.50704	6.27106	0	0	0.696455	0.113077	0.050642	0.050629
BART1_0-p00136	0.731564	0.794828	0.37935	0	0	0.05204	0	0.237571	0.2611	0.290023	0.259153	0.306966
BART1_0-p00133	0	8.49997	0	0	0.268406	0.147544	10.3269	20.2217	24.7803	16.7037	11.783	16.3764
BART1_0-p00135	0	0	0	0	0	0	0	0	0	0	0	0
BART1_0-p00134	0	0	0	0	0	0	0	0	0	0	0	0
BART1_0-p00137	0	0	0	0	0	0	0	0	0	0	0	0
BART1_0-p00138	2.60861	3.40495	0.797225	0.849018	0	0.780537	0.761918	1.50861	2.38655	3.50935	0	0
BART1_0-p00139	0	0	0	0	0	0	0	0	0	0	0	0
BART1_0-p00140	0	0	0	0	0	0	0	0	0	0	0	0
BART1_0-p00141	0.058057	0.054827	0	0.052954	0	0.100533	0	0	0	0	0	0.04565
BART1_0-p00142	0	0	0	0	0.346871	0	0	0	0	0	0	0
BART1_0-p00143	0	0	0	0	0	0	0	0.336233	0	0.197767	0.1773	0.351285
BART1_0-p00144	0	0	0	0	0	0	0	0	0	0	0	0
BART1_0-p00147	3.09547	6.8686	2.59278	4.86794	8.61667	7.76894	1.57476	5.11012	4.54789	6.13401	7.57443	6.40247
BART1_0-p00148	0.411394	0.534391	0.331242	0.794642	1.26693	1.5739	0.143521	0.858145	0.653868	1.11174	1.36693	0.67102
BART1_0-p00150	0	0	0	0	0	0	0	0	0	0	0	0
BART1_0-p00151	0	0	0	0	0	0	0	0	0	0	0	0
BART1_0-p00153	0	0	0	0	0	0	0	0	0	0	0	0
BART1_0-p00152	0	0	0.131089	0.264941	0.541704	0	0	0.122468	0	0	0	0.05773
BART1_0-p00154	0.051171	0.145339	0	0	0	0	0.32924	1.21349	0.501329	0	0.495669	0
BART1_0-p00157	0	0	0	0	0	0	0	0	0	0	0	0
BART1_0-p00158	0	0	0.54547	0	0	0	0	0.528377	0	0	0.507954	0
BART1_0-p00169	13.9262	16.138	5.96884	5.75973	7.69894	4.75771	9.02711	11.4444	9.50919	6.53937	5.31775	6.68278
BART1_0-p00159	0	0	0	0	0	0	0	0	0	0	0	0
BART1_0-p00164	49.7447	57.392	41.4141	21.4038	46.4101	28.666	11.6128	30.4426	34.5232	37.0386	24.1147	22.8226
BART1_0-p00160	0	34.3318	0	0	0.667118	0.537144	55.7212	68.1215	67.7616	53.7311	40.7551	71.7755
BART1_0-p00165	6.33165	5.72295	6.83176	7.71923	6.17746	10.4987	2.10424	6.19287	5.12017	19.5961	11.7763	9.93347
BART1_0-p00162	88.4573	88.7879	58.6993	40.7788	60.7362	51.7876	66.6929	57.2874	65.0686	49.4189	42.1276	43.8855
BART1_0-p00167	13.1605	11.0912	15.2662	7.92609	20.026	18.5787	0	0.032541	2.04805	0	0.050426	0.02556
BART1_0-p00168	0.958148	0.46267	1.42783	0	1.50704	1.23907	0	0	0	0	0	0
BART1_0-p00161	0	0	0	0	0	0	0	0	0	0	0	0
BART1_0-p00163	0	0	0	0	0	0	0	0	0	0	0	0
BART1_0-p00166	0	0	0	0	0	0	0	0	0	0	0	0
BART1_0-p00191	77.4137	136.771	23.0872	58.0159	131.618	99.5708	98.4269	191.616	138.472	228.147	207.272	160.552
BART1_0-p00201	110.087	97.9413	124.294	94.9636	112.577	126.823	75.7846	82.9251	67.0127	75.482	78.0685	71.2758
BART1_0-p00202	20.2713	17.4379	31.2497	11.0488	8.99315	20.5371	11.7169	20.1768	16.1293	11.476	7.33499	11.457
BART1_0-p00173	0.903241	0.809474	0.337427	0.424969	1.02531	0.579936	0	0	0.02678	0	0.025963	0.078415
BART1_0-p00170	2.02598	0	1.09094	1.23798	4.11519	2.83136	0	2.11351	5.50742	0	2.03182	0.512739
BART1_0-p00171	0	0	0	0	0	0	0	0	0	0	0	0
BART1_0-p00172	0.145103	0.045239	0.284062	0.374211	0.318122	0.483215	0.042404	0	0.356052	0.35623	0.316917	0.318079
BART1_0-p00174	0	0	0	0	0	0.255858	0	0	0	0	0	0
BART1_0-p00175	3.25248	10.7564	74.7948	0	7.16137	1.85132	17.2459	22.5118	14.5537	0.333457	1.82361	0.239489
BART1_0-p00176	23.2652	26.1542	134.99	0.271981	0	0	125.027	59.8433	51.5428	1.16518	0	0
BART1_0-p00177	22.9016	11.1709	26.8843	2.59289	1.14991	3.00013	66.9636	67.5767	28.0442	2.33165	4.68462	2.82857
BART1_0-p00178	0.14428	0.278037	0	0.303505	0.313103	0.516956	0.260169	0.750593	0.657402	0	0.253754	0.64191
BART1_0-p00179	0.096182	0	0.122627	0.312195	0.730547	0.215356	0.085531	0	0.130755	0	0.043893	0
BART1_0-p00180	0	0	0	0	0	0	0	0	0	0.736367	0	0
BART1_0-p00194	68.8363	88.5182	45.7183	57.0327	120.114	80.07	32.8477	66.1671	67.4899	120.698	96.2768	107.231
BART1_0-p00195	0.33073	0.193608	0.143804	0	0.159056	0.120113	0	0.272962	0	0.43759	0.315843	0
BART1_0-p00181	0.297313	0.432023	0	0.317655	1.45758	0	0.543386	0.2573	0.137139	0.44833	0.917915	0.410855
BART1_0-p00183	0.650053	0	0	0	0	0	0	0	0	0	0	0
BART1_0-p00182	0	0	0	0	0.514147	0	0.231742	0.202761	0	0.472615	0	0
BART1_0-p00184	0	0	0	0	0	0	0	0	0	0	0	0
BART1_0-p00185	0	0.428839	0	0.251545	0.083971	0.139989	0.37438	0.26766	4.39703	8.89127	10.8532	78.4432
BART1_0-p00199	0.106374	0.060819	0.036225	0	0.046039	0.076002	0.018268	0	0	0.020942	0	0
BART1_0-p00186	14.1334	11.2082	11.077	13.3197	15.1043	11.4091	7.46066	6.92745	12.4363	8.0531	7.46348	8.42775
BART1_0-p00190	0	0	0	0	0	1.89066	0	0	0	0	0	0
BART1_0-p00187	0	0	0	0	0	0	0	0	0	0	0	0
BART1_0-p00188	2.5933	2.81953	2.05038	0	0	0	2.05385	2.86805	2.8658	0.258017	0.813808	1.49514
BART1_0-p00189	0.411767	0	0.377878	0	0	0	3.73321	0.79819	1.30777	0.172905	0	0.453053
BART1_0-p00192	0.592817	0.184474	0.065544	0	0.134459	0	0.204814	0.270011	0	0	0	0.053538
BART1_0-p00196	2.67715	3.87574	4.69926	3.24208	3.72157	2.81151	1.60206	3.07903	4.97112	3.38822	1.77049	2.36337
BART1_0-p00197	29.018	30.5922	15.6817	8.05874	21.9253	21.6332	39.6723	29.7514	23.4784	15.4007	10.5353	9.13792
BART1_0-p00193	27.5103	38.7216	32.8339	28.14	26.4628	14.3235	66.3448	48.003	38.4745	31.0897	27.9457	22.2717
BART1_0-p00198	0	0	0	0	0	0	0	0	0	0	0	0
BART1_0-p00200	0	0	0	0	0	0	0	0	0	0	0	0
BART1_0-p00210	25.2077	26.4002	23.467	16.4694	21.4901	20.2804	14.58	23.9478	20.2462	22.3753	20.7917	23.43
BART1_0-p00203	0	0	0	0	0	0	0	0	0	0	0	0
BART1_0-p00205	0	0	0	0	0	0	0	0	0	0	0	0
BART1_0-p00206	0	0	0	0	0	0	0	0	0	0	0	0
BART1_0-p00204	0	0	0	0	0	0	0	0	0	0	0	0
BART1_0-p00207	0	0	0.119409	1.54445	0.382146	0.107857	0.127423	0	0	0.213202	0.715773	0.46756
BART1_0-p00232	20.8164	24.1495	20.5128	16.0787	19.8881	20.722	13.2049	13.1313	13.7379	14.7512	13.7133	13.0027
BART1_0-p00209	0	0	0	0	0	0	0	0	0	0	0	0
BART1_0-p00208	0	0	0	0	0	0.089701	0	0	0	0	0	0
BART1_0-p00215	0	0	0	0	0	0	0	0	0	0	0	0
BART1_0-p00216	0	0	0	0	0	0	0	0	0	0	0	0
BART1_0-p00211	0	0	0	0	0	0	0	0	0	0	0	0
BART1_0-p00212	0	0	0	0	0	0	0	0	0	0	0	0
BART1_0-p00213	0	0	0	0	0	0	0	0	0	0	0	0
BART1_0-p00217	5.33338	8.59623	6.64856	6.64962	17.3129	11.012	0.257682	1.21888	3.09716	3.22911	2.83303	1.67645
BART1_0-p00218	0.399223	0.301849	0.205004	0.71761	1.97552	0.874083	0	0.385005	0.235209	0.26657	1.05575	0.186688
BART1_0-p00214	0	0	0	0	0	0	0	0	0	0	0	0
BART1_0-p00228	6.73044	6.31037	6.36461	3.70753	6.72471	5.02635	3.07292	5.87923	5.54878	6.32775	5.172	5.54975
BART1_0-p00219	521.741	602.79	603.411	314.766	433.553	420.134	556.565	532.626	664.307	323.502	253.02	343.92
BART1_0-p00229	9.40677	19.7081	11.0861	6.75491	14.186	10.586	12.8593	18.5902	21.7517	17.2182	14.4691	13.8067
BART1_0-p00230	0	0	0	0	0	0	0	0	0	0	0	0
BART1_0-p00220	0.620639	3.28785	1.3031	1.66918	2.84408	5.7788	0.566805	0.858685	0	0	0.390782	0.680414
BART1_0-p00222	0.374504	0	0.322981	0.64457	0.977222	0.74892	0	0	0.060508	0.099304	0.220846	0.06735
BART1_0-p00221	0	0	0	0	0	0	0	0	0	0	0	0
BART1_0-p00225	0	0	0	0	0	0	0	0	0	0	0	0
BART1_0-p00223	0	0	1.4367	0	3.98184	0	0	0	0	0	0	0
BART1_0-p00224	0	0	0	0	0	0	0	0	0	0	0	0
BART1_0-p00226	0	0	0	0	0	0.513116	0	0	0	0.610064	0	0
BART1_0-p00227	0	0	0	0	0	0	0	0	0	0	0	0
BART1_0-p00234	39.1537	38.589	24.9703	25.2828	31.7916	26.127	34.9325	30.5299	31.4658	24.5725	21.3542	24.8867
BART1_0-p00231	0	0	0	0	0	0	0	0	0	0	0	0
BART1_0-p00237	1.88281	1.86014	1.48358	1.70798	3.92869	3.34316	0.396442	0.499601	0.950366	0.675475	0.845962	0.744309
BART1_0-p00238	0	0	0	0	0	0	0.250868	0.071309	0.243918	0.172853	0.991567	0.350112
BART1_0-p00241	0	0	0	0	0	0	0	0	0	0	0	0.196897
BART1_0-p00233	0	0	0	0	0	0	0	0	0	0	0	0
BART1_0-p00242	1.69348	0	0	0	0	0	0.403167	0	0	0	0	0.559239
BART1_0-p00236	0	0	0	0	0	0	0	0	0	0	0	0
BART1_0-p00235	0	0	0	0	0	0	0	0	0	0	0	0
BART1_0-p00239	0	0	0	0	0	0	0	0	0	0	0.115195	0
BART1_0-p00240	0	0	0	0	0	0	0	0	0	0	0	0
BART1_0-p00243	0	0	0	0	0	0	0	0	0	0	0	0
BART1_0-p00244	0	0	0	0	0	0	0	0	0	0	0	0
BART1_0-p00245	1.13277	0.848323	0.780354	0.856926	1.84386	2.82077	0.221363	0.112189	0.836359	0.265462	3.81973	0.364002
BART1_0-p00254	1.62776	1.04364	0.527623	1.13863	0.500461	0.642475	0.211013	0.131895	0.565774	0	0.371778	0
BART1_0-p00246	0	0	0	0	1.36524	0	0	0	0	0	0	0
BART1_0-p00249	0.140932	0.03365	0.205626	0.158526	0.632073	0.358337	0	0	0.032812	0	0	0
BART1_0-p00247	0	0	0	0	0	0	0	0	0	0	0	0
BART1_0-p00248	0	0	0	0.997609	0	0	0	0	0	0	0	0
BART1_0-p00250	0	0	0	0	0	0	0	0	0	0	2.58787	0
BART1_0-p00251	0	0	0	0	0	0	0	0	0	0	0	0
BART1_0-p00252	5.32509	6.67104	5.97789	3.19812	6.8949	2.52983	4.10941	4.939	6.33178	4.26197	3.42766	2.80525
BART1_0-p00253	0	0	0	0	0	0	0	0	0	0	0	0
BART1_0-p00257	0	0	0	0	0	0	0	0	0	0	0	0
BART1_0-p00255	0	0	0	0	0	0	0	0.136609	0	0	0	0
BART1_0-p00256	0	0	0	0	0	0	0	0	0	0	0	0
BART1_0-p00258	0.059356	0	0	0	0	0.054234	0	0.197223	0	0.061824	0.10963	0.110296
BART1_0-p00295	36.4977	38.1134	35.1995	19.4586	20.6152	20.91	19.397	19.8678	23.6307	11.13	8.8907	9.93056
BART1_0-p00296	243.076	299.619	305.971	230.492	411.365	269.562	199.433	318.432	387.707	366.292	304.965	341.45
BART1_0-p00260	0	0	0	0	0	0	0	0	0	0	0	0
BART1_0-p00259	0	0	0	0	0	0	0	0	0	0	0	0
BART1_0-p00261	3.50875	2.14721	1.57488	1.76692	2.71638	3.35469	0	0.037907	0.233159	0.116175	0.154118	0.125109
BART1_0-p00262	20.408	14.4788	10.9127	14.2148	20.8262	19.3379	16.4245	7.53481	8.32276	6.62304	10.3839	7.61601
BART1_0-p00264	0.582638	0.277525	1.07903	0.44909	0.854147	2.16249	0	0	0.100085	0	0	0.048382
BART1_0-p00263	0	0	0	0	0	0	0	0	0	0	0	0
BART1_0-p00265	0	0	0	0	0	0	0	0	0	0	0	0
BART1_0-p00266	0	0	0	0	0	0	0	0	0	0	0	0
BART1_0-p00271	7.233	3.63494	7.43576	3.3382	2.29142	3.72254	3.97593	3.08161	1.49812	1.43173	3.26552	1.97677
BART1_0-p00267	0	0	0	0	0	0	0	0	0	0	0	0
BART1_0-p00269	0	0	0	0	0	0	0	0	0	0	0	0
BART1_0-p00268	0	0	0	0.170867	0	0.074026	0	0	0	0	0	0
BART1_0-p00270	0	0.035305	0	0	0	0	0	0.064147	0.102096	0.153899	0	0
BART1_0-p00272	0.414318	0.258073	0	0	0	0	0	0	0	0	0	0
BART1_0-p00274	1.86143	0.917464	2.26377	0.736154	1.11147	1.27884	0.498146	1.25945	1.22936	0.202887	0.537161	0.495016
BART1_0-p00273	0	0	0	0	0	0	0	0	0	0	0	0
BART1_0-p00275	0	0	0	0	0	0	0	0	0	0	1.26976	0.396214
BART1_0-p00276	0	0	0	0	0	0	0	0	0	0	0	0
BART1_0-p00277	2.38614	5.93515	1.57543	0.580151	0.814896	1.25219	3.95225	6.15494	7.17428	1.68892	2.17885	2.14051
BART1_0-p00278	0	0	0	0	0	0	0	0	0.431179	0	0	0
BART1_0-p00279	0	0	0	0	0	0	0	0	0	0	0	0
BART1_0-p00280	0	0.799085	0	0	0	0	1.25375	0.287493	0	0.169917	0	0
BART1_0-p00281	0	0	0	0	0	0	0	0	0	0	0	0
BART1_0-p00282	0	0	0	0	0	0	0	0	0	0	0	0
BART1_0-p00283	0.027768	0.026299	0.023174	0	0.030293	0	0	0	0.050586	0	0	0
BART1_0-p00284	0	0	0	0	0	0	0	0	0	0	0	0
BART1_0-p00285	0	0	0	0	0	0	0	0	0	0	0	0
BART1_0-p00288	0	0	0	0	0	0	0	0	0	0	0	0
BART1_0-p00287	0	0.379119	0	0	0	0	3.40683	0.888723	0.476524	0.625332	0.917512	0.838309
BART1_0-p00286	0	0	0	0	0	0	0	0	0	0	0	0
BART1_0-p00292	21.7835	22.6744	16.6197	32.8225	38.0887	39.2616	8.73656	20.5679	25.0494	32.8503	34.9675	35.8078
BART1_0-p00293	0	0	0	0	0	0	0	0	0	0	0	0
BART1_0-p00289	0	0	0	0	0	0	0	0	0	0	0	0
BART1_0-p00291	0	0	0	0	0	0	0	0	0	0	0	0
BART1_0-p00290	0	0	0	0	0	0	0	0	0	0	0	0
BART1_0-p00333	0	0	0	0	0.384209	0	0	0	0	0.071166	0	0
BART1_0-p00294	0	0	0.035016	0	0	0	0	0	0	0	0	0
BART1_0-p00299	0	0	0	0	0	0	0	0	0	0	0	0
BART1_0-p00298	0	0	0	0	0	0	0	0	0	0	0	0
BART1_0-p00297	0	0	0	0	0	0	0	0	0.051928	0	0	0
BART1_0-p00313	0.557608	0.126103	0	0.488515	0.475687	0.814961	0	0.42749	0.18123	1.49982	0.647834	0.329684
BART1_0-p00301	9.51023	8.1833	13.396	7.13489	16.4173	10.1371	0.5867	5.4327	8.84195	2.15386	3.81361	2.43851
BART1_0-p00300	0	0	0	0	0	0	0	0	0	0.029868	0	0
BART1_0-p00303	0	0	0	0	0	0	0	0.175023	0.246783	0.07907	0.14225	0
BART1_0-p00304	0	0	0	0	0	0	0	0	0	0	0	0.14553
BART1_0-p00302	0.120853	0	0.107116	0.125886	0.265785	0	0	0	0	0.124861	0	0.110218
BART1_0-p00305	8.55732	9.75503	10.4244	8.14162	9.43633	8.14504	6.51381	9.9825	14.4147	8.52149	8.53232	6.61055
BART1_0-p00307	0.44581	0.512397	0.298236	0.099245	0.494277	0.164257	0.11898	0.453081	0.325353	0.323798	0.165179	0.1258
BART1_0-p00326	28.1119	35.6899	25.0166	19.1063	23.0848	23.879	17.7153	30.1167	22.9185	29.9072	27.5599	25.1288
BART1_0-p00311	0.17561	0.416749	0	0.086425	0.184505	0	1.26936	2.98953	5.68018	0.931652	2.50388	1.43252
BART1_0-p00306	0	0	0	0	0	0	0	0	0	0	0	0
BART1_0-p00309	0	0	0.084422	0	0	0	0	0	0	0	0	0
BART1_0-p00308	0.776582	0	0	0	0	0	0	0	2.3741	1.86454	0	0
BART1_0-p00317	0	0	0	0	0	0	0	0	0	0	0	0
BART1_0-p00310	0	0	0	0	0	0	0	0.191924	0	0	0	0
BART1_0-p00315	0	0	0	0	0	0	0	0	0	0	0	0
BART1_0-p00312	0	0	0.424742	1.05081	1.67386	0	0	0	0.343518	0	0	0
BART1_0-p00314	0	0	0	0	0	0	0	0	0	0	0	0
BART1_0-p00316	0	0	0	0	0	0	0	0	0	0	0	0
BART1_0-p00318	0	0	0	0	0	0	0	0	0	0	0	0
BART1_0-p00323	0	0	0	0	0	0	0	0	0	0.849253	0	0
BART1_0-p00324	13.0316	15.0624	9.76605	12.5003	15.7169	20.6796	14.6754	17.3796	17.4519	15.0414	14.2813	14.2859
BART1_0-p00321	0	0	0	0	0	0	0	0	0	0	0	0
BART1_0-p00319	0	0.596823	0	0.688454	0	0.540331	34.3411	0	0	0	0	0
BART1_0-p00325	0	0	0.745119	0	0	0	0.714594	0	0	0	0	0
BART1_0-p00320	0	0	0	0	0	0	0	0	0	0	0	0
BART1_0-p00322	1.82611	0	0.38637	0	0	0.430504	0	0.405761	0	0	1.9309	0
BART1_0-p00329	0.833326	0.605041	0.472924	0.416134	0.807582	1.98204	0.814936	1.14742	0.962088	1.51284	1.77966	0.860412
BART1_0-p00330	10.3585	12.4039	7.73042	4.90075	7.16276	6.88307	8.20556	9.43463	9.1656	6.8764	4.86341	4.93837
BART1_0-p00327	43.6361	47.8976	43.9578	26.6142	29.2039	23.0379	32.647	38.9821	39.8998	13.3597	8.7912	14.1756
BART1_0-p00345	0	0	0	0	0	0	0	0	0	0	0	0
BART1_0-p00346	28.2408	29.355	21.8456	23.4898	24.8981	33.1959	19.7604	25.2822	18.9271	29.5831	30.4432	26.4251
BART1_0-p00328	0	0	0	0	0	0	0	0	0	0.510326	0	0
BART1_0-p00332	0	0	0	0	0	0	0.177068	0	0.191282	0.218034	0	0
BART1_0-p00334	2.59037	1.94291	2.84054	2.629	1.41955	3.62177	1.01483	0.720824	0.540701	1.47234	1.66609	3.30143
BART1_0-p00331	2.76234	0.712796	1.84054	1.23744	0.442091	1.37483	0	0	0	0.413851	0.73721	0.359783
BART1_0-p00337	0	0	3.28856	3.52303	0	0	0	0	0	0	0	0
BART1_0-p00335	1.94658	1.24091	5.9645	2.08973	4.26914	2.94751	0	0	0.9311	0	0.085302	0.170867
BART1_0-p00336	0	0	0	0	0	0	0	0	0	0	0	0
BART1_0-p00339	0	0	0	1.19671	0	0	0	1.06188	0	0	0	0
BART1_0-p00338	3.76999	1.88562	0	0	0	0	0	0.879815	1.38107	0	0	2.83725
BART1_0-p00340	5.40896	7.10642	5.04066	3.43255	4.0765	4.06959	5.60468	4.88248	9.60692	4.95696	3.26128	3.75115
BART1_0-p00359	3.61554	4.46893	3.45152	3.38739	4.46872	4.44273	1.35222	2.46072	3.97746	4.62456	4.21689	4.37104
BART1_0-p00341	2.67824	1.41465	0	0.113876	0.608053	0.938057	0.220846	1.08259	1.02447	1.14664	0.293785	0.098593
BART1_0-p00343	0	0	0	0	0	0	0	0	0	0	0	0
BART1_0-p00342	0.675327	3.19214	0	0	0	1.13812	0	0	1.10148	1.18975	0	0.527673
BART1_0-p00344	0	0	0	0	0	0	0	0	0	0	0	0
BART1_0-p00348	0	0	0	0	0	0	0	0	0	0	0	0
BART1_0-p00349	0	0	0	0	0	0	0	0	0	0	0	0
BART1_0-p00347	8.0672	9.99666	10.1148	6.03311	8.09752	6.84671	9.81506	8.31488	12.1814	4.44867	4.04562	3.50633
BART1_0-p00362	12.2957	9.1169	7.74128	7.60294	6.51392	8.37185	1.11277	0.882972	1.75531	0.820368	0.766637	0.395469
BART1_0-p00350	3.04255	3.16906	5.39187	3.74103	6.55874	4.57924	0.261814	0.419763	2.63202	0.565816	0.314503	0.128968
BART1_0-p00351	0	0	0	0	0	0	0	0	0	0	0	0
BART1_0-p00352	0	0	0	0	0	0	0	0	0	0	0	0
BART1_0-p00353	0	0	0	0	0	0.080306	0	0	0	0	0	0
BART1_0-p00354	17.706	19.7708	17.7562	9.18546	14.4513	11.3622	7.39487	11.497	11.1253	15.3261	10.3355	12.5884
BART1_0-p00357	0.031225	0.038599	0.031857	0.159051	0.036799	0	0	0	0	4.47376	5.27111	0
BART1_0-p00355	0.738862	1.03484	0.791012	0	0.618428	3.32061	0	0	0.845336	0	0	0.472955
BART1_0-p00358	5.81482	6.60524	5.66831	5.77853	7.39288	10.7436	1.75513	2.5495	1.96267	0	0	3.69544
BART1_0-p00367	0.099729	0.425403	1.25269	0.581261	0.046654	0.317973	0.032517	0.066	0.381391	0.420158	0.249245	0.037435
BART1_0-p00363	7.98638	24.814	8.79861	7.37284	7.72372	13.644	12.3571	30.3153	11.2757	72.8612	68.9482	59.3032
BART1_0-p00364	0	0	0	0.32806	0.998102	0.275018	0	0	0	0	0	0
BART1_0-p00365	0	0	0	0	0	0	0	0	0	0	0	0
BART1_0-p00360	0.368738	0	0	0	0	0	0	0	0	0	0	0
BART1_0-p00361	0	1.24808	0	0.120656	0.089376	0.049127	0.888503	1.42727	0.715606	3.94134	4.74797	4.22324
BART1_0-p00374	16.4061	57.328	134.716	27.674	159.585	39.7009	42.9239	46.5808	74.8386	27.1997	34.6137	11.3427
BART1_0-p00366	0	0	0	0	0	0	0	0	0	0	0	0
BART1_0-p00368	0	0	0	0	0	0	3.32513	0.654935	0	0	0	0
BART1_0-p00370	0	0	0	0	0	0.084588	0	0	0	0.229182	0	0.570078
BART1_0-p00371	0	0	0	0	0	0	0	0	0	0	0	0
BART1_0-p00369	0	0	0	0	0	0.487435	0	0	0	0	0	0
BART1_0-p00372	0	0	0	0	0	0	0	0	0	0	0	0
BART1_0-p00375	1.8081	3.1874	3.08478	0.94098	1.86587	0.870398	0.650813	2.01554	4.30098	1.16205	1.02042	1.73215
BART1_0-p00373	0	0	0	0	0	0	0	0	0	0	0	0
BART1_0-p00382	77.958	59.3086	106.282	15.4929	20.0977	38.025	65.6866	100.158	29.2212	58.6186	50.6123	33.1552
BART1_0-p00376	0	0	0	0	0	0	0	0	0	0	0	0
BART1_0-p00377	0	0	0	0	0	0.199747	0	0	0	0	0	0
BART1_0-p00379	0	0	0	0	1.02608	0	0	0.587686	0.213968	0.478108	0.209354	0
BART1_0-p00378	0	0	0	0	0	0	0	0	0	0	0	0
BART1_0-p00458	11.9073	18.1379	12.3834	12.0158	4.41065	8.4696	8.48014	7.30577	12.3604	7.24139	13.7763	23.5279
BART1_0-p00380	0	0	0	0	0	0	0	0	0	0	0	0.105034
BART1_0-p00384	73.2441	82.1591	18.201	72.0605	119.4	81.7481	117.705	104.865	66.3086	116.887	150.188	116.894
BART1_0-p00381	0	0	0	0	0	0	0	0	0	0	0	0
BART1_0-p00386	86.0916	92.3761	80.6455	50.0485	72.6368	65.1969	83.36	85.4028	85.9997	62.9612	62.014	56.785
BART1_0-p00385	0	0	0	0	0	0	0	0	0	0	0	0
BART1_0-p00383	0	0	0.515543	0.420834	0.217781	0	0	0	0	0.40666	0.182255	0
BART1_0-p00397	15.2565	17.0848	9.68886	7.93538	14.0046	12.1102	8.3768	11.4214	11.8067	9.31621	10.6676	6.00114
BART1_0-p00392	56.4554	74.1035	76.4569	54.3635	70.8519	69.2144	58.6082	60.5842	68.1219	46.9453	44.8329	41.1405
BART1_0-p00393	14.8357	19.6265	16.0399	6.28354	11.9449	8.27832	14.3754	18.0921	23.8521	9.71481	7.64571	8.94447
BART1_0-p00387	0.671916	5.10742	1.08574	4.33292	1.37173	1.69881	1.1505	3.69864	0.548107	1.13972	0.505592	0.510332
BART1_0-p00388	1.30368	1.05115	1.20153	0.998824	1.6263	0.8888	1.71337	0.493763	0.382481	0.598203	0	0.515649
BART1_0-p00390	4.76034	0.515808	0.428823	0.744746	4.34625	0	0	0	0	1.18371	0	0.565967
BART1_0-p00389	0.34604	0.657474	0	0	0.427981	1.59685	0	0.453868	0.230322	0.172689	0.596918	0
BART1_0-p00391	0.173301	1.16298	0.336018	0	0.090048	0	10.5062	13.2545	7.04455	0.305512	1.68554	0.847406
BART1_0-p00409	3.3752	3.66349	1.4638	7.37867	2.7799	5.447	3.84797	6.01187	3.03639	4.46951	1.79317	5.04502
BART1_0-p00410	1.05089	1.71508	1.13179	2.32351	2.88827	2.97349	0.533005	1.26021	2.95249	2.36345	2.34055	2.05571
BART1_0-p00411	0	0	0	0	0	0	4.85698	2.15547	5.58503	0	0	0
BART1_0-p00394	1.16701	3.45096	1.08574	5.76398	6.41818	2.11962	28.7624	26.5769	20.5333	10.6558	21.5252	21.1069
BART1_0-p00395	0	0	0	0	0	0	0	0.567879	0	0	0	0
BART1_0-p00396	0.498284	4.18656	4.9093	1.65347	0.559427	2.33741	3.81992	1.32454	3.77179	10.6016	8.08955	5.82656
BART1_0-p00406	16.4836	18.0993	13.803	21.6733	25.2263	22.7984	15.4803	12.6331	16.7311	19.5223	14.9472	32.4221
BART1_0-p00407	5.57094	11.2077	7.92511	9.9411	11.614	1.2447	3.70149	9.41217	12.2272	15.4726	10.1336	20.4974
BART1_0-p00399	2.01332	1.1202	6.13436	0.51296	0	2.37126	0.745399	8.57279	17.573	5.37402	1.68793	7.41121
BART1_0-p00398	0	0.173091	0	0	0.088222	0	0.511962	1.82737	0.700368	0.092532	1.01281	0
BART1_0-p00400	12.6318	15.7676	22.5314	24.4148	30.874	18.7431	6.81945	24.5896	33.1019	31.551	22.5293	28.6725
BART1_0-p00401	1.83937	2.5125	2.43369	3.65014	5.50322	5.64712	0.454605	0.769465	1.86199	1.54407	1.04187	1.16076
BART1_0-p00404	14.7892	22.4511	21.7527	12.6765	28.737	13.3059	12.771	20.109	29.1438	22.6473	17.8979	16.6973
BART1_0-p00402	0	0.576554	0.434021	0	0	0	0	0	0.644999	0.222577	0	0
BART1_0-p00403	1.75052	3.75746	3.44763	1.45747	2.49423	2.20999	0.964985	1.12523	1.65099	0.861931	2.00929	1.23824
BART1_0-p00405	0.280449	0	0	0	0	0	0.309191	0.97713	0.769418	0.582282	0.920209	0.439985
BART1_0-p00412	0	0	0	0	0	0	0	0	0	0	0	0
BART1_0-p00414	0	0	0	0	0	0	0	0	0	0	0	0
BART1_0-p00408	0	0	0	0	0	0	0	0	0	0	0	0
BART1_0-p00416	0	0	0	0	0	0	0	0	0	0	0	0
BART1_0-p00413	0	0	0	1.84555	0	0	0	0	0.987661	0	0	0
BART1_0-p00415	0	0	0	0	0	0	0	0	0	0	0	0
BART1_0-p00417	0	0	0	0	0	0	0	0	0	0	0	0
BART1_0-p00418	0	0	0	0	0	0	0	0	0	0	0	0
BART1_0-p00420	0	0	0	0	0	0	0	0	0	0	0	0
BART1_0-p00419	0	0	0	0	0	0	0	0	0	0	0	0
BART1_0-p00421	1.11621	1.51109	2.00463	1.35099	1.60157	1.02173	0.162576	0.470489	1.11794	0.355472	0.578668	0.524069
BART1_0-p00422	0	0	0.312864	0.630225	0	0	0.365096	0	0	0	0	0.17795
BART1_0-p00423	0.217785	0.402403	0.130047	0.384174	0.311125	0.257952	0.201112	0.491457	0.449131	0.986354	0.602267	0.733522
BART1_0-p00428	0	0	0	0	0	0	0	0	0	0	0	0
BART1_0-p00424	0	0	0	0	0	0	0	0	0	0	0	0
BART1_0-p00425	0	0	0	0	0	0	0	0	0	0	0	0
BART1_0-p00426	0	0	0	0	0	0	0	0	0	0	0	0
BART1_0-p00427	0	0	0	0	0	0	0	0	0	0	0	0
BART1_0-p00439	60.9144	67.0019	55.4249	45.1904	82.1034	58.7447	47.4143	46.9737	58.2107	43.3102	35.9655	43.3136
BART1_0-p00440	19.0062	27.2013	11.04	9.34522	12.3397	10.1415	51.8695	41.8591	34.9549	18.812	18.8584	18.301
BART1_0-p00429	0	0	0	0	0	0	0	0	0	0	0	0
BART1_0-p00430	16.6397	29.5909	18.4088	9.22391	5.86891	13.6469	4.48794	5.01536	7.87782	10.3597	19.3653	16.5286
BART1_0-p00431	0	0	0	0	0	0	0	0	0	0	0	0
BART1_0-p00433	0	0	0	0	0	0	0	0.068842	0	0	0	0
BART1_0-p00442	0	0	0	0	0	0	0	0	0	0	0	0
BART1_0-p00443	0	0	0	0	0	0	0	0	0	0	0	0
BART1_0-p00432	0	0	0	0	0	0	0	0	0	0	0	0
BART1_0-p00434	0	0	0	0	0	0	0	0	0	0	0	0
BART1_0-p00435	0	0	0	0	0	0	0	0	0	0	0	0
BART1_0-p00437	0	0	0	0	0	0	0	0	0	0	0	0
BART1_0-p00438	0	0	0	0	0	0	0	0	0	0	0	0
BART1_0-p00436	0	0	0	0	0	0	0	0	0	0	0	0
BART1_0-p00446	0	0	0	0	0	0	0	0	0	0	0	0
BART1_0-p00448	0	0	0.017511	0.014733	2e-06	1e-06	0.056594	1e-06	0.0101	0.027668	0.009602	0
BART1_0-p00441	0	0	0	0	0	0	0.121978	0	0	0	0	0
BART1_0-p00445	0	0	0	0	0	0	0	0	0	0	0	0
BART1_0-p00447	0	0	0.203648	0	0	0	0	0	0	0	0	0
BART1_0-p00444	0	0	0	0	0	0	0	0	0	0	0	0
BART1_0-p00449	0	0	0	0	0	0	0	0	0	0	0	0
BART1_0-p00450	0	0	0	0	0.144302	0	0.240825	0	0	0	0	0
BART1_0-p00451	0	0	0	0	0	0	0	0	0	0	0	0
BART1_0-p00455	0	0	0	0	0	0	0	0	0	0	0	0
BART1_0-p00452	0	0	0	0	0	0	0	0	0	0	0	0
BART1_0-p00453	0	0	0	0	0	0	0	0	0	0	0	0
BART1_0-p00454	0	0.063925	0	0	0	0.23728	0	0	0.114455	0	0.054097	0.055088
BART1_0-p00457	2.8338	5.54206	8.29763	1.15523	2.63549	2.23912	9.19796	4.1478	2.40555	7.13556	8.72546	0.906431
BART1_0-p00456	0	0	0.289166	1.36689	0	0	0	0	0	0	0.22096	0
BART1_0-p00460	48.0778	44.8917	42.426	15.7668	14.4135	24.4114	91.2461	127.872	69.7509	52.7833	57.0307	47.6025
BART1_0-p00465	14.5546	18.0446	10.6389	9.47211	18.2933	10.9638	9.46425	14.8507	16.2796	12.8062	10.9777	10.6269
BART1_0-p00461	0	0	0	0	0	0	0.024852	0	0	0	0	0
BART1_0-p00462	0	0	0	0.032572	0	0	0.027724	0	0	0	0	0
BART1_0-p00464	0	0	0	0	0	0	0	0	0	0	0	0
BART1_0-p00463	0	0.193454	0	0	0	0	1.07148	0.283929	0.37669	0.425483	0.717467	0.189352
BART1_0-p00470	0	0	0	0	0	0	0	0	0	0	0	0
BART1_0-p00459	0	0	0	0	0	0	0	0	0	0	0	0
BART1_0-p00467	20.734	11.4322	22.2245	11.3791	6.64627	16.4147	5.16197	7.19483	2.24131	9.46148	8.55703	6.63959
BART1_0-p00466	0	0	0	0	0	0	0	0	0	0	0	0
BART1_0-p00472	3.82623	6.15692	3.74161	4.88397	2.94685	1.44956	1.61111	4.4473	7.52451	0.257268	0.876499	1.84357
BART1_0-p00473	0	0	0	0	0	0	0	0	0	0	0	0
BART1_0-p00471	0	0	0	0	0	0	0	0	0	0	0	0
BART1_0-p00469	0	0	0	0	0	0	0	0	0	0	0	0
BART1_0-p00474	2.49883	1.74175	4.34235	0.966087	0.236821	1.36984	0.73686	0.839505	0.290724	0.311915	1.0084	1.20568
BART1_0-p00475	5.66271	4.63226	4.31755	1.57682	3.03132	1.33275	1.56663	5.32235	0.730096	1.86883	8.48406	1.78227
BART1_0-p00476	1.26052	2.41292	3.84954	1.00575	0.480001	1.30048	0	0.255125	0.535647	0.563843	1.76451	0.761513
BART1_0-p00477	7.2452	6.2703	6.25685	0.756111	0.231791	0.962378	7.6223	18.5301	1.43919	0.522707	3.06919	1.87865
BART1_0-p00495	8.556	12.5703	8.81566	8.83602	9.76264	10.6438	11.8208	11.8108	20.4725	8.00444	8.57404	15.5517
BART1_0-p00478	3.70864	5.99649	2.74949	2.13591	1.15593	1.49866	5.22082	4.95428	3.90028	2.35087	2.02914	2.19549
BART1_0-p00479	3.37434	3.06967	2.17672	2.60808	0.952583	2.24157	1.75733	1.68654	1.7224	1.2254	1.63452	2.36034
BART1_0-p00480	10.9464	9.43502	10.6919	5.06566	7.71555	5.36124	6.41885	6.39715	10.7794	4.39758	2.73073	4.95324
BART1_0-p00481	7.88998	12.5412	2.6664	3.12728	7.57083	5.85991	0.24094	2.03018	4.3143	7.55547	4.11782	4.42746
BART1_0-p00485	8.05283	8.51039	8.22407	5.08484	8.47662	6.86929	3.59226	3.5431	4.23756	2.1076	1.57738	1.86914
BART1_0-p00484	1.08941	1.38918	1.04136	0.961477	0.872342	0.812343	3.56032	1.59126	1.46388	0.788369	1.82959	1.61212
BART1_0-p00482	0	0	0	0	0	0	0	0	0	0	0	0
BART1_0-p00483	0	0	0	0	0	0	0	0	0	0	0	0
BART1_0-p00487	0	0	0	0	0	0	0	0	0	0	0	0
BART1_0-p00486	0	0	0	0	0	0	0	0	0	0	0	0
BART1_0-p00489	0	0	0	0	0	0	0	0	0	0	0	0
BART1_0-p00488	0	0	0	0	0	0	0	0	0	0	0	0
BART1_0-p00492	0	0	0	0	0	0	0	0	0	0	0	0
BART1_0-p00490	0	0	0	0	0	0	0	0	0	0	0	0
BART1_0-p00491	0	0	0	0	0	0	0	0	0	0	0	0
BART1_0-p00493	0	0	0	0	0	0	0	0	0	0	0	0
BART1_0-p00494	0	0	0	0	0	0	0	0	0	0	0	0
BART1_0-p00497	0	0	0	0	0	0	0	0	0	0	0	0
BART1_0-p00498	0.56056	0.292042	0.256082	0	0.901338	0	0	0.276722	0	0	0	0.532688
BART1_0-p00496	0	0	0	0	0	0	0	0	0	0	0	0
BART1_0-p00500	0	1.6439	0	0	0	0	0.742136	2.55214	1.37559	6.64511	8.96463	5.8577
BART1_0-p00499	12.0101	13.4001	10.0684	10.321	11.5809	17.7709	13.6674	18.873	17.9157	9.65117	7.68618	7.20644
BART1_0-p00502	0	0.120963	0.107931	0	0.135994	0.26149	0.268566	0.142613	0.562793	0.289085	0.109137	0.481317
BART1_0-p00501	0	0	0	0	0	0	0	0	0	0	0	0
BART1_0-p00503	0.292354	6.22994	0.095687	0	0.200431	0.165061	9.03899	11.3975	6.46749	27.8974	33.1753	38.471
BART1_0-p00504	0	0	0	1.26689	0	0	0	0	0	0	0	0
BART1_0-p00506	0.681718	0	0.456809	0	0.186097	0	0.156239	0.146874	0.461407	0.544525	0.320497	0
BART1_0-p00505	0	0	0	0	0	0	0	0	0	0	0	0
BART1_0-p00508	0.508088	0.352392	0.176789	0.113216	0.637967	0.675276	0.580641	0.099698	0.604452	1.21436	0.507097	0.273812
BART1_0-p00507	0.854686	0	0	0	0	0	0	0	0	0	0	0
BART1_0-p00516	34.4483	43.3434	20.6023	27.484	43.8237	35.9061	18.5314	46.0999	32.01	81.5552	50.2569	44.7894
BART1_0-p00512	0	0.120557	0	0	0.140936	0	0	0	0	0	0	0
BART1_0-p00509	0	0	0	0	0	0	0	0	0	0	0	0
BART1_0-p00510	0	0	0	0	0	0	0	0	0	0	0	3.34463
BART1_0-p00511	0	0	0	0	0	0	0	0	0	0	0	0
BART1_0-p00515	2.29214	2.00431	2.53516	2.495	1.60435	2.19313	1.15064	1.63063	1.73654	1.56587	1.34224	1.5046
BART1_0-p00513	0	0	0	0	0	0	0	0	0	0	0	0
BART1_0-p00514	0	0	0	0	0	0	0	0	0	0	0	0
BART1_0-p00532	1.5497	1.92016	1.43057	1.1313	2.1788	0.748846	1.14599	1.25403	1.58336	1.36811	1.37467	1.32794
BART1_0-p00517	0	0	0	0	0	1.68641	2.46535	0.810179	3.41953	0.945348	0.849236	1.68528
BART1_0-p00518	0.131209	0	0	0.122799	0.801861	0	0	0	0	0.241668	0	0
BART1_0-p00520	0	0	0	0.66184	0	0	0	0	0	0	0	0
BART1_0-p00522	0	0.244822	0.238434	0	0	0	0	0.551768	0.343864	0	0	0
BART1_0-p00519	21.3119	19.7672	8.18565	9.52832	19.5599	15.7485	2.66579	4.91225	6.83297	2.01951	2.01874	2.06058
BART1_0-p00521	0	1.17024	0	0	0	0	0	0	0	0	0.699538	0.995174
BART1_0-p00524	19.2684	36.7173	28.0702	18.0568	19.7842	25.4672	39.3805	62.4752	63.9555	62.8747	49.9455	46.9091
BART1_0-p00526	4.091	4.44348	6.58033	5.46802	6.69374	4.40481	3.65989	3.05667	4.07517	5.36572	3.53388	4.98744
BART1_0-p00523	0	0	0	0	0.711672	0	0	0	0	0	1.3815	0
BART1_0-p00525	0	0	0	0.618989	1.25053	0.637488	0	2.0228	0	1.21888	0	1.66555
BART1_0-p00530	9.84818	15.9444	8.40804	8.13347	9.93108	6.04519	19.5829	17.6277	18.3199	12.0836	9.12261	10.1505
BART1_0-p00528	0	0.183112	0	0	0	0.340578	3.36592	2.02643	0.388186	2.27195	1.05021	1.22514
BART1_0-p00529	0.199714	0.062524	0.591197	0.16978	0	0	0	0.072496	0.173969	0.253429	1.4015	0.48839
BART1_0-p00527	0	0	0	0	0	0	0	0	0	0	0	0
BART1_0-p00533	0	0	0	0	0	0	0	0.206909	0	0	0	0
BART1_0-p00534	0	0	0.093794	0	0	0	0	0	0	0	0	0
BART1_0-p00535	0.350451	0.414295	3.63233	0.368965	0.094389	0	0.313312	0.446837	1.79406	1.16336	1.27545	0.716129
BART1_0-p00536	0.916448	1.01139	1.78982	2.46242	1.29317	0.698858	0.191676	1.05424	1.17468	3.76119	3.02523	1.89875
BART1_0-p00531	0	0	0	0	0	0	0	0	0	0	0	0
BART1_0-p00586	5.36055	7.71106	5.26711	2.86146	2.81271	1.84413	4.00863	4.69143	6.45114	1.97859	1.88483	2.20904
BART1_0-p00537	0	0	0	0	0	0	0	0	0	0	0	0
BART1_0-p00542	4.86453	4.86894	3.26712	2.36698	2.97417	5.20834	3.84045	4.57317	3.65753	4.52965	4.53071	3.78116
BART1_0-p00564	1.44608	2.90813	1.70702	1.13575	1.01372	0.687628	1.13693	1.06639	0.790946	2.35327	4.22986	1.39902
BART1_0-p00565	0.67333	1.21109	0.706121	0.145404	0.502267	0.574296	0.184124	0.369181	0.395146	1.13641	0.730163	0.533286
BART1_0-p00566	1.0694	7.94712	13.1011	19.0843	10.3384	4.71334	0.956131	7.67044	5.6755	12.425	14.5864	11.756
BART1_0-p00567	0	0	0	0	0	0	0	0	0	0	0	0
BART1_0-p00538	0	0	0	0	0	0	0	0	0	0	0	0
BART1_0-p00539	0	0	1.90005	0	0	0	0	0	0	0	0	0
BART1_0-p00541	0	0	0	0.141444	0	0	0	0	0.179003	0.068289	0.060104	0
BART1_0-p00540	0.075482	0.071947	0.031348	0.113748	0.145788	0	0.203365	0.031988	0.033487	0.03699	0.136991	0.066657
BART1_0-p00543	1.44566	1.79465	1.83296	1.40549	0.802753	0.668625	0	1.2858	1.15452	2.91765	1.90796	1.90337
BART1_0-p00544	0	0	0.570016	0	0	0	0	0	0	0	4.45958	0
BART1_0-p00545	0	0	0	0	0	0	0	0	0	0	0	0
BART1_0-p00546	0	0	0	0	0	0	0	0	0	0	0	0
BART1_0-p00547	0	0	0.633351	0	0	0	0	0	0	0	0	0
BART1_0-p00548	0	0	0	0	0	0	0	0.057165	0	0	0	0
BART1_0-p00550	0	0	0	0	0	0	0	0	0	0	0	0
BART1_0-p00554	0.437757	0.132251	0.373779	0.132434	0.066137	0.272335	0	0	0.018342	0	0.12872	0
BART1_0-p00549	0	0	0	0	0	0	0	0	0	0	0	0
BART1_0-p00551	0	0	0.043936	0	0	0	0	0	0	0	0	0
BART1_0-p00552	0	0	0	0	0	0	0	0	0	0	0	0
BART1_0-p00553	0	0	0	0	0	0	0	0	0	0	0	1.23072
BART1_0-p00571	13.6135	14.7082	12.6272	6.50074	9.29037	12.0412	13.9179	8.55814	11.5565	11.183	7.23028	10.8903
BART1_0-p00556	6.15446	3.0971	6.58884	3.56578	5.6598	7.33618	0	0	0.694881	0	0	0
BART1_0-p00557	4.64844	1.22636	2.04606	1.36667	2.50488	4.84138	0	0	0	0	0	0
BART1_0-p00555	0	0	0	0	0	0	0	0	0	0	0	0
BART1_0-p00559	0	0	0	0	0.106992	0	0.056464	0	0	0	0	0
BART1_0-p00558	0	0	0	0	0	0	0	0	0	0	0	0
BART1_0-p00560	0	0	0	0	0	0	0	0	0	0	0	0
BART1_0-p00561	0	0	0	0	0	0	0	0	0	0	0	0
BART1_0-p00562	0	0	0	0	0	0	0	0	0	0	0	0
BART1_0-p00563	0	0	0	0	0	0	0	0	0	0	0	0
BART1_0-p00569	0	0	0	0	0	0	0	0	0	0	0	0
BART1_0-p00568	0.496366	0	0	0.099041	0.811466	0.264827	0	0	0	0	0	0
BART1_0-p00574	0	0	0	0	0	0	0	0	0	0	0	0
BART1_0-p00570	0	0	0	0	0	0	0	0	0	0	0	0
BART1_0-p00572	0	0.144018	0	0	0	0.26667	0	0	0	0	0	0
BART1_0-p00576	0	0	0	0	0	0	0	0	0	0	0	0
BART1_0-p00573	0	0	0	0	0	0	0	0	0	0	0	0
BART1_0-p00575	0	0	0	0	0	0	0	0	0	0	0	0
BART1_0-p00577	0	0	0	0	0	0	0	0	0	0	0	0
BART1_0-p00579	0	0	0.014558	0	0	0	0	0	0	0	0	0
BART1_0-p00578	0	0	0	0	0	0	0	0	0	0	0	0
BART1_0-p00581	0	0	0.02999	0.019017	0.019396	0.016091	0	0	0	0.035808	0.015949	0.016096
BART1_0-p00580	0	0	0	0	0	0	0	0	0	0	0	0
BART1_0-p00584	0	0	0	0	0	0	0	0	0	0	0	0
BART1_0-p00585	0	0	0	0	0	0	0	0	0	0	0	0
BART1_0-p00583	0	0	0	0	0	0	0	0	0	0	0	0
BART1_0-p00582	0	0	0	0	0	0	0	0	0	0	0	0
BART1_0-p00595	24.9201	28.1201	24.8781	13.9899	20.3691	20.3552	14.8577	25.3809	21.9087	21.0537	20.8275	16.2871
BART1_0-p00587	0	0	0	0	0.039833	0	0.030909	0	0	0	0	0
BART1_0-p00588	0	0	0	0	0	0	0	0	0	0	0	0
BART1_0-p00592	0	0	0.103055	0	0	0	0	0	0	0	0	0
BART1_0-p00598	59.2025	64.9015	48.2819	49.0881	59.3113	67.8612	48.6837	62.6906	51.3004	60.294	52.6521	60.037
BART1_0-p00589	19.7892	21.3058	22.1655	15.3993	17.276	16.1183	16.6398	11.7248	19.402	8.32124	8.36778	6.62164
BART1_0-p00590	6.1416	8.95331	9.26142	3.62959	6.5261	5.13711	6.433	8.36468	11.2112	5.21531	4.0505	5.57805
BART1_0-p00591	0	0	0	0.150189	0.578123	0	0	0	0.131886	0	0	0
BART1_0-p00593	0	0	0	0	0	0	0	0	0	0	0	0
BART1_0-p00594	9.50281	11.7143	19.7313	13.2392	15.6846	14.0351	1.04591	11.4582	11.8094	9.85214	10.2568	9.9198
BART1_0-p00613	2.20862	1.45907	0.693219	1.23815	0.653722	0.680338	0.117108	0.034802	0.173669	0.079398	0.139069	0.035234
BART1_0-p00614	0	0.12154	0	0	0	0	0	0	0	0	0	0
BART1_0-p00596	39.87	45.101	57.4149	37.2713	47.6765	38.4925	31.5624	41.6445	67.2748	31.2374	23.7858	23.5033
BART1_0-p00597	0	0	0	0	0	0	0	0	0	0	0	0
BART1_0-p00602	0	0	0	0	0	0	0	0	0	0	0	0
BART1_0-p00603	0	0	0	0	0	0	0	0	0	0	0	0
BART1_0-p00617	0.757042	1.15046	1.73544	0.839184	1.2392	0.44155	0.364239	0.577427	0.852593	0.55593	0.274858	0.493384
BART1_0-p00618	0	0	0	0	0	0	0	0	0	0	0	0
BART1_0-p00599	0	0	0	0.106875	0.211884	0	0	0	0.087974	0	0	0
BART1_0-p00600	0	0	0	0	0	0	0	0	0	0	0	0
BART1_0-p00601	0	0	0	0	0	0	0	0	0	0	0	0
BART1_0-p00604	0	0	0	0	0	0	0	0	0	0	0	0
BART1_0-p00605	0	0	0	0	0	0	0	0	0	0	0	0
BART1_0-p00606	0	0	0.050385	0	0	0	0	0	0	0	0	0
BART1_0-p00607	0.526199	0	0.509903	0	0	0	0.452457	0.90013	0	0	0	0
BART1_0-p00608	0	0	0	0	0	0	0	0	0	0	0	0
BART1_0-p00609	0	0	0	0	0	0	0	0	0	0	0	0
BART1_0-p00611	0	0	0	0	0	0	0	0	0	0	0	0
BART1_0-p00610	0	0.098925	0	0	0	0	0	0	0	0	0	0
BART1_0-p00612	0	0	0	0	0	0	0	0	0	0	0	0
BART1_0-p00615	0	0	0	0	0	0	0	0	0	0	0	0
BART1_0-p00616	1.38904	2.09041	2.02532	0.361278	1.00338	1.55899	0.511781	1.77661	1.87608	0.34802	1.1255	1.14361
BART1_0-p00637	10.465	10.1865	10.2718	7.57088	9.56699	8.84027	0.081688	0.06671	1.43277	0.437919	0.186025	0.501848
BART1_0-p00634	0	0	0	0	0	0.037174	0	0	0	0	0	0.037033
BART1_0-p00619	0	0	0	0	0	0	0	0	0	0	0	0
BART1_0-p00621	48.9744	48.3774	47.5238	35.6717	41.9735	56.9746	18.8816	18.9814	17.486	34.5449	36.4878	32.526
BART1_0-p00620	0	0	1.3867	0	0	0	0	0	0	0	0	0
BART1_0-p00622	1.25476	0.48671	1.87686	0.731495	0.4678	1.45723	0	0	0.260025	0	0	0
BART1_0-p00635	7.60208	8.14653	4.71139	3.6953	9.72655	5.73902	5.12006	4.35903	5.11822	2.50021	1.49289	1.59597
BART1_0-p00625	0	0	0	0	0	0	0.86632	1.47153	0	0	0	1.26635
BART1_0-p00623	1.19854	2.25247	0.390838	0.337559	0.790735	0.344246	0	0	0	0.333804	0.563025	0
BART1_0-p00624	0	0	0	0	0	0	0	0	0	0	0	0
BART1_0-p00630	0	0	0	0	0	0	0	0	0	0	0	0
BART1_0-p00626	0	0	0	0	0	0	0	0	0	0	0	0
BART1_0-p00629	0	0	0	0	0	0	0	0	0	0	0	0
BART1_0-p00627	0	0.459945	0	0	0	0.473588	0	0	0.232684	0	0.601059	0
BART1_0-p00628	0	0	0	0	0	0	0	0	0.479845	0	0	0
BART1_0-p00631	1.65029	0.668918	1.86125	1.22508	0.510685	1.06433	0.91518	0.909115	0.214581	1.76905	0.628735	3.66602
BART1_0-p00632	0	0	0	0	0	0	0	0	0	0	0	0
BART1_0-p00633	0	0	0	0	0	0	0	0	0	0	0	0
BART1_0-p00661	54.86	61.7918	47.4523	39.4357	74.321	49.2258	37.8051	54.1938	51.7333	52.0172	42.2313	43.643
BART1_0-p00636	0	0	0	0	0	0	0	0	0	0	0	0
BART1_0-p00668	27.4974	18.3514	14.8539	23.4628	54.9605	53.629	21.0836	35.7846	10.3808	49.8397	45.3771	47.6585
BART1_0-p00669	6.21229	7.45898	6.6243	4.81878	6.083	4.55641	5.62428	10.2384	10.8573	8.0371	5.30975	7.12827
BART1_0-p00663	6.71495	6.32361	6.02985	7.46996	5.5096	6.93387	0.069616	0	1.2441	0	0	0
BART1_0-p00641	0	0	0	0	0	0	0	0	0	0	0	0
BART1_0-p00638	0	0	0	0	0	0	0	0	0	0	0	0
BART1_0-p00640	0	0	0	0	0	0	0	0	0	0	0	0
BART1_0-p00639	0	0	0	0	0	0	0	0	0	0.569859	0	0
BART1_0-p00642	0	0	0	0	0	0	0	0	0	0	0	0
BART1_0-p00643	0	0	0	0	0	0	0	0	0	0	0	0
BART1_0-p00644	0	0.208812	0	0	0	0	0	0	0	0	0	0
BART1_0-p00645	0	0.937735	0.79198	0	0.376071	2.17222	0	0.890469	0	0.340185	0.920478	0.309091
BART1_0-p00646	0	0	0	0	0	0	0	0	0	0.040718	0	0
BART1_0-p00647	0.240656	0.221902	0.148684	0	0	0	0.587515	0.254383	0.131942	0	0	0
BART1_0-p00650	4.32148	4.57597	2.86954	2.17566	3.17872	3.18175	3.11178	3.74849	3.79386	2.61833	2.13229	1.79969
BART1_0-p00648	2.76478	2.2504	2.59094	2.27605	0.990232	1.87899	0	0	0.476421	0	0.141057	0
BART1_0-p00649	0	0	0	0	0	0	0	0	0	0	0	0
BART1_0-p00651	0	0	0	0	0	0	0	0	0	0	0	0
BART1_0-p00652	1.00059	1.41702	0.792429	0	0.064181	0.053761	1.61422	1.9717	0.733328	0.402151	0.251626	0.152105
BART1_0-p00653	4.04122	10.3841	3.63699	0	0.429978	0.438897	7.22157	10.0885	7.50717	0.761492	1.31925	0.542174
BART1_0-p00655	44.7079	65.9947	33.1753	7.76089	6.82317	4.57214	9.26814	15.0197	33.9663	3.084	8.56186	0.810086
BART1_0-p00656	62.9014	88.7845	43.9169	0	22.6403	3.44433	72.9172	49.1057	32.2759	6.18867	0	3.29274
BART1_0-p00654	0	0.399439	0	0	0	0	0	0	0	0	0	0
BART1_0-p00659	3.2319	2.92087	1.75914	0.141209	0.427797	0	1.35487	1.0782	0.963551	0.139766	0.040621	0
BART1_0-p00657	0	0	0.147973	0.0855	0	0	0.315964	0.427302	0.111418	0	0.108444	0.036545
BART1_0-p00660	0	0.041735	0	0.168915	0	0	0	0.036064	0	0	0	0
BART1_0-p00658	0	0	0	0	0	0	0	0	0	0	0.509924	0
BART1_0-p00676	0	0	0	0	0	0	0	0	0	0	0	0
BART1_0-p00666	0	0	0	0.151833	0	0.212665	0	0	0.029476	0	0	0
BART1_0-p00662	0	0	0	0	0	0	0	0	0	0	0	1.02548
BART1_0-p00665	0	0	0	0	0	0	0	0	0	0	0	0
BART1_0-p00667	0	0.14591	0.238818	0	0	0	0	0.133509	0	0	0.525204	0
BART1_0-p00664	0	0	0	0	0	0	0	0	0	0	0	0
BART1_0-p00675	0	0	0	0	0.1904	0	0.066164	0	0	0	0	0
BART1_0-p00674	0	0	0	0.03946	0	0	0.032435	0	0	0	0	0
BART1_0-p00670	0	0	0	0	0	0	0	0	0	0	0	0
BART1_0-p00671	0	0	0	0	0	0	0	0	0	0	0	0
BART1_0-p00673	0	0	0	0	0	0	0	0	0	0	0	0
BART1_0-p00672	0	0	0	0	0	0	0	0	0	0	0	0
BART1_0-p00677	0.31486	0.418748	0.131448	0.912627	1.56613	0.402745	0.024908	0	0.35301	0.32173	0.285436	0.19362
BART1_0-p00688	4.19318	3.6769	1.678	1.42883	3.15163	1.65845	2.38327	3.77806	4.9007	2.82963	1.91482	1.66332
BART1_0-p00685	686.723	907.227	479.949	296.574	253.057	312.743	656.73	593.468	449.635	164.263	144.41	129.7
BART1_0-p00678	37.0018	48.91	24.4388	37.3541	41.3708	57.5189	40.9237	42.1309	41.2248	33.9241	31.2587	31.6629
BART1_0-p00679	0	0	0	0	0	0	0	0	0.205411	0	0	0
BART1_0-p00680	9.80598	3.72959	0.810587	0	0	0.883746	5.66196	5.71212	3.51099	0	0	1.593
BART1_0-p00681	0	2.43843	0.383191	0	0	0	0.366959	0	0.416822	0.959899	0	0.856754
BART1_0-p00684	0	0	0	0	0	0	0	0	0	0	0	0
BART1_0-p00682	0	0	0	0	0	0	0	0	0	0	0	0
BART1_0-p00683	0	0	0	0	0	0	0	0	0	0	0	0
BART1_0-p00686	11.832	9.48928	9.40568	17.1841	11.6594	17.0144	6.18494	8.83052	8.10936	8.3588	7.29106	10.7121
BART1_0-p00687	0.903924	11.9289	4.87372	2.44101	5.54972	0	1.74944	6.84211	5.54736	12.7444	6.94604	7.21358
BART1_0-p00719	61.309	69.8829	60.5747	37.1664	47.3194	44.6506	67.2648	64.1118	49.809	38.1366	32.5654	36.6559
BART1_0-p00689	0	0	0	0	0	0	0.164788	0	0	0	0	0
BART1_0-p00694	0.064262	0	0	0	0	0	0	0	0.091738	0	0	0
BART1_0-p00693	0	0	0	0	0.09543	0	0	0.075346	0	0	0	0
BART1_0-p00690	0	0	0	0	0	0	0	0	0	0	0	0
BART1_0-p00692	0	0	0	0	0	0	0	0	0	0	0	0
BART1_0-p00713	27.5246	35.1508	33.8699	19.7417	28.5553	40.3258	14.0477	26.5254	18.3742	39.2675	37.0745	29.6517
BART1_0-p00714	2.68766	1.91528	1.62862	0.618989	2.05759	2.26509	2.30099	1.05676	3.28864	3.98901	2.52796	2.04133
BART1_0-p00715	30.0778	26.0702	25.9216	36.8948	31.8153	53.6433	37.7714	35.0318	25.3808	32.5713	29.8536	31.989
BART1_0-p00716	0	0.434082	0	0	0	0	0	0	0	0	0	0
BART1_0-p00696	0	0	0	0	0	0	0	0	0	0	0	0
BART1_0-p00695	0	0	0	0	0	0	0	0	0	0	0	0
BART1_0-p00712	10.5288	11.7732	11.8014	15.0837	14.5708	19.6817	7.76304	10.9038	12.0137	16.0478	12.4429	10.422
BART1_0-p00700	0.137876	4.2426	0.45737	0.305535	11.3775	1.86652	0.874295	0.275309	0.629002	0.059612	0.102984	0.73846
BART1_0-p00697	0	0.654686	0	0	0.235876	0	0	0	0.584208	0.428527	0	0
BART1_0-p00698	0.020562	0	0	0	0.065218	0	0	0	0	0	0	0
BART1_0-p00699	0	0	0.542873	0	0	0	0	0	0	0	0.505592	0
BART1_0-p00703	0	0	0	0	0	0	0	0	0	0	0	0
BART1_0-p00701	0	0	0	0	0	0	0	0	0	0	0	0
BART1_0-p00702	0	0	0	0	0	0	0	0	0	0	0	0
BART1_0-p00704	0	0	0	0	0	0	0	0	0	0	0	0
BART1_0-p00707	0.040626	0.038386	0.105526	0	0	0	0	0	0	0	0	0
BART1_0-p00706	0	0	0	0	0	0	0	0	0	0	0	0
BART1_0-p00705	0	0	0	0	0	0	0	0	0	0	0	0
BART1_0-p00711	31.3096	36.0012	40.1527	25.1572	34.3466	34.5835	22.9985	39.2903	40.1663	35.6197	40.6695	31.9242
BART1_0-p00708	0	0.314367	0	0	0	0	0.14357	0.930611	0.700926	1.74043	0.636779	0.390987
BART1_0-p00709	0	0	0	0	0	0	0	0	0	0	0	0
BART1_0-p00710	0	0	0	0	0.266289	0.883642	0.932979	0.42549	0	0	0.748556	0
BART1_0-p00754	5.32704	5.78771	3.58644	2.7723	4.58038	3.56606	8.40231	7.84231	8.72966	7.75528	7.226	6.28505
BART1_0-p00718	0.571599	0.218956	0.212662	0.847117	0	0	0.179108	0	0	0.310621	0.132167	0.452442
BART1_0-p00717	0	0	0	0	0	0	0	0	0	0	0	0
BART1_0-p00723	153.052	155.114	115.458	131.704	149.854	142.77	110.083	154.76	125.803	121.376	112.701	137.706
BART1_0-p00721	0	0	0	0	0	0	0	0	0	0	0	0
BART1_0-p00720	0	0	0	0	0	0	0	0	0	0	0	0
BART1_0-p00722	0	0	0	0	0	0	0	0	0	0	0	0
BART1_0-p00724	0	0	0	0	0	0	0	0	0	0	0	0
BART1_0-p00725	0	0	0	0	0	0	0	0	0	0	0	0
BART1_0-p00726	0.615435	0.751341	0.593869	1.00426	1.98352	1.13719	0.301725	0.352768	0.73737	1.22271	0.935528	0.906346
BART1_0-p00728	0	0	0	0	0	0	0	0	0	0	0	0
BART1_0-p00727	0	0	0	0	0	0	0	0	0.657529	0	0	0
BART1_0-p00729	0	0	0	0	0	0	0	0	0	0	0	0
BART1_0-p00733	2.39477	3.88316	3.69539	0.433319	1.14071	1.79303	1.45016	0.928582	3.73793	0.596362	1.12895	0.861108
BART1_0-p00734	0.096655	0.28374	0.141635	0.414307	0.157691	0.115924	0	0	0	0.130605	0	0
BART1_0-p00730	0	0	0	0	0	0	0	0	0	0	0	0
BART1_0-p00731	0	0	0	0	0	0	0	0	0	0	0	0
BART1_0-p00732	0	0	0	0	0	0	0	0	0	0	0	0
BART1_0-p00736	68.7277	92.2604	37.4697	56.5657	68.4797	68.5938	80.5785	39.3842	46.7334	39.4708	24.8921	51.0118
BART1_0-p00735	0	0	0	0	0	0	0	0	0	0	0	0
BART1_0-p00737	0	0	0.309997	0	0	0	0	0	0	0	0	0
BART1_0-p00738	0.673228	0.388424	0.586883	0.638445	0.397247	0.087034	0	0.062087	0.04366	0.023863	0.021407	0.043071
BART1_0-p00739	0	0	0	0	0	0	0	0	0	0	0	0
BART1_0-p00741	0	0	0	0	0	0	0	0	0	0	0	0
BART1_0-p00740	0	0	0	0	0	0	0	0	0	0	0	0
BART1_0-p00742	0	0	0	0	0	0	0	0	0	0	0	0.659044
BART1_0-p00744	3.12696	4.97828	7.13802	3.41989	5.33393	6.28711	3.05926	4.5059	3.68091	4.01841	6.02781	4.31487
BART1_0-p00745	3.22762	3.21682	0.869011	0.768971	1.12404	3.25095	6.12328	3.3446	2.64207	2.58144	2.61466	2.11624
BART1_0-p00743	0	0	0	0.335286	0.344953	0	0	0	0	0	0	1.70648
BART1_0-p00760	0	0	0.025541	0.062282	0	0.050862	0	0.013238	0.076835	0	0.041198	0.02757
BART1_0-p00746	0	0	0	0	0	0	0	0	0	0	0	0
BART1_0-p00747	0	0	0	0	0	0	0	0	0	0	0	0
BART1_0-p00748	0	0	0	0	0	0	0	0	0	0	0	0
BART1_0-p00750	0	0	0	0	0	0	0	0	0	0	0	0
BART1_0-p00751	0	0	0	0	0	0	0	0	0	0	0	0
BART1_0-p00749	0	0	0	0	0	0	0	0	0	0	0	0
BART1_0-p00752	0	1e-06	0.014085	0.008765	1e-06	0	0.022798	0.02797	0.014648	0.02515	0.197268	1e-06
BART1_0-p00753	4.51614	2.33147	1.48171	1.55964	3.91194	1.72816	0.058847	0	0.44377	0	0	0
BART1_0-p00762	40.0718	35.0369	47.0951	28.9699	44.8132	38.4292	3.53278	5.75897	15.051	8.77785	8.93022	3.02993
BART1_0-p00761	0	0	0	0	0.35097	0	0	0	0	0	0	0
BART1_0-p00755	0	0	0	0	0	0	0	0	0	0	0.174939	0
BART1_0-p00759	0.249306	0.524714	0.046269	0.259965	1.92409	0.357293	3.58481	3.71496	1.58558	5.80315	5.21366	0.800649
BART1_0-p00756	0	0	0	0	0	0	0	0	0	0	0	0
BART1_0-p00757	0	0.040569	0	0	0	0	0	0	0	0	0	0
BART1_0-p00758	0	0	0	0	0	0	0	0	0	0	0	0
BART1_0-p00763	1.52931	0.499033	0.507831	0.92311	2.13501	3.60044	0	0	0	0	0	0
BART1_0-p00794	2.77182	1.95471	3.90367	0.720632	3.43804	1.43174	0.772709	1.4811	2.75975	1.5207	1.25248	1.29858
BART1_0-p00765	2.48215	2.8642	2.35881	3.0439	2.49457	2.55488	2.39697	1.63234	1.84825	1.51987	0.636633	0.59259
BART1_0-p00764	0	0.254496	0	0	0	0.230446	0	0	0.445196	0	0.399412	0
BART1_0-p00766	13.1196	18.2525	15.2113	19.4128	13.5526	30.9589	2.43791	7.12513	2.79585	10.3949	17.9237	19.9408
BART1_0-p00768	10.7333	9.20987	1.64863	0.294741	0	0	2.04325	3.22843	2.95937	0	0	0
BART1_0-p00767	0.376776	0.120395	0.102599	0	0.141027	0.349592	0	0	0	0	0.115396	0
BART1_0-p00769	0	0	0	0	0	0	0.359747	0	0	0	0	0
BART1_0-p00770	0	0	0.769314	0.826511	0	0	0	0	1.73585	0.610793	0	0
BART1_0-p00772	0	0	0	0	0	0	0	0	0	0	0	0
BART1_0-p00771	0.935197	1.71234	0.740265	0.468139	0.809405	1.31185	0.412146	0.583258	0.423963	0.454788	0.33703	0.629171
BART1_0-p00785	0.404462	0.529441	0.236273	0.513006	0.748683	0.605297	0.204942	0.136856	0.334896	0.223914	0.325617	0.166184
BART1_0-p00786	0.110861	0.393413	0.178742	0	0.317139	0	0	0	0	0.450226	0	0.433339
BART1_0-p00773	0.118921	0.081302	0.387365	0	0	0	0	0.063487	0.081066	0.074989	0	0
BART1_0-p00774	0	0	0	0	0	0	0	0	0	0	0	0
BART1_0-p00775	0	0	3.57856	0	0	0	0	5.78579	0	0	0	0
BART1_0-p00777	0	0	0	0	0	0	0	0	0	0	0	0
BART1_0-p00776	0	1.32533	0	0	0	0	1.87009	0	0	0	1.49885	0
BART1_0-p00778	1.71742	4.39407	2.09342	3.47453	3.23834	0.800971	4.31785	4.85303	6.38715	7.69874	1.92836	2.72041
BART1_0-p00781	0	0	0	0	0	0	0	0	0	0	0	0
BART1_0-p00779	3.52572	0	5.41878	8.1288	3.58055	1.18042	2.80415	4.24111	3.90512	6.75915	8.73726	6.63528
BART1_0-p00780	0	0	0	0	0	0	0	0	0.299011	0	0	0
BART1_0-p00783	1.53474	3.2394	0	0.513628	1.58142	0	0	0	0.441235	0.995165	0.786298	0.877496
BART1_0-p00784	0	0	0	0	0	0	0	0	0	0	0	0
BART1_0-p00797	1.18236	0.921339	0.16993	0.531602	0.222063	0.261609	2.54	2.08105	1.41691	1.94892	1.16131	0.512681
BART1_0-p00787	0	0	0.108118	0	0	0.107994	0	0.207106	0	0.116096	0.208103	0
BART1_0-p00790	0	0	0	0	0.052117	0	0	0	0	0.047873	0	0
BART1_0-p00788	0.296072	0.478237	0.486702	0	0.799448	0.224177	0	0	1.27372	0	0	0
BART1_0-p00789	0	0	0	0	0	0	0	0	0	0	0	0
BART1_0-p00791	0	0	0	0	0	0	0	0	0	0	0	0
BART1_0-p00792	0	0	0	0	0	0	0	0	0	0	0	0
BART1_0-p00803	0	0	0	0	0	0	0	0	0	0	0	0
BART1_0-p00802	4.03221	2.01391	1.90359	1.06553	1.4669	2.72725	0	0	0.627529	0	0	0.185508
BART1_0-p00796	0	0	0	0	0	0	0	0	0	0	0	0
BART1_0-p00793	0	0	0	0	0	0	0	0	0	0	0	0
BART1_0-p00800	0	0	0.106082	0	0	0	0	0	0.101659	0	0	0
BART1_0-p00795	3.18314	1.38314	1.35303	2.51673	2.90532	4.36194	0.207416	0	0.75054	0	0	0
BART1_0-p00799	0	0	0	0	0.245954	0	0	0	0	0	0	0
BART1_0-p00801	0	0	0	0	0	0	0	0	0	0	0	0
BART1_0-p00798	0	0	0	0	0	0	0.080335	0	0.34604	0.39224	0.455718	0
BART1_0-p00814	0.209359	0.048699	0.524888	0.107045	0	0.202891	0	0	0.091755	0.075759	0.320192	0.045549
BART1_0-p00804	0	0	0	0	0	0	0	0	0	0	0.091812	0
BART1_0-p00806	0	0	0.033608	0	0	0.036406	0	0	0.036804	0.273061	0.138523	0
BART1_0-p00807	0	0	0	0	0	0	0	0	0	0	0	0
BART1_0-p00805	0	0	0	0	0	0	0	0	0	0	0	0
BART1_0-p00808	0	0	0	0	0	0	0	0	0	0	0	0
BART1_0-p00811	0.17744	0.170814	0	0.260717	0	0.077767	0.146559	0	0	0	0.223153	0.148365
BART1_0-p00809	0	0	0	0	0	0	0	0	0	0	0	0
BART1_0-p00810	0	0	0	0	0	0	0	0	0	0	0	0
BART1_0-p00813	0	0	0	0	0	0	0	0	0	0	0	0
BART1_0-p00812	0	0	0	0	0	0	0	0	0	0	0	0
BART1_0-p00822	0	0.134342	0	0	0.077129	0	0	0	0.063658	0	0	0
BART1_0-p00815	0	3.92933	0	0	0	0	5.39201	4.09901	5.15912	4.45095	3.37924	3.93491
BART1_0-p00818	0	0	0	0	0	0	0	0	0	0	0	0
BART1_0-p00819	0	0	0	0	0	0	0	0	0	0	0	0
BART1_0-p00817	0	0	0	0	0	0	0	0	0	0	0	0
BART1_0-p00816	0	0	0	0	0	0	0	0	0	0	0	0
BART1_0-p00820	0	0	0	0	0	0	0	0	0	0	0	0
BART1_0-p00821	0	0.323519	0	0	0.183792	0	0.101713	0.192216	0.050727	0.055479	0.196143	0.099893
BART1_0-p00823	38.0112	74.2103	31.0062	8.81788	41.7295	107.483	17.6999	35.156	11.2509	106.142	146.645	81.5255
BART1_0-p00824	0	0	0	0	0	0	0	0	0	0	0	0
BART1_0-p00825	0	0	0	0	0	0	0	0	0	0	0	0
BART1_0-p00826	0	0	0	0	0	0	0	0	0	0	0	0
BART1_0-p00827	0	0	0	0	0	0	0	0	0	0	0	0
BART1_0-p00828	0.372742	0	0	0	0	0	0	0	0	0	0	0
BART1_0-p00830	0	0	0	0	0	0	0	0	0	0	0	0
BART1_0-p00829	0	0	0	0	0	0	0	0	0	0	0	0
BART1_0-p00833	0.856552	1.19519	5.60483	0.847527	4.44592	3.46089	2.6653	0	3.56829	0.166165	0.139815	0.145237
BART1_0-p00831	0	0	0	0	0	0	0	0	0	0	0	0
BART1_0-p00832	0	0	0	0	0	0	0	0	0	0.245691	0	0
BART1_0-p00834	0	0	0	0	0	0	0	0	0	0	0	0
BART1_0-p00835	0	0	0	0	0	0	0	0	0	0	0	0
BART1_0-p00836	0	0	0	0	0	0	0	0	0	0	0	0
BART1_0-p00839	0.077243	0	0.031528	0.038786	0.083819	0	0	0	0	0	0	0
BART1_0-p00838	0	0	0	0	0	0	0	0	0	0	0.267295	0
BART1_0-p00837	0	0	0	0	0	0	0	0	0	0	0	0
BART1_0-p00846	11.5514	14.8007	13.0691	6.47379	10.6545	7.93228	5.42752	10.4906	11.8059	8.21543	6.08539	7.07269
BART1_0-p00841	12.2801	15.7594	20.4817	6.16047	3.63617	6.25849	4.85552	8.98129	13.1149	1.69928	4.21009	3.88411
BART1_0-p00840	0	0	0	0	0	0	0	0	0	0	0	0
BART1_0-p00842	0	0	0	0	0	0	0	0	0	0	0	0
BART1_0-p00843	0	0	0	0	0	0	0	0	0	0	0	0
BART1_0-p00856	55.4878	70.7973	52.2682	35.7584	57.3711	55.3698	58.4145	62.1209	52.1096	48.7805	49.2468	43.715
BART1_0-p00845	0	0	0	0	0	0	0	0	0	0	0	0
BART1_0-p00844	2.17264	0.894197	1.46476	0.846009	0.837555	0.699212	0.322762	1.56635	0.13896	0.995023	1.19313	0.291784
BART1_0-p00848	15.2727	0	0	9.65199	0	0	6.75986	0	11.8253	0	0	0
BART1_0-p00850	0	0	0	0	0	0	0	0	0	0	0	0
BART1_0-p00847	4.99625	0	3.69219	5.57172	0	2.61547	17.958	6.02282	0	0	0	0
BART1_0-p00852	0	0.721646	0	0	0	0	0	0.326462	0.811588	0	0	0
BART1_0-p00851	0	0	0	0	0	0	0.554505	6.06612	6.12186	0	11.0884	0
BART1_0-p00849	0	0	0	0.84332	0.945381	0	0	0.749138	0	0	0	0
BART1_0-p00853	5.02035	8.18496	1.54058	4.92764	6.4014	11.3254	14.656	6.56245	6.91939	3.36413	2.26463	4.49796
BART1_0-p00857	157.071	170.35	112.297	86.697	134.588	156.295	93.19	146.307	125.381	126.23	123.815	78.9499
BART1_0-p00854	0.082847	0	0	0.042224	0.044701	0	0	0	0	0	0	0
BART1_0-p00855	0	0	0	0	0	0	0	0	0	0	0	0
BART1_0-p00860	0	0	0	0	0	0	0	0	0	0	0	0
BART1_0-p00858	59.5921	43.9389	7.24243	31.6729	56.1928	37.4956	29.8767	28.9875	42.0233	12.1418	21.3898	20.2464
BART1_0-p00862	0.22949	0.219341	0.352365	0.141276	0.62784	1.16479	0.215695	0	0.128914	0	0.416284	0.364948
BART1_0-p00859	69.8548	98.1272	39.6601	33.6145	93.822	35.5061	9.87331	40.8561	66.3044	53.2551	48.6962	34.8868
BART1_0-p00861	4.67918	8.7635	2.66546	1.39463	2.29936	1.88525	0.575248	0.528377	1.87695	1.91312	2.77985	1.02066
BART1_0-p00864	0	0	3.6535	0	0.612321	0.505858	0.808025	1.93244	1.57533	0	1.00884	0.507232
BART1_0-p00863	0	1.24995	1.41347	0.382908	0	0	0.368633	0.246089	0.52092	0	0.241458	0.328906
BART1_0-p00865	5.21704	8.22295	3.16718	2.54225	3.05786	3.35343	1.70705	4.64004	4.9005	3.67325	1.79443	3.81443
BART1_0-p00872	0.160172	0.102594	0.071742	0	0.056775	0.023028	0.283214	0.404655	0.21104	0.277836	0.267112	0.223601
BART1_0-p00869	0	0	0	0	0	0	0	0	0	0	0	0
BART1_0-p00866	0.32397	0.798172	0.273567	0	0.171754	0.429371	0.317992	0.342312	0.783626	0.716906	0.491855	0.792632
BART1_0-p00867	0	0	0	0	0	0	0	0	0	0	0	0
BART1_0-p00868	0	0	0	0	0	0	0	0	0	0	0	0
BART1_0-p00870	0	0	0	0	0	0	0	0	0	0	0	0
BART1_0-p00871	0	0	0	0	0	0	0	0	0	0	0	0
BART1_0-p00900	1.97996	1.98246	3.69619	1.86988	1.11931	1.40266	1.55817	3.64774	4.05587	3.29409	3.87285	4.82425
BART1_0-p00875	0.434542	1.35312	0.892034	0.210498	0.564284	0.93155	0.40877	0.45107	0.752324	0.62588	0	0.279982
BART1_0-p00876	0	0.015893	0.013371	0	0	0	0	0	0	0	0.0475	0
BART1_0-p00873	0	0	0	0	0	0	0	0	0	0	0	0
BART1_0-p00874	0	0	0.221634	0.70184	0.201354	0.177062	0	0	0.168429	0.362437	0.144033	0.148646
BART1_0-p00886	685.93	549.86	1001.56	453.648	221.121	450.846	572.738	557.473	222.052	285.597	386.253	597.855
BART1_0-p00877	12.8579	10.8368	18.467	12.6559	11.4332	13.6564	6.40125	10.9829	11.0659	16.8064	18.7934	13.1771
BART1_0-p00878	0.335746	0.486422	0.21453	0.447228	0.094304	0.504127	0.408782	0.112064	0.120299	0.254771	0.529824	0.340917
BART1_0-p00879	1.59491	1.54219	1.204	0.888979	2.65971	0.980615	1.28644	0.676662	1.26928	0.750804	1.00437	1.02222
BART1_0-p00880	1.3092	1.0014	0.759935	2.18613	0.854932	0.32925	1.54503	0.674501	0.101467	0.53902	0.281465	0.758976
BART1_0-p00881	25.1407	32.4497	24.5472	25.8339	36.3574	40.5089	26.3524	27.5288	33.568	27.5157	27.6746	22.7909
BART1_0-p00882	0	0	0	0	1.82709	0	0	0	0	0	0	0
BART1_0-p00883	22.3819	22.0149	9.19473	28.0998	28.0585	33.9278	27.9099	20.0645	20.0014	14.5628	8.44047	20.8471
BART1_0-p00885	0	0	0	0	0	0	0	0	0	0	0	0
BART1_0-p00884	0	0	0	0	0	0	0	0	0	0	0	0
BART1_0-p00888	0	0	0	0	0	0	0	0	0	0	0	0
BART1_0-p00887	0	0	0	0	0	0	0	0	0	0.111427	0	0.095864
BART1_0-p00889	0	0	0	0.420169	0	2.57595	0	0	0	0	0.179683	0
BART1_0-p00892	3.20623	6.10898	4.81172	3.72498	2.83912	2.35516	6.23456	14.0077	18.1168	10.72	15.5125	8.27897
BART1_0-p00890	0	0	0	0	0	0	0	0	0	0	0	0
BART1_0-p00894	10.3506	14.1767	10.1474	6.1097	11.8069	9.94456	12.9717	18.0241	19.6741	13.3902	7.86334	8.40044
BART1_0-p00891	3.01802	3.21567	3.14113	2.7031	4.84417	5.52396	0.560123	0.826958	1.33379	1.76536	1.10018	1.15829
BART1_0-p00895	3.68699	4.80669	3.58325	3.7637	3.70291	4.42186	2.97262	0.305083	3.58842	2.35308	0.586131	3.44719
BART1_0-p00896	0	0	0	0	0.704634	0	1.68876	3.5836	0.941835	0.653905	1.14917	0.301846
BART1_0-p00893	0	0	0	0	0	0	0	0	0	0	0	0
BART1_0-p00924	10.4456	13.1253	9.41881	8.84135	12.435	9.93922	9.51763	9.35617	7.05768	11.4418	9.90434	10.403
BART1_0-p00925	0.583173	0.366746	1.27618	0.839782	1.07795	0.458692	0.25161	0.745239	1.19635	0.799259	0.632992	1.18627
BART1_0-p00906	22.7326	25.4949	17.8827	14.1137	18.267	20.6753	15.5354	19.1609	18.1466	19.8086	17.6403	15.786
BART1_0-p00897	0	0	0	0	0	0	0	0	0	0	0	0
BART1_0-p00898	1.18739	1.46586	1.61635	1.21526	1.67316	1.3475	0.282147	0.632746	0.806794	0.539365	0.385202	0.552438
BART1_0-p00899	0	0	0	0	0	0	0	0	0	0	0	0
BART1_0-p00901	0	0	0	0	0	0	0	0	0	0	0	0
BART1_0-p00902	0	0	0	0	0	0	0	0	0	0	0	0
BART1_0-p00945	11.4265	12.3387	10.6967	12.6553	19.8527	17.3453	10.8218	12.3284	12.007	14.9812	13.4015	13.6174
BART1_0-p00946	59.6314	64.3941	60.9386	70.0599	106.682	96.2948	30.1519	56.4222	65.7586	78.041	67.9263	59.557
BART1_0-p00903	0	12.8467	5.79162	3.94329	9.51703	8.23711	0	5.35101	12.0652	4.81537	3.93501	1.20357
BART1_0-p00904	1.57288	1.95193	2.70794	0.529831	2.11584	1.72242	1.1937	0.963273	1.82682	1.76062	0.996922	0.748144
BART1_0-p00905	0	0	0	0	0	0	0	0	0	0	0	0
BART1_0-p00910	0.344783	0.073516	0.272098	0.081016	0.49836	0.1592	0.072432	0.137558	0.070618	0.172691	0.232041	0.148492
BART1_0-p00911	0	0.49479	0	0	0.206999	0	0	0.484186	0.064152	0.237028	0	0
BART1_0-p00912	0	0	0	0	0	0	0	0	0.844676	0	0.869586	0
BART1_0-p00909	0	0	0	2.96862	0	1.26156	3.91977	1.87345	0	0	0	0
BART1_0-p00913	2.08696	2.84542	1.72598	0.50265	1.42969	1.47984	1.13612	1.3807	1.50848	1.4346	1.30835	1.26552
BART1_0-p00907	3.02922	3.46095	2.89808	1.64278	2.94082	2.50089	1.1315	2.25101	2.24232	1.51827	2.41029	1.68167
BART1_0-p00908	0	0	0	0	0	0	0	0	0	0	0	0
BART1_0-p00914	0	0	0	0	0	0	0	0	0	0	0	0
BART1_0-p00915	0	0	0	0	0	1.5191	0	0.770375	0	0.988336	1.2579	2.49336
BART1_0-p00916	1.18862	1.47764	0.326579	0.1399	0.568168	0.745748	1.10119	1.30457	1.47596	1.93904	0.153894	1.17689
BART1_0-p00918	0	0	0	0	0	0	0	0	0	0	0	0
BART1_0-p00917	0	0	0	0	0	0	0	0	0	0	0	0
BART1_0-p00919	1.90142	1.53605	0.569462	0	1.28342	0.41336	0.228184	0	0	0	0	0
BART1_0-p00921	0.656431	1.03496	0.438089	0.218932	0	0	0	1.35714	0	0.79504	0.738493	0.206984
BART1_0-p00920	0	2.14597	0	6.44383	8.37107	0.987346	0.958747	0.951079	1.00486	0	0.997268	0
BART1_0-p00923	2.92471	3.33375	2.39887	0.527314	1.3628	1.29714	1.40341	2.72932	2.18439	2.4805	2.29949	1.62613
BART1_0-p00922	1.09722	1.61092	0.93918	1.50651	0.321431	1.30327	0.987788	4.02989	3.83816	3.4596	2.81575	3.83526
BART1_0-p00926	0	0.114504	0	0	0	0	0.275957	0.68702	0.704672	0.355386	1.34589	0.540617
BART1_0-p00928	2.91198	3.66885	0	0	0	0	1.49306	1.09954	2.53656	0	0	0.891754
BART1_0-p00929	0	0	0	0	0	0	0	0	0	0	0	0
BART1_0-p00930	31.8008	29.6771	47.7697	47.7224	40.0299	32.6409	18.8581	18.9866	32.7826	7.00075	10.5706	21.5849
BART1_0-p00931	0.274693	0.533212	0.116563	0.566941	0.29584	0	0.259823	0.118118	0	0.26781	0.351108	0.244712
BART1_0-p00927	9.83909	9.12604	5.82057	6.17237	6.06454	10.5707	10.6727	10.2885	11.6734	4.7654	7.01497	6.97318
BART1_0-p00950	1.96024	3.60952	2.19164	1.16569	1.1026	1.30128	1.47268	2.53516	2.16292	2.89069	1.73378	1.85166
BART1_0-p00951	1.73263	2.12345	1.26948	0.54803	2.17507	1.24805	1.53449	2.46269	1.59265	0.985626	1.34806	0.998807
BART1_0-p00936	53.7988	47.2011	66.5988	50.3294	80.2486	71.5474	6.53956	16.4071	28.212	32.5133	30.1296	41.6723
BART1_0-p00934	2.83182	1.69988	1.50784	3.52965	7.28698	2.22394	0	0.252446	0.261519	0.295261	0.925275	0.132404
BART1_0-p00933	0	0	0	0	0	0	0	0	0	0	0	0
BART1_0-p00932	3.09289	2.54672	1.4729	0.995574	0	0	0.377232	2.40021	0	0.955519	3.03469	0.42824
BART1_0-p00938	2.31135	4.90177	1.42411	1.7668	3.42919	1.20992	0.492168	4.11083	2.99639	4.22665	6.2341	2.96774
BART1_0-p00939	22.2043	38.84	11.4563	16.2986	20.6375	14.9102	41.7622	45.5695	37.01	41.9863	61.5279	26.6939
BART1_0-p00941	0.038521	0	0	0	0.112974	0	0	0	0	0.03662	0.032477	0
BART1_0-p00942	0	0.113197	0.054555	0	0	0	0.051731	0.048277	0.050619	0	0	0.048053
BART1_0-p00935	0	0.153723	0	0	0.084968	0	0	0.067535	0.549564	0.380864	0.067983	0.75182
BART1_0-p00937	1.32195	2.08115	0.466432	0.214752	1.01205	0.830996	1.1056	0.751812	1.50741	1.3806	0.355912	1.46583
BART1_0-p00940	0	0.569853	0	0	0	0	0.184791	0.54463	0	0.225668	0	0.203888
BART1_0-p00948	5.41908	8.2415	8.41387	6.67099	9.39882	10.526	5.43493	7.92909	9.38221	10.5372	8.88892	9.01752
BART1_0-p00949	0.180234	0.111538	0	0.108507	0.129975	0.214461	0.431543	0	0	0	0.194357	0
BART1_0-p00944	5.88244	3.7298	7.0144	3.54805	5.93458	3.86024	0.043738	0	0.794358	0.04714	0.041933	0.042235
BART1_0-p00962	19.861	18.2205	20.2591	17.7455	23.7193	20.9489	0.109048	0.213966	2.97929	0.383939	0.290856	0.451027
BART1_0-p00947	8.01565	5.82639	6.16206	2.06246	5.3157	2.69945	0.079102	0.075041	0.785712	0	0	0
BART1_0-p00964	2.99053	4.31882	3.64567	3.15302	4.64521	3.46171	1.60737	3.25553	3.83558	3.93431	3.11355	3.86853
BART1_0-p00965	4.52868	5.74385	7.02449	3.6521	4.52436	4.95014	1.44049	4.51877	3.13214	13.267	16.0648	7.15529
BART1_0-p00954	0	0	0	0	0	0	0	0	0	0	0	0
BART1_0-p00952	0	0	3.84603	2.9263	2.17146	1.87191	0	0	0	0	0	0
BART1_0-p00955	0	0	1.63641	0	0	2.84531	0	0	1.10148	0	0	0
BART1_0-p00953	4.83071	3.59217	3.94229	2.2535	4.81857	1.80603	3.57658	3.50893	5.28101	1.81175	1.21542	1.63046
BART1_0-p00977	190.104	243.268	73.1138	59.2199	106.306	89.7172	106.361	154.662	113.746	104.757	58.611	82.1713
BART1_0-p00978	0	0	0	0	0	0	0	0	0	0	0	0
BART1_0-p00956	11.3294	9.42369	0.940581	0.710035	8.68526	6.76977	0.850596	3.85251	3.64876	3.00553	2.23775	1.02803
BART1_0-p00957	0	0	0.394621	0	0.275394	0	0	0	0	0	0	0
BART1_0-p00958	0	0	0	0	0	0	0	0	0	0	0	0
BART1_0-p00961	0.506026	3.16199	0.357779	0.263669	0.639057	0.152972	2.11765	2.96793	2.89418	2.74361	3.21958	3.23637
BART1_0-p00959	0	0	0.109372	0	0	0	0	0	0	0	0	0
BART1_0-p00960	0	0	0	0	0	0	0	0	0.05052	0	0	0
BART1_0-p00983	7.39846	6.04381	5.7385	2.29855	4.864	4.67594	0	0.050007	1.49796	0	0.10484	0
BART1_0-p00970	0.429136	0.402626	0.273462	0.242557	0.200903	0.494633	0.711724	0.487392	0.322372	0	0.126101	0
BART1_0-p00971	0.040955	0.390056	0.088609	0.069744	0.232916	0	0	0.095635	0.483925	0.844427	0.370912	0.723627
BART1_0-p00963	0	0	0	0	0	0	0	0	0	0	0	0
BART1_0-p00967	0	0	0	0	0	0	0	0	0	0	0	0
BART1_0-p00966	0	0	0.25606	0	0	0.118922	0	0	0	0	0	0
BART1_0-p00968	0	0	0	0	0	0	0	0	0	0	0	0
BART1_0-p00969	0	0	0	0	0	0	0	1.64886	0	0	0	0
BART1_0-p00972	0	0	0	0	0	0	0	0	0	0	0	0
BART1_0-p00973	0.46588	0.908653	5.7948	0.720658	8.92937	1.75651	0.640576	0.506774	1.07316	0.624328	0.940479	0.169845
BART1_0-p00975	0.415519	1.41303	0.176245	0	0	0.181702	0.978352	1.04857	0.545035	0.987051	0.175844	0
BART1_0-p00974	0	0	0	0	0	0	0	0	0	0	0	0
BART1_0-p00980	0	0	0	0	0	0	0	0	0	0	0	0
BART1_0-p00976	0	0	0	0	0	0	0	0.888475	0	0	0	0
BART1_0-p00986	5.29331	6.12366	2.10719	4.11505	8.87466	3.90159	6.95905	12.6981	6.60815	11.0486	15.5022	8.80956
BART1_0-p00982	0	0	0	0	0	0	0	0	0	0	0	0
BART1_0-p00981	0	0	0	0	0	0	0	0	0	0	0	0
BART1_0-p00979	0	0	0	0	0	0	0	0	0	0	0	0
BART1_0-p00987	4.31466	3.90778	8.92259	0.873918	2.31326	3.8886	12.545	6.07322	2.26296	0.709602	1.168	0.460687
BART1_0-p00985	0	0	0	0	0	0	0	0	0	0	0	0
BART1_0-p00984	0	0.210648	0	0	0	0	0	0.669996	0	0.586431	0.934655	0.105316
BART1_0-p00989	93.7975	92.5639	81.4309	106.466	84.289	166.04	74.0204	87.9948	40.0118	129.928	114.264	114.314
BART1_0-p00990	0.48846	17.2616	0.308428	0.496203	0.175068	0.430393	17.2803	23.3449	7.34332	42.3032	36.9829	44.2233
BART1_0-p00994	38.0177	80.1554	41.1685	24.4458	41.3014	66.2527	12.586	49.9244	12.7199	193.943	227.127	124.823
BART1_0-p00991	0	0	0	0	0	0	0	0	0	0	0	0
BART1_0-p00992	0.133539	0	0	0.353892	0.406274	0	0	0.105764	0	0.118119	0.197495	0
BART1_0-p00993	0.149266	0.287718	0.17951	0.166301	0.331462	0.274568	0	0.131846	0.209947	0.154206	0	0.070688
BART1_0-p00995	0	0	0	0	0	0	0	0	0	0	0	0
BART1_0-p00997	0	0	0	0	0	0	0	0	0	0	0	0
BART1_0-p00998	0	0	0	0	0	0	0	0	0	0	0	0
BART1_0-p01001	4.31388	3.65687	2.23613	4.27606	5.02701	3.20969	6.16003	4.7129	2.55791	4.22907	3.03176	7.00249
BART1_0-p01002	0.236641	0	0	0	0.100191	0	0	0	0	0	0	0
BART1_0-p00999	0	0	0	0	0	0	0	0	0	0	0.560321	0
BART1_0-p01000	0	0	0	0	0	0	0	0	0	0	0	0
BART1_0-p01003	0	0	0	0	0	0	0	0	0	0	0.560321	0
BART1_0-p01007	0	0.109425	0.049253	0.032096	0.127573	0.079076	0	0.024998	0.026505	0	0	0
BART1_0-p01004	0	0	0	0	0	0	0.167438	0	0	0	0	0
BART1_0-p01008	0	0	0	0	0	0	0	0	0	0	0	0
BART1_0-p01005	0	0	0	0	0	0	0	0	0	0	0	0
BART1_0-p01006	0.566302	0	0.946003	0	0	0	0	0	0	0	0	0
BART1_0-p01009	0	0	0	0	0	0	0	0	0	0	0	0
BART1_0-p01010	0	0	0	0.060363	0	0	0	0	0	0	0	0
BART1_0-p01013	11.5252	14.5311	15.604	8.81927	9.04322	8.6308	20.7586	17.4927	19.5442	6.85335	6.99866	8.7515
BART1_0-p01011	0.074457	1.0016	0.493042	0.166763	0.585769	0.550365	1.37174	2.09403	3.37435	1.46986	0.89466	0.994029
BART1_0-p01012	16.0978	20.1977	8.38789	10.4755	17.8661	12.2068	15.8349	14.9204	17.8174	9.99268	7.51213	7.89778
BART1_0-p01021	1.17524	1.58082	0.745246	0.87915	3.06931	1.32462	1.01286	1.5206	1.34503	1.71955	1.09993	1.57258
BART1_0-p01016	59.1861	84.2512	50.5367	41.0423	54.3503	38.8072	58.9571	62.6499	70.9168	31.7939	25.0913	30.462
BART1_0-p01015	0.37296	1.38624	0.887319	0.242916	1.20283	0.86189	0	0.632426	0.989361	0.63138	0.069619	0.559161
BART1_0-p01014	336.113	477.562	134.195	207.632	304.907	287.879	157.755	412.449	260.62	394.477	463.671	376.961
BART1_0-p01018	0	0	0	0	0	0	0	0	0	0	0	0
BART1_0-p01017	0	0	1.09188	0	0	3.94938	0	0	0	0	0	1.12386
BART1_0-p01019	0	0	0	0	0	0	0.119131	0	0	0	0	0
BART1_0-p01020	0	0	0	0	0	0	0	0	0	0	0	0
BART1_0-p01022	0	0	0	0.111991	0	0	0	0	0	0	0	0
BART1_0-p01023	0	0	0	0	0	0	0	0	0	0	0	0
BART1_0-p01024	15.9705	20.4505	9.40001	10.442	17.0031	25.8112	22.0909	11.6237	9.72273	14.7473	11.1775	9.71149
BART1_0-p01027	111.402	113.785	76.9793	39.0162	60.9528	69.3982	132.116	96.4477	76.791	49.9402	36.0671	37.5913
BART1_0-p01026	1.45432	1.67429	0.907786	0.562054	0	0	2.90878	2.57445	0.513559	0	0	0
BART1_0-p01025	8.65975	6.97762	10.9355	2.35214	0	2.96279	8.25575	10.2826	0.654823	0.692523	0.272271	1.99724
BART1_0-p01081	18.2639	20.3554	21.6498	6.34791	11.1425	7.41375	13.5271	16.1195	20.9466	7.64967	3.09949	7.42153
BART1_0-p01028	5.77557	4.00312	1.78726	0	1.21036	4.17297	0	0	0.573635	0	0	0
BART1_0-p01029	0	0	0	0	0	0	0	0	0	0	0	0
BART1_0-p01030	0	0	0	0	0	0	0	0	0	0	0	0
BART1_0-p01034	0	0	0.085897	0.246152	0.103431	0.042695	0.145353	0.013757	0	0.015348	0	0.013774
BART1_0-p01031	0	0	0	0	0	0	0	0	0	0	0	0
BART1_0-p01033	0	0	0	0	0	0	0	0	0	0	0	0
BART1_0-p01032	0	0	0	0	0	0	0	0	0	0	0	0
BART1_0-p01035	0	0	0	0	0	0	0	0	0	0	0	0
BART1_0-p01037	0	0	0	0	0	0	0	0	0	0	0	0
BART1_0-p01036	0	0	0	0	0	0	0	0	0	0	0	0
BART1_0-p01038	0	0	0	0	0	0	0	0	0	0	0	0
BART1_0-p01040	0	0	0	0	0	0	0	0	0	0	0	0
BART1_0-p01039	0	0	0	0	0	0	0	0	0	0	0	0
BART1_0-p01041	0	0	0	0	0	0	0	0	0	0	0	0
BART1_0-p01042	0	0	0	0	0	0	0	0	0	0	0	0
BART1_0-p01047	5.98203	12.4043	8.92097	3.45086	5.75715	5.51824	6.39582	11.3007	16.3918	10.6043	12.6575	10.5729
BART1_0-p01043	13.5454	5.55872	10.0104	8.49667	5.97826	10.2118	0	0	1.03808	0	0	0
BART1_0-p01046	0	0.130335	0	0	0	0	0	0	0.122457	0	0.108113	0
BART1_0-p01044	0	0	0	0	0	0	0.087563	0	0	0	0	0
BART1_0-p01045	0	0	0	0	0	0	0	0	0	0	0	0
BART1_0-p01048	0	0	0	0	0	0	0	0	0	0	0	0
BART1_0-p01049	0	0	0.086734	0	0.113767	0.098863	0	0	0	0	0	0
BART1_0-p01051	3.1904	5.67276	2.02305	2.06853	4.01128	2.47139	9.51963	10.4018	5.5626	7.9277	5.63992	5.7019
BART1_0-p01054	66.2766	51.6969	79.7601	16.695	14.9191	24.3854	47.5865	61.4291	29.4531	21.0694	14.7638	28.5171
BART1_0-p01050	0	0	0	0	0	0	0	0	0	0	0	0
BART1_0-p01060	33.944	36.7745	37.0491	18.2038	25.0184	27.5123	15.488	33.4425	24.7968	23.4225	21.7213	29.4833
BART1_0-p01052	0	0	0	0	0	0	0	0	0	0	0	0
BART1_0-p01053	0	0	0	0	0	0	0	0	0	0	0	0
BART1_0-p01057	0	0.469646	1.08104	0	1.80042	0.210881	0	0	0.417792	0	0.910676	0
BART1_0-p01056	0	0	0	0	0	0	0	0	0	0	0.259407	0
BART1_0-p01055	0	0	0	0	0	0	0	0	0	0	0	0
BART1_0-p01063	0.09939	0.192279	0.516676	0	0.54293	0	0	0	0.090699	0	1.21733	0
BART1_0-p01058	0	0	0	0	0	0	0	0	0	0	0	0
BART1_0-p01059	0	0	0	0	0.685865	0	0	0	0	0	0	0
BART1_0-p01062	2.97187	1.03445	0.617574	0.648724	1.01316	2.57749	0.207956	0.36812	0.092897	0.11394	1.96257	0.138734
BART1_0-p01061	0	0	0	0	0	0	0.018644	0.033114	0	0	0	0
BART1_0-p01074	0	0	0	0	0	0	0	0.052554	0.055937	0	1.31539	0
BART1_0-p01064	0	0	0.107904	0.27577	0	0	0	0	0	0	0	0
BART1_0-p01065	0.099832	0	0	0.243117	0	0	0	0	0	0	0.102591	0
BART1_0-p01078	0.037122	0.806008	0	0	0	0	1.23149	1.79935	0.913613	0.266447	0.599403	0.399386
BART1_0-p01066	0	0	0	0	0	0	0	0	0	0	0	0
BART1_0-p01067	0.168026	0	0	0	0	0	0	0	0	0	0	0
BART1_0-p01072	0	0	0.055621	0	0	0	0.115932	0.163781	0.284687	0	0	0.055505
BART1_0-p01069	0.101604	0	0	0.177749	0	0	0	0	0.167926	0.087892	0.588445	0.152535
BART1_0-p01068	0	0	0	0	0	0	0	0	0	0	0	0
BART1_0-p01070	0	0	0	0	0	0	0	0	0	0	0	0
BART1_0-p01079	2.56559	2.68762	2.38992	1.31783	1.76877	1.89727	1.7149	2.44476	3.4189	2.04671	1.5942	1.94815
BART1_0-p01071	0	0	0	0	0	0	0	0	0	0	0	0
BART1_0-p01073	0	0	0	0	0	0	0.158316	0	0	0	0	0
BART1_0-p01077	0	0	0	0	0	0	0	0	0	0	0	0
BART1_0-p01080	0	0	0	0	0	0	0	0	0	0	0	0
BART1_0-p01076	0	0	0	0	0	0	0	0	0	0	0	0
BART1_0-p01075	0	0	0	0	0	0	0	0.106274	0	0	0	0
BART1_0-p01085	0.535243	1.08001	0.184553	0.354377	0.32184	0.421639	0.051212	0.089228	0.423712	0.72851	0.251733	0.557779
BART1_0-p01086	23.1956	18.5976	14.3656	9.46867	16.8181	14.158	11.3204	8.72821	13.214	7.23549	5.80363	7.36553
BART1_0-p01083	0	0	0	0	0	0	0	0	0	0	0	0
BART1_0-p01088	0	0	0	0	0	0	0	0	0	0	0	0
BART1_0-p01087	3.11877	5.54735	3.10516	2.78457	4.00256	3.43396	1.68666	4.56217	5.78661	3.98326	2.86778	2.53576
BART1_0-p01082	0	0	0	0	0	0	0	0	0	0	0	0
BART1_0-p01084	0.190962	0	0.197654	0.661508	0	0	0.614747	0	0	0	0	0.178783
BART1_0-p01226	26.176	29.7081	32.4095	16.2377	23.5678	23.6267	14.208	24.9845	15.9556	28.247	29.7168	19.8661
BART1_0-p01227	0.559746	0.390304	0.134542	4.77194	4.26108	3.55441	0.58215	1.03753	2.12286	0.519601	0.544215	0.884192
BART1_0-p01090	1.15366	0.47539	0.468292	0	0.176116	0.145373	0	0	0	0	0	0
BART1_0-p01089	0	0	0.35425	0	0	0	0	0	0	0	0	0
BART1_0-p01093	0	0	0	0	0	0	0	0	0.124598	0	0	0
BART1_0-p01094	0	0	0	0	0	0	0	0	0	0	0	0
BART1_0-p01101	0	0	0	0	0	0	0.010509	0	0	0	0	0
BART1_0-p01102	0	0	0	0	0	0	0	0	0	0	0	0
BART1_0-p01091	0.54786	0.202304	0.313279	0.205946	0.055863	0.047945	0.107531	0	0.046272	0	0	0.04338
BART1_0-p01092	0	0	0	0.488131	0	0.13622	0	0	0	0	0	0
BART1_0-p01107	12.8406	16.7891	15.5727	9.31326	12.7013	15.7813	5.5259	11.7546	18.4995	16.4593	13.9884	13.1963
BART1_0-p01096	8.43756	9.48747	4.73131	12.8491	25.1871	15.8732	2.9118	16.779	5.30915	33.8821	50.7183	15.0185
BART1_0-p01097	69.1153	79.0938	32.5265	80.3089	164.082	112.806	36.6339	95.8095	71.9228	142.824	178.985	108.669
BART1_0-p01095	14.5224	13.3525	7.40961	10.0047	19.6221	13.5052	14.5086	16.1815	21.6087	15.602	12.2112	13.5898
BART1_0-p01103	42.2372	49.9229	26.9455	29.7535	59.4886	46.159	42.7272	54.0143	54.6073	42.6331	39.5007	36.0845
BART1_0-p01098	1.06644	1.37981	2.40387	0.686128	1.34407	0.444545	0.663776	0.718028	2.43614	0.949556	0.222259	0.942968
BART1_0-p01099	0	0	0	0	0	0	0	0	0	0	0	0.160298
BART1_0-p01100	0	0	0	0	0	0	0	0	0	0	0	0
BART1_0-p01118	76.6858	119.643	83.8346	30.4342	21.862	21.2134	66.124	108.598	82.1379	36.153	33.8941	35.1025
BART1_0-p01119	1.16122	1.36947	1.73036	0.273737	0.595069	0.259612	0.662429	1.57755	1.16972	0.351826	0.366852	0.27795
BART1_0-p01112	31.062	25.4423	26.7938	21.473	30.5526	29.0906	0.09215	0	3.80387	0.120436	0.373829	0
BART1_0-p01113	0	0	0	0	0	0	1.28187	0.105	0	0	0	0.093406
BART1_0-p01108	140.946	131.43	82.5381	143.63	244.696	196.531	51.672	82.967	65.2155	167.154	146.269	152.166
BART1_0-p01104	6.28477	14.9689	4.19166	1.99191	30.0064	13.1511	2.30099	9.56704	7.28262	13.3034	15.4936	9.49339
BART1_0-p01105	4.31915	3.7731	4.32201	2.90461	4.53388	2.05519	0	0	0.214823	0.205461	0.182097	0
BART1_0-p01106	136.093	99.2869	137.593	53.0672	81.2833	110.373	63.6114	86.3659	60.995	52.4742	48.7451	43.6816
BART1_0-p01110	20.2185	10.773	15.9927	10.973	10.8521	19.4461	0.10711	0.066751	2.66272	0.088219	0	0
BART1_0-p01109	0	0	0	0	0	0	0	0	0	0	0	0
BART1_0-p01111	0	0	0	0	0	0	0	0	0	0	0	0
BART1_0-p01131	11.8976	14.5438	13.8374	4.27178	7.0221	3.9828	5.04062	9.37968	9.46178	5.39731	3.59656	5.32001
BART1_0-p01114	0	0	0	0	0	0	0	0	0	0	0	0
BART1_0-p01117	1.72927	2.14039	3.2127	1.16617	2.51282	1.23301	0.622936	0.972148	1.60614	0.875906	0.902198	0.577856
BART1_0-p01115	0.590123	0.754947	1.88245	0.247678	1.8163	1.04646	0.236196	0.909227	1.05655	0.327245	0.537886	0.461824
BART1_0-p01116	1.54777	2.09302	1.94556	0.661963	0.794063	0.659344	1.39425	1.23725	1.26984	0.434572	0.90172	1.03678
BART1_0-p01121	13.566	17.4783	16.1717	11.42	13.7842	12.5766	15.4909	16.2346	17.1307	9.23612	6.94081	7.77382
BART1_0-p01122	5.28271	5.78879	2.93123	5.92525	6.13912	5.48106	9.47354	3.85298	4.23062	5.11037	4.28783	5.13766
BART1_0-p01144	12.1758	14.78	11.3994	9.10696	13.8874	15.8442	5.89368	7.78152	6.66959	12.7359	11.7199	11.3318
BART1_0-p01120	0	0	0.27703	0.138936	0.453336	0	0	0	0.252126	0	0	0
BART1_0-p01123	3.46985	1.95852	0.672779	2.80428	5.3532	3.07065	3.76397	3.34728	3.22426	4.96838	3.96082	3.78324
BART1_0-p01124	0	0.402041	0	0	0	0	0	0	0	0.133495	0	0
BART1_0-p01157	0.778462	0.759472	0.286765	0.668308	0.959121	0.752505	0.317974	0.603983	1.27815	1.07963	1.41199	1.23012
BART1_0-p01158	3.89783	3.1959	3.93825	2.99407	5.17607	5.2574	0.547109	1.32293	1.24478	2.38784	2.39612	1.41531
BART1_0-p01125	1.87923	1.79162	0.740369	0.498028	0	0.860265	0	0	0	0	0	0
BART1_0-p01126	0.358367	0	0.544398	0.376341	0	0.31384	1.11877	0.915643	0.314872	0	0	0.328232
BART1_0-p01127	0	0	0.251794	0.284522	0	0	0.086108	0.080612	0	0	0.081128	0.164467
BART1_0-p01129	6.9187	6.4641	5.73635	2.26503	3.43762	3.2432	8.10187	7.83412	6.02223	6.53663	2.63544	4.16068
BART1_0-p01128	0	0	0	0	0	0	0	0	0	0	0	0
BART1_0-p01132	0	0	0.038229	0	0	0	0.046258	0	0	0	0	0
BART1_0-p01130	0	1.00528	0	0	1.45992	0	0	0	0.304412	0	0	0
BART1_0-p01139	51.0814	58.8192	79.7352	27.418	38.3757	66.9722	65.4034	68.3463	46.6073	67.738	74.253	51.8149
BART1_0-p01134	0	0	0	0	0	0	0	0	0	0	0.575144	0
BART1_0-p01133	4.24119	12.1532	4.14315	13.9746	133.092	288.603	1.71747	2.64439	6.67835	140.811	153.572	6.93066
BART1_0-p01135	0.380595	0	0	0	0	0	0.332058	0	0.346546	0	0	0
BART1_0-p01138	1.72581	10.1493	2.13076	13.5969	48.1567	122.338	1.69629	4.6525	11.0326	107.421	136.618	17.0274
BART1_0-p01136	0	0	0	0	0	0	0	0	0	0	0.516511	0
BART1_0-p01137	0	0	0	0	0	0.507112	0	0	0	0	0	0
BART1_0-p01142	1.92961	2.49774	2.81824	0.172826	0.086246	0.2873	1.40381	3.50326	3.01192	0.330499	0.819694	0.622499
BART1_0-p01140	1.9684	2.3183	1.56664	0.477823	1.04645	0.654014	2.85771	2.57616	2.64159	1.11603	0.950432	0.942048
BART1_0-p01141	0	0.159699	0	0	0.170171	0.147078	0	0	0.561236	0	0.117187	0
BART1_0-p01143	0	0	0	0	0	0	0	0	0	0	0	0
BART1_0-p01171	118.342	133.189	153.537	100.899	114.145	139.598	72.6047	116.804	111.134	104.165	117.802	96.6353
BART1_0-p01145	0	0	0	0	0	0	0	0	0	0	0	0
BART1_0-p01146	0.696541	0	0	0	0.756305	0	0	0	0	0	0	0
BART1_0-p01147	65.4899	108.682	121.852	76.7302	115.525	111.373	83.5778	103.362	112.112	72.2958	83.1252	54.3036
BART1_0-p01148	0	0	0	0	0	0	0	0	0	0	0	0
BART1_0-p01149	7.78452	0	10.5252	14.9608	7.03245	7.09909	5.4479	1.67703	8.02169	5.57971	17.261	9.7936
BART1_0-p01150	97.9765	109.033	57.4896	52.6524	69.0516	102.118	119.262	54.3263	73.7435	97.3269	126.544	110.675
BART1_0-p01151	0	0.049456	0.095779	0.161247	0.111249	0.232528	0	0	0	0.062296	0.227176	0.231741
BART1_0-p01152	0.521619	0	0	0	0	0	0	0	0.112399	0.237178	0	0
BART1_0-p01156	28.131	31.1557	22.1617	16.3475	20.6681	18.5709	27.7438	24.3997	25.8991	9.79019	7.2206	9.46988
BART1_0-p01154	0	0.237176	0	0.411912	0.498272	0	0	0	0	0	0	0
BART1_0-p01153	0.136425	0.134144	0	0	0	0	0	0.246904	0	0.677918	0	0
BART1_0-p01155	0	0	0	0	0	0	0.201293	0.221679	0	0	0	0
BART1_0-p01160	6.09094	5.44412	3.02845	2.3688	1.987	3.54884	5.17846	5.32974	2.52398	3.32941	2.82118	3.40246
BART1_0-p01161	0	0	0	0	0	0	0	0	0	0	0	0
BART1_0-p01159	0	0	0	0	0	0	0	0	0	0	0	0
BART1_0-p01165	0	0	0	0	0	0	0	0.148637	0	0	0	0
BART1_0-p01166	0	0	0	0	0	0	0	0	0	0	0	0
BART1_0-p01167	0	0	0	0	0	0	0	0	0	0	0	0
BART1_0-p01162	0	0	0	0	0	0	0	0	0	0	0	0
BART1_0-p01163	3.31973	3.94059	1.09231	1.23798	4.80105	9.67404	0	0	3.19675	1.98548	0	0
BART1_0-p01164	0	0.927352	0	0	0	0	2.50108	1.64472	0	0.960235	0	0.849224
BART1_0-p01168	0	0.318169	0	0	0	0.138324	2.18112	0.666491	0.992269	0.454375	1.57354	0.268849
BART1_0-p01174	2.65397	2.66209	6.03609	1.13116	0.209496	0.706893	1.48694	0.845943	0.590681	0.195019	0.660732	2.13518
BART1_0-p01170	36.8914	35.2917	9.31664	10.1051	32.7367	14.9102	36.0829	31.2797	18.1716	16.6865	26.7313	15.2953
BART1_0-p01169	0.675327	2.55371	0	0	0.685865	0.569061	0.575248	0.566339	4.40594	0.594877	0	1.58302
BART1_0-p01176	12.4316	12.0333	7.66638	7.37936	7.15679	12.886	7.49376	8.75391	10.1407	7.01939	5.05361	5.62768
BART1_0-p01177	0.605232	0.509082	0.379974	0.549215	0.349353	0.665756	0.407106	0.457355	0.16473	0.287526	0.441481	0.449326
BART1_0-p01175	0	1.07337	3.77776	0	0	6.08362	0	0	0.563282	0	0	0
BART1_0-p01184	1.21799	2.36168	0.918297	0.575149	0.720283	1.04752	1.10134	2.04944	2.20244	0.97356	0.592088	1.32341
BART1_0-p01173	0	0	0	0	0	0	0	0	0	0	0	0
BART1_0-p01172	3.51522	8.96812	2.63141	4.14191	11.4136	7.70154	0	0.598208	0.954725	0.977932	0.677112	1.42661
BART1_0-p01178	0	0	0	0	0	0	0	0	0	0	0	0
BART1_0-p01179	0	0	0	0	0.048625	0	0	0	0	0	0	0
BART1_0-p01180	0	0	0	0	0	0	0	0	0	0	0	0
BART1_0-p01182	0	0	0	0	0	0	0	0	0	0	0	0
BART1_0-p01181	0	0	0	0	0	0.814559	0	0	0.12822	0	0	0
BART1_0-p01183	0	0	0	0	0	0	0	0	0	0	0	0
BART1_0-p01185	2.7293	4.95586	3.20675	0.741495	2.85218	4.59281	0.317367	0.174883	0.186585	0.546198	0.873544	0.258686
BART1_0-p01186	0	0	0	0	0	0	0	0	0	0.674819	0	0.587297
BART1_0-p01195	0.405333	0.341334	0.524126	0.044623	0	0	0.614571	0.595653	0.426642	0.160051	0.320953	0.152946
BART1_0-p01187	0	0	0	0	0	0	0	0	0	0	0	0
BART1_0-p01200	1.64085	2.04503	2.44163	1.61475	1.70567	0.929389	1.99823	2.39231	5.26675	2.37435	1.51816	2.72839
BART1_0-p01188	0	0	0	0	0	0	0	0	0	0	0	0
BART1_0-p01189	0	0	0	0	0	0	0	0	0	0	0	0
BART1_0-p01190	0	0	0	0	0	0	0	0	0	0	0	0
BART1_0-p01193	0	0	0	0	0	0	0	0	0	0	0	0
BART1_0-p01191	0	0	0	0	0	0	0	0	0	0	0	0
BART1_0-p01192	0	0	0	0	0	0	0.39402	0	0.373674	0	0.720104	0
BART1_0-p01211	6.01379	6.14814	6.39024	3.94887	4.65247	4.60052	4.07996	4.64134	4.80419	3.61012	2.92871	3.71324
BART1_0-p01194	0	0	0	0	0	0	0	0	0	0	0.321377	0
BART1_0-p01197	0	0	0	0	0.091391	0	0	0.071426	0	0	0	0
BART1_0-p01196	0	0	0	0	0	0	0	0	0	0	0	0
BART1_0-p01198	0	0	0	0	0	0	0	0	0	0	0	0
BART1_0-p01199	0	0	0.534325	0	1.07038	0	0	0	0.183935	0	0	0
BART1_0-p01202	0	0	0	0	0	0	0	0	0	0	0	0.07442
BART1_0-p01201	0	0	0	0	0	0	0	0	0	0	0	0
BART1_0-p01205	0	0	0	0	0	0	0	0	0	0	0	0
BART1_0-p01206	0.286189	0.537613	0.158218	0.251938	0.278403	0.144026	0.202237	0.387689	0.379486	0.399035	0.240352	0.375733
BART1_0-p01207	27.1341	35.2039	19.2875	22.6172	23.1999	34.7468	14.2106	32.9301	26.3236	27.5017	26.336	31.7074
BART1_0-p01204	0.020348	0.444039	0.036559	0	0.082813	0	1.0256	0.739262	0.634852	0.807056	0.618191	0.75425
BART1_0-p01203	0	0	0.28388	0	0	0	0	0	0.34741	0.338555	0	0.69577
BART1_0-p01222	73.8363	79.2101	64.5451	67.053	72.4777	79.239	28.1964	52.2464	56.9786	60.0348	56.6067	67.8643
BART1_0-p01213	37.6772	47.1505	24.4006	63.1811	99.5494	33.4378	36.0349	28.6721	65.0975	34.1688	26.7025	29.6882
BART1_0-p01208	0	0	0	0	0	0	0	0	0	0	0	0
BART1_0-p01209	0	0.05282	0	0	0	0.048008	0	0.18452	0.049169	0	0	0
BART1_0-p01210	0	0	0	0	0	0	0	0	0	0	0	0
BART1_0-p01212	0	0	0	0.208367	0	0	0.188301	0.17892	0.188135	0.068165	0.148827	0.372003
BART1_0-p01214	0.167464	0	0.662982	1.09036	0	0	6.09544	0.804502	0.982821	0	0	1.04626
BART1_0-p01215	48.9707	37.3227	102.3	31.5055	20.6332	27.4627	12.6607	19.7878	27.4161	10.1363	12.1882	25.1705
BART1_0-p01234	85.2035	92.5789	122.947	70.3122	65.5794	63.6766	54.233	61.0985	80.2822	47.1888	49.786	51.6902
BART1_0-p01216	0	0.129177	0	0	0.141182	0	1.15556	2.00964	0.23542	0.376393	0.109729	0.111527
BART1_0-p01217	0	0	0	0	0	0	0	0	0	0	0	0
BART1_0-p01218	0	0.103232	0	0	0	0	0	0.088311	0.182717	0.100598	0.606896	0.355886
BART1_0-p01219	0	0	0	0	0	0	0	0	0	0	0	0
BART1_0-p01220	85.3425	115.585	64.1165	77.147	82.5636	117.619	59.0766	88.1157	65.2524	92.9684	118.681	125.879
BART1_0-p01228	0	1.32729	0	0	0	0	1.36682	0.885117	1.29977	1.28523	1.73995	1.74526
BART1_0-p01221	0	0	0.057381	0	0	0	0	0	0	0.178682	0	0
BART1_0-p01223	0	0	0	0.061126	0	0	0	0.050684	0.05285	0	0	0
BART1_0-p01225	0	0	0	0	0	0	0	0	1.72629	0	0	0
BART1_0-p01224	0	0	0	0	0	0	0	0	0	0	0	0
BART1_0-p01230	43.3902	35.6577	65.507	15.2831	15.868	15.7934	21.2323	24.302	23.0474	11.4141	9.7649	14.7763
BART1_0-p01231	8.00578	5.28545	7.92182	0.455306	0.984982	1.07136	3.27561	4.68453	4.68543	2.05485	0.705091	0.558228
BART1_0-p01229	0	0	0	0	0	0	0	0	0	0	0	0
BART1_0-p01232	3.92897	5.42761	3.31003	2.2608	5.11125	4.54652	2.16575	3.01422	3.93302	4.02581	2.61569	2.99763
BART1_0-p01235	14.0066	16.9258	9.85082	9.26534	13.0306	8.39072	11.6388	12.8104	12.8607	6.01348	5.74886	7.89286
BART1_0-p01233	0	0	0	0	0	0	1.72574	0	0	1.13972	0	0
BART1_0-p01238	2.49014	1.5902	0	0	0.842587	0.714011	0	0.656325	0.347209	0	0.908191	0.949874
BART1_0-p01236	0	0	0	0	0	0	2.89069	0	2.39904	1.31129	0	0
BART1_0-p01237	0	0	0	0	0	0	0	0	0	0	0	0
BART1_0-p01239	4.65557	1.57	0.789971	4.00878	7.73909	4.85135	1.3768	3.51375	5.99487	0.584164	1.42241	2.18485
BART1_0-p01251	46.3934	41.4992	36.5392	55.0982	61.6194	60.9234	19.8793	39.4646	42.7241	35.6649	32.6408	37.3431
BART1_0-p01240	0	1.29482	0.750169	0.141921	2.48389	1.21976	1.17106	0.926993	3.25856	0.267344	1.41403	0.858162
BART1_0-p01242	0	0	0	0	0	0	0	0	0	0	0	0
BART1_0-p01243	0	0	0	0	0	0	0	0	0	0	0	0
BART1_0-p01241	0.182716	0	0	0	0	0	0	0	0	0.088873	0	0
BART1_0-p01246	0	0	0	0	0	0	0	0	0	0	0	0
BART1_0-p01247	0	0.078585	0	0	0	0	0	0	0	0.083686	0.074	0
BART1_0-p01244	0.893936	1.77149	1.25587	2.84326	2.03861	1.66982	0.977861	0.26788	1.14712	0.299275	0.807784	0.272993
BART1_0-p01248	7.37492	8.1389	6.24873	18.0604	12.8321	14.3671	3.55304	5.47843	8.37635	19.5794	12.7982	24.5751
BART1_0-p01245	0.643369	0.341248	0.229728	0	0	0	1.75409	0.479368	0.25725	0	0.484729	0.503795
BART1_0-p01249	0	0.945061	0.17358	0.057797	0.069356	0	1.37675	2.61636	4.10063	2.6435	2.33651	1.94849
BART1_0-p01250	24.8604	33.2146	24.4378	17.1065	20.3395	22.924	11.6437	20.0324	16.1294	22.9462	20.6112	18.9241
BART1_0-p01252	9.71601	8.89118	9.42391	3.58221	1.78947	3.32267	5.83265	7.10934	7.80151	1.47241	2.21987	3.50612
BART1_0-p01261	52.9761	51.2315	67.7941	20.5045	14.5765	27.5557	43.8514	54.2286	31.1041	20.0169	19.0197	35.3843
BART1_0-p01262	0	0	0	0	0	0	0	0	0	0	0	0
BART1_0-p01260	0.484066	0.314811	0.317388	0	0.21291	0.065393	0.255394	0.33021	0.190902	0.146848	0	0.162869
BART1_0-p01259	9.60973	8.50028	8.38899	1.65663	3.02992	2.13293	4.28117	7.45831	5.5746	4.17135	8.30066	2.9705
BART1_0-p01256	12.7053	14.2332	10.3821	9.14128	10.2577	8.87686	7.73007	11.923	17.7112	6.81233	5.23711	9.32297
BART1_0-p01253	3.21571	4.48418	3.55179	3.5198	3.7192	4.98068	2.55579	2.53828	3.73482	4.47909	2.38524	4.40587
BART1_0-p01255	0.251699	0.32994	0.237177	0.124997	0.217798	0.161909	0.350451	0.34251	0.443492	0.207155	0.241807	0.099428
BART1_0-p01254	0	0	0	0	0	0	0	0	0	0	0	0
BART1_0-p01257	0	0	0	0	0	0	0	0	0	0	0	0
BART1_0-p01275	0.742264	0.547846	0.789272	0.346349	0.372456	0.332587	0.285154	0.664104	0.629875	0.591968	0.643102	0.599025
BART1_0-p01276	0	0	0	0	0	0	0	0	0	0	0	0
BART1_0-p01258	5.35935	5.93142	7.66805	7.34344	7.34162	9.55159	11.5097	0	9.19375	0	0	4.20741
BART1_0-p01269	22.3766	21.6986	20.4443	12.722	21.8235	20.8438	16.095	12.7496	13.5638	21.1804	17.0066	16.3236
BART1_0-p01272	7.36309	8.74859	8.88454	5.00982	7.41615	4.0616	2.02652	7.40986	7.24185	7.6602	7.97967	8.37352
BART1_0-p01263	0	0	0	0	0	0	0	0	0	0	0	0
BART1_0-p01265	0	0	0	0	0	0	0.224361	0	0	0	0	0
BART1_0-p01264	0	0	0	0	0	0	0	0	0	0	0	0
BART1_0-p01266	0	0	0.131703	0.028423	0.061021	0.021112	0.181618	0.072056	0.065369	0.067996	0.021332	0
BART1_0-p01267	0	0.860704	0	0	0	0	0	0	0	0.513244	0	2.66407
BART1_0-p01270	6.90311	7.0305	10.4252	281.59	154.988	167.666	1.11212	4.72213	16.6132	33.8574	59.3427	192.062
BART1_0-p01268	0	0	0	0	0	0	0	0	0	0	0	0
BART1_0-p01271	0	0.375226	0	0	0	0.23469	0.147163	0	0	0.358435	0.603104	0.622748
BART1_0-p01278	41.5146	37.9032	24.5495	19.6898	24.5552	25.2417	32.578	34.7017	25.1957	27.3752	20.0305	20.4956
BART1_0-p01273	100.475	120.082	106.992	82.643	101.978	82.8033	103.654	112.442	104.433	76.6572	51.9109	70.9069
BART1_0-p01281	84.4433	111.191	86.9809	71.5013	80.3857	101.531	68.4034	94.7527	71.7845	94.4908	96.7178	76.5556
BART1_0-p01274	0	0	0	0	0	0	0	0	0	0	0	0
BART1_0-p01280	0.197777	0.392053	0.063223	0.907006	0.390059	0.361651	0.508356	1.25391	0.817575	0.313103	1.64042	0.726313
BART1_0-p01284	0.590786	0.620369	0.441031	0.201536	0.31885	0.277989	0.088602	0.401548	0.149895	0.516156	0.62107	0.432976
BART1_0-p01285	3.37558	3.01108	1.86798	1.13259	1.57066	1.47474	2.11579	1.78037	1.51719	2.21998	2.09661	2.33404
BART1_0-p01283	0	0.336405	0	0.056848	0	0	0.480462	0.355952	1.01747	0.797705	0.669434	0.722695
BART1_0-p01277	0	5.74584	0	0	0	0.566272	4.60198	20.6067	6.02918	51.2873	38.6045	23.4753
BART1_0-p01279	0	0	0	0	0	0	0	0	0	0	0	0
BART1_0-p01299	18.4305	24.6076	13.1002	15.8216	15.8802	13.843	10.1737	15.1211	16.6928	12.9666	11.3086	14.5737
BART1_0-p01300	24.7782	31.1943	19.1279	20.7832	29.1215	15.113	12.6447	17.6281	18.4817	18.829	11.4063	14.7574
BART1_0-p01282	0	0	0	0	0	0	0	0	0	0	0.410125	0
BART1_0-p01288	0	0	0	0	0	0	0	0	0	0.135227	0.097581	0.265293
BART1_0-p01286	0	0	0	0	0	0	0	0	0	0	0	0
BART1_0-p01287	0	0	0	0.161834	0	0	0	0	0	0.164155	0	0
BART1_0-p01290	41.3739	49.8557	50.9845	9.77126	12.2625	8.8323	52.2013	53.0247	51.876	8.31712	9.89813	11.0613
BART1_0-p01289	0	0	0	0	1.02446	0	0	0	0.845061	0	0	0
BART1_0-p01296	0	0	0.13815	0	0.098406	0.041635	0.092097	0	0.080878	0.269709	0.115971	0.116202
BART1_0-p01291	0	0	0	0	0	0	0	0	0	0	0	0
BART1_0-p01295	12.5535	7.20791	7.81147	6.79278	6.62648	8.58401	1.55934	1.59322	1.45609	1.93627	1.52976	1.65756
BART1_0-p01292	0	0	0	0	0	0	0	0	0	0	0	0
BART1_0-p01294	0	0	0	0	0	0	0	0	0	0	0	0
BART1_0-p01293	0	0	0	0	0	0	0	0	0	0	0	0
BART1_0-p01298	0.351632	0.083979	0.167417	0	0	0	0.253784	0.570302	0	0	0	0
BART1_0-p01297	0	0	0	0	0	0	0	0	0	0	0	0
BART1_0-p01333	20.4384	19.51	16.2336	11.3926	11.9908	14.2737	17.4659	16.8341	15.3267	8.61749	7.22227	8.80021
BART1_0-p01301	0.148633	0.282846	0	0.398833	0	0.128248	0	0.118133	0	0	0.106773	0
BART1_0-p01302	2.55268	6.71331	1.83222	4.40184	3.2736	17.9509	0.592634	6.53367	1.05263	20.3491	32.4172	11.9635
BART1_0-p01303	0	0	0	0	0	0	0	0	0	0	0	0
BART1_0-p01304	0	0	0	0	0	0	0	0	0	0	0	0
BART1_0-p01307	32.4306	45.1947	24.4905	21.3467	38.943	16.8908	17.0917	21.2448	21.6348	28.1961	25.2836	24.0277
BART1_0-p01305	0	0	0	0	0	0	0	0	0	0	0	0
BART1_0-p01308	0	0	0	0	0	0	0	0	0	0	0	0
BART1_0-p01310	1.2724	0	0.431648	0	0	0	0	0	0	0	0	0
BART1_0-p01309	0	0	0	0	0	0	0	0	0	0	0.164989	0
BART1_0-p01311	0	0	0	0.395876	0	0.187905	0	0	0	0	0	0
BART1_0-p01312	0	0	0	0	0	0	0	0	0	0	0	1.24539
BART1_0-p01319	0	0.582461	1.49275	0.176805	0.290052	0.264568	2.08384	0.746628	1.16865	0	0.118345	0.075407
BART1_0-p01313	0.977307	0.369602	0	0	0	0	0.195287	0	0	0.170331	0	0.734113
BART1_0-p01314	0	0	0	0.079669	0	0	0	0	0	0	0	0
BART1_0-p01317	26.4269	32.5992	69.3869	5.06954	5.00693	4.07854	97.1278	84.8589	75.8568	14.5718	16.9846	16.7796
BART1_0-p01316	0	0.493325	0.183154	1.5938	0.393359	0	2.00362	0.646122	0.332867	0.178644	0.302019	0.613564
BART1_0-p01315	0	0	0	0	0	0	0	0	0	0	0	0
BART1_0-p01320	0	0	0	0	0	0	0	0	0	0	0	0
BART1_0-p01323	186.109	329.082	82.1068	74.5084	147.216	82.8233	350.01	277.238	249.692	109.144	101.967	103.726
BART1_0-p01318	0	0	0	0	0	0	0	0	0	0.217505	0	0
BART1_0-p01321	0.219504	0.517863	0.289868	0.057786	0.35693	0.049843	0	0.517294	0.199304	0.11125	0	0.14802
BART1_0-p01322	0	0	0	0	0	0	0	0	0	0	0	0
BART1_0-p01326	104.392	115.295	128.03	58.1412	24.2138	54.9241	83.6656	70.5083	25.5488	49.1579	77.7288	121.919
BART1_0-p01327	3.636	3.38649	3.41862	3.85539	6.59614	3.89896	1.11008	4.68253	4.42467	6.29222	4.33524	3.14505
BART1_0-p01324	1.94974	1.09508	0.306282	0	0.092997	0	0.878895	0.952636	0.152908	0.166046	0.791705	0.813749
BART1_0-p01325	0	0	0	0	0	0	0	0	0	0	0	0
BART1_0-p01329	2.502	3.20916	0.720569	3.05298	2.24866	0.266896	1.36545	1.74255	1.12779	1.51653	1.06204	0.497258
BART1_0-p01328	1.40878	3.44097	0.74456	0	0	0	0	1.60128	1.14982	3.88394	0.228748	0
BART1_0-p01330	5.05128	6.9635	7.51744	5.98435	4.67641	5.77692	5.26656	3.26769	7.90197	4.38822	4.1364	4.78331
BART1_0-p01338	31.712	43.1294	18.0807	6.91077	4.45681	8.73084	42.8757	39.5145	12.5948	23.1586	19.0188	16.9114
BART1_0-p01332	0.847943	0.604895	0.449886	0.476886	0.178202	0	0.276907	1.13316	2.72168	0.623311	1.63643	0.171115
BART1_0-p01331	0	0	0	0	0	0	0	0	0	0	0	0
BART1_0-p01336	0	0	0	0	0	0	0	0	0	0	0	0
BART1_0-p01335	0	0.338375	0	0	0	0	0	0	0	0	0	0
BART1_0-p01340	89.9288	73.1656	64.3481	23.5116	23.0804	37.2728	79.4587	64.0445	29.8285	34.4998	29.6847	24.399
BART1_0-p01334	0	0	0	0	0	0	0	0	0	0	0	0
BART1_0-p01341	15.1763	13.3438	9.53082	2.11709	1.31261	2.63541	33.7199	19.6404	15.7303	8.35507	4.80699	4.0681
BART1_0-p01339	0.169683	0	0.147781	0	0.182834	0.461659	0	0.435625	0.309194	0.161288	0.273275	0
BART1_0-p01337	0	0	0	0	0	0	0	0	0	0	0	0
BART1_0-p01372	0.787489	0.887107	0.61202	0.589467	0.742069	0.526821	0.165771	0.310658	0.223278	0.360809	0.11978	0.296904
BART1_0-p01373	32.3613	42.0095	26.6466	30.7534	34.1106	39.114	11.2873	27.431	20.8426	57.1578	44.1076	49.6125
BART1_0-p01342	0	0	0	0	0.255892	0	0	0	0	0	1.2525	0
BART1_0-p01347	116.383	124.47	84.1471	95.9803	142.578	104.587	85.704	109.439	99.694	82.8176	81.995	99.6227
BART1_0-p01345	0	0	0	0	0	0	0	0	0	0	0	0
BART1_0-p01346	2.41854	0.862464	3.24296	2.34265	1.97159	2.76129	2.06989	1.04495	1.60664	1.76315	1.88571	0.657682
BART1_0-p01344	0	1.02196	0.185671	0	0	0.15297	0.515307	0	0.601834	0.319048	0	0.540884
BART1_0-p01343	0	0	0	0	0	0	0	0	0	0	0	0
BART1_0-p01348	0	0	0	0	0	0	0	0	0	0	0	0
BART1_0-p01363	615.448	745.865	749.019	303.297	442.561	275.868	340.62	462.414	548.084	206.946	171.199	193.407
BART1_0-p01353	16.3301	17.3175	15.567	11.5587	16.4846	17.7452	8.07749	8.45715	12.179	5.90876	10.1874	7.0231
BART1_0-p01351	0	0	0	0	0	0	0	0	0	0	0	0
BART1_0-p01349	0	0	0	0	0	0	0	0	0	0	0	0
BART1_0-p01350	0	0	0	0	0	0	0	0	0	0	0	0
BART1_0-p01352	0	0	0	0	0	0	0	0	0	0	0	0
BART1_0-p01354	4.33566	0.973277	5.00652	7.69403	2.20038	2.53817	0	0	1.60628	0	3.11091	0.616344
BART1_0-p01355	0	0	0	0	0	0	0	0	0	0	0	0
BART1_0-p01359	4.4085	4.78573	3.07397	4.10194	3.74429	2.92975	4.08155	2.82237	3.43433	2.62735	2.44495	4.39501
BART1_0-p01357	0	0	0	0	0	0.412185	0.217397	0.491119	0.617305	0	0.096927	0
BART1_0-p01356	0	0	0	0	0	0.227981	0	0	0	0	0.094816	0
BART1_0-p01358	531.431	445.095	658.046	299.037	85.201	268.704	532.661	482.176	159.44	126.609	217.633	403.479
BART1_0-p01361	57.4849	62.6614	56.7305	41.6357	53.9873	53.4206	42.4692	56.9268	59.3677	39.2102	37.4994	30.7675
BART1_0-p01362	3.5709	2.71493	2.24555	1.32457	2.68364	2.45263	1.99711	2.57902	2.0683	2.05577	2.64014	3.85859
BART1_0-p01391	4.93342	4.25991	2.5535	1.79183	2.83971	3.06911	2.10893	2.67331	3.24071	3.56404	2.84835	3.18654
BART1_0-p01360	0	0	0	0	0	0	0.314091	0	0	0	0	0
BART1_0-p01366	4.80672	8.24753	2.51121	7.12987	6.16163	7.42807	2.43462	6.45069	4.94187	8.34144	4.64544	8.8849
BART1_0-p01367	0	0	0	0	0	0	0	0	0	0	0	0
BART1_0-p01365	0	0	0	0	0	0	0	0	0	0	0	0
BART1_0-p01364	0.212111	0.20428	0	0.191482	0	0	0.603637	0.171722	0	0	0	0
BART1_0-p01369	0	0	0	0	0	0	0	0	0	0.084059	0	0
BART1_0-p01368	0	1.20657	0	0	0	0	0.584136	0.519505	0	0.144714	0	0.128154
BART1_0-p01370	0	0	0	0	0	0	0	0	0	0	0	0
BART1_0-p01371	0	0	0	0	0	0	0	0	0	0	0	0
BART1_0-p01375	0	0	0	0	0	0	0	0	0	0	0	0
BART1_0-p01378	3.87391	2.97899	8.22605	0.656522	0	3.69636	3.02255	4.86231	2.78102	0.617402	1.31204	0.824782
BART1_0-p01377	0	0	0	0	0	0	0	0	0	0	0	0
BART1_0-p01374	0	0	0	0.309494	0	0	0	0	0	0	0	0
BART1_0-p01376	0.929512	0	0	1.17654	0	0	0.268284	0	1.08621	0.614184	1.65221	1.33856
BART1_0-p01380	0	0.042351	0.019102	0.024365	0	0	0.020843	0.173138	0	0.141008	0.29587	0.356965
BART1_0-p01381	0	0	0	0	0	0	0	0	0	0	0	0.458329
BART1_0-p01379	0	0	0	0.293659	0	0	0	0	0	0	0	0
BART1_0-p01382	31.2624	28.8208	29.7076	10.3821	6.84801	5.64886	13.3597	26.5819	10.6021	8.47936	5.0395	4.00247
BART1_0-p01384	1.42573	2.03743	0.947437	1.76969	1.37814	1.29795	0	0	0	0	0	0
BART1_0-p01385	0.205521	0.057234	0.27248	0.173338	0.114079	0.33063	0	0	0	0	0	0
BART1_0-p01383	0.928257	0	0.821915	0	0	0	0	0	0	0	0	0
BART1_0-p01386	0	0.665397	0.215878	0	0	0	0	0	0	0	0	0
BART1_0-p01387	107.542	116.631	101.254	76.314	100.709	103.355	103.03	122.218	138.905	85.4157	75.0349	72.2309
BART1_0-p01464	39.1675	44.8155	19.8009	17.709	30.3457	35.7837	18.0157	36.8989	29.1025	43.5577	32.7089	27.098
BART1_0-p01392	1.27272	1.10512	0.654168	0.173319	0	0.674176	0.274507	0.071058	0.159684	0.288193	0.117532	0.070196
BART1_0-p01393	3.44043	7.2924	3.86601	3.55307	4.63913	3.01197	9.46952	7.95918	10.7362	5.35714	4.56457	5.30506
BART1_0-p01394	8.7302	5.38089	6.41484	7.1875	7.95362	7.32046	0	0	1.41421	0	0.042751	0
BART1_0-p01388	0	0	0	0	0	0	0	0	0	0	0	0
BART1_0-p01389	15.8182	15.6563	13.6231	13.988	16.4887	25.38	17.495	12.4809	18.0204	12.3266	13.1838	13.0808
BART1_0-p01390	0	0	0.05977	0.061234	0	0	0	0	0	0	0	0
BART1_0-p01395	8.3308	7.71669	8.42391	4.57255	9.44994	8.63203	7.3061	8.01842	10.1351	5.19157	4.3642	6.03332
BART1_0-p01396	0.654747	2.85914	1.0709	0.581326	3.20311	1.58755	0.314211	1.74919	0.621218	1.07101	0.356242	0.603216
BART1_0-p01400	10.0614	13.5628	11.4081	9.69614	13.7177	11.1592	10.6315	11.4507	11.0061	12.7474	10.6382	9.11487
BART1_0-p01399	5.49001	4.48975	6.68165	2.75308	2.18195	1.95737	5.62591	5.31238	2.53342	1.93498	2.62773	3.10738
BART1_0-p01398	0	0.111869	0.286505	0	0	0	0.13481	0.135567	0.035672	0	0	0.035661
BART1_0-p01397	0	0	0	0	0	0	0	0	0	0	0	0
BART1_0-p01401	39.6755	58.5861	37.1219	10.7259	56.5757	41.0606	68.9677	45.8451	46.1247	23.7977	24.6119	8.4075
BART1_0-p01402	20.8656	25.6266	15.576	2.96039	22.5115	21.7957	25.7414	13.9157	25.4552	9.69974	6.86472	5.87377
BART1_0-p01403	36.6784	37.0454	19.5796	7.22099	12.4576	9.0147	45.9093	24.441	29.7221	5.04224	8.52337	3.74273
BART1_0-p01407	0.435225	0.653697	0.682335	0.275228	0.079235	0.264485	0.199598	0.375949	0.592773	0.220611	0.168333	0.539274
BART1_0-p01408	1.01533	4.30539	1.77239	1.85415	1.26944	2.67741	7.61733	6.13995	1.84887	1.28136	0.428607	1.91139
BART1_0-p01404	0	1.41738	2.77813	0.274772	2.46697	0.502469	0	0.485473	0.25684	0	0	0
BART1_0-p01405	0	0	0	0	0	0	0	0	0	0	0	0
BART1_0-p01406	0	0	0.149071	0	0	0	0	0	0	0	0	0
BART1_0-p01409	72.0661	111.511	35.408	30.538	31.4148	40.919	49.8569	62.2261	43.5375	10.6683	12.7135	12.9262
BART1_0-p01410	0	0	0	0	0	0	0	0	0	0	0	0
BART1_0-p01412	83.2379	70.316	61.2121	70.4718	105.17	109.231	48.1466	77.3328	83.2684	92.5084	98.1555	71.6057
BART1_0-p01411	0	0	0	0	0	0	0.099063	0	0	0	0	0
BART1_0-p01427	73.0935	93.1341	84.507	18.3658	22.4271	28.7089	66.5461	77.4839	55.1311	36.5826	28.378	23.5513
BART1_0-p01414	0.968933	0.575443	0.960771	0.147122	0.317197	0.702721	0.850155	0.5637	0.32982	0.214965	0.426987	0.829623
BART1_0-p01413	0	0	0	0	0	0	0	0	0	0	0	0
BART1_0-p01417	30.979	34.3177	19.8651	8.68515	10.5049	13.9314	20.7039	21.5459	16.1445	5.30438	6.99521	8.33133
BART1_0-p01415	2.68766	7.66113	2.17149	0	2.74346	1.13254	0	1.05676	2.19243	2.8493	7.07829	0
BART1_0-p01416	0.304709	1.82866	0.275335	0	0.672344	0.277815	0.513576	0.270275	0	0	0.511995	0.265592
BART1_0-p01419	8.47175	3.99699	2.02408	0	2.53612	2.0497	1.75475	1.51069	0.533802	2.3451	0.513265	2.70044
BART1_0-p01418	0	0	0	0	0	0	0	0	0	0	0	0
BART1_0-p01420	0	0	0	0	0	0	0	0	0	0	0	0
BART1_0-p01423	3.81029	2.33413	2.38067	4.74418	5.68546	4.96475	2.54863	2.3694	4.29014	5.44623	3.59408	4.98341
BART1_0-p01424	5.85846	9.38609	2.10449	5.30337	8.46412	10.959	4.47314	8.98171	8.33725	14.2734	9.79143	11.7715
BART1_0-p01422	290.719	270.496	137.331	340.383	615.96	688.875	212.123	245.163	273.46	498.122	476.886	408.674
BART1_0-p01421	0	0.048488	0.047789	0.184711	0.30936	0.218535	0	0	0.084009	0.044545	0.07603	0
BART1_0-p01431	41.9172	44.25	35.2428	30.0261	46.757	53.6174	25.2113	40.8738	33.7794	62.325	58.2269	42.4417
BART1_0-p01425	30.5649	33.1573	33.1598	23.4172	23.0282	31.5517	22.0363	35.7867	30.6566	24.2779	20.3769	19.4444
BART1_0-p01450	12.5861	14.421	17.8652	9.37439	12.2748	16.4265	8.34958	11.0615	12.7422	11.9935	10.6553	8.7523
BART1_0-p01451	29.6059	34.1178	30.1375	16.7339	28.1073	24.6601	18.1938	28.6622	25.3111	24.8493	21.9902	23.4483
BART1_0-p01426	2.50483	1.3742	1.09313	2.33148	0	0.194752	0.374519	0.55022	0.976167	0.67165	0.810883	0.596346
BART1_0-p01438	0	0	0.021211	0	0.024902	0.042626	0	0	0.043578	0	10.8685	0.04205
BART1_0-p01439	0	0	0	0	0	0	0	0	0	0	0.036554	0
BART1_0-p01429	0.112554	0	0.708689	0.846282	0	0.016168	0.113691	0.090478	0.016092	0.017693	0.015489	0.047277
BART1_0-p01428	0	0	0	0	0	0	0	0	0	0	0	0
BART1_0-p01430	0	0	0	0	0	0	0	0	0	0	0	0
BART1_0-p01432	33.9739	41.3542	33.5292	36.9099	54.9688	47.7301	21.5094	37.7452	45.9248	35.7401	33.7433	31.349
BART1_0-p01434	2.72198	3.7497	2.32229	2.48464	2.41001	1.93443	3.23878	2.88133	3.61659	1.94397	1.36157	1.86541
BART1_0-p01433	37.7046	29.815	14.3598	11.5537	21.209	15.6872	53.7839	29.0679	21.864	16.3785	11.5408	9.94247
BART1_0-p01436	0.430163	0.511449	0.504885	0.03854	0.236788	0.590452	0.470608	0.247861	0.032948	0.576224	0.353588	0.163671
BART1_0-p01441	1.1103	2.25362	2.58193	1.5326	2.41928	1.68296	2.49041	3.13894	1.97044	3.09519	2.50879	2.85468
BART1_0-p01442	0.498162	2.41162	1.81581	1.23672	1.26653	2.40977	2.40015	0.465491	0.407277	1.01861	1.79787	0.464627
BART1_0-p01435	0	0	0	0	0	0	0	0	0	0	0	0
BART1_0-p01437	0	0	0	0	0	0	0	0	0	0	0	0
BART1_0-p01446	37.4638	46.7726	29.6282	26.4381	36.9331	30.8952	34.0192	37.1926	31.572	32.1794	27.3657	27.6108
BART1_0-p01440	0	0	0	0	0	0.871579	0	0	0	0	0.417599	0
BART1_0-p01452	0.518616	0.921677	0.416069	0.68927	0.683282	0.832134	0.026838	0.039124	0.049529	0	0.308951	0.013916
BART1_0-p01453	0	0	0	0	0	0	0	0	0	0	0.310827	0
BART1_0-p01443	0	0	0.117122	0	0	0	0.064218	0.105243	0	0.19025	0.052709	0.161918
BART1_0-p01444	0	0	0	0	0	0	0	0	0	0	0	0
BART1_0-p01445	0	0	0	0	0	0	0	0	0	0	0	0
BART1_0-p01448	7.81539	16.814	9.76461	3.31792	9.80784	7.57943	3.00815	8.2657	5.59711	12.7361	12.8481	5.02875
BART1_0-p01447	0	0	0	0	0	0	0.276658	0	0	0.870954	0.777345	0
BART1_0-p01449	0	0	0	0	0	0	0	0	0	0	0	0
BART1_0-p01454	80.1941	79.4462	82.2029	41.9281	53.7001	54.1339	43.4364	57.4859	37.5758	50.784	46.7816	45.7405
BART1_0-p01455	0	0	0	0	0	0	0	0	0	0	0	0
BART1_0-p01462	40.2148	38.0525	48.043	25.0985	28.4127	31.8918	28.1387	34.1241	18.7915	25.701	25.0178	28.8238
BART1_0-p01463	7.67245	6.76457	5.60387	4.60753	6.33837	4.5766	5.39004	7.70449	7.74008	5.23313	3.33681	5.38807
BART1_0-p01456	0	0.57022	0.458884	0	0.200203	0	0.695875	0	0.407587	0	0.071428	0
BART1_0-p01459	83.6672	79.0936	99.8187	75.499	117.474	83.8942	39.197	68.5206	84.6602	52.8457	57.388	63.7212
BART1_0-p01458	1.32994	5.67486	1.41644	0	0.30565	0.259983	0.424708	0.240078	1.57142	1.99512	0.584852	0.230266
BART1_0-p01457	0	0	0	0	0	0	0.781846	0.448003	0.476294	0.175535	0	0
BART1_0-p01460	0.312463	0	0.747641	0.131665	0	0.176024	0	0	0.211507	0.136988	0	0
BART1_0-p01461	0	0.327647	0	0	0	0	1.64343	0.454322	0	0	0	0
BART1_0-p01545	0.453422	1.07633	0.031401	0.135044	0.151336	0.119756	1.32566	1.45808	0.885613	0.66718	1.34661	1.17579
BART1_0-p01466	0	0	0	0	0	0	0	0	0	0	0	0
BART1_0-p01467	0.734249	0.938889	0.048993	2.28002	3.70423	2.76362	0.050532	0.998853	0.201281	2.43596	2.33542	2.94968
BART1_0-p01465	0	0.563382	0	0	1.2486	0	0	0	0.520639	0	0	0
BART1_0-p01468	0	0	0	0	0	0	0	0	0	0	0	0
BART1_0-p01471	8.59715	3.37223	13.9317	4.35265	2.25094	14.605	15.2727	8.6899	8.31479	12.4687	5.91929	9.68953
BART1_0-p01469	28.8576	24.77	35.2256	21.0908	10.505	22.0512	19.2161	18.6378	12.6514	17.6258	20.481	23.5272
BART1_0-p01470	0	0	0.960254	0	0	0	0	0	0	0	0	0
BART1_0-p01474	2.23183	3.17439	2.7855	1.1393	2.24511	0.985086	0.757591	1.72302	3.02489	1.00441	0.378316	1.15173
BART1_0-p01473	0	0	0	0	0	0	0.09155	0	0	0	0	0
BART1_0-p01472	0	0	0	0.123058	0	0	0	0.052072	0	0	0	0
BART1_0-p01475	0	0	0	0	0	0	0	0	0	0	0	0
BART1_0-p01480	68.9922	81.1121	66.7292	64.7955	116.644	84.3065	44.2667	60.0328	58.1508	72.9563	59.8428	67.7557
BART1_0-p01476	26.0108	36.0455	38.2646	19.5142	29.2465	20.8272	18.2075	29.8238	33.5153	13.5793	15.4799	15.8121
BART1_0-p01477	19.1073	20.7721	24.4978	9.24684	26.3114	9.15379	2.64059	9.10028	25.9311	11.4005	12.4252	10.917
BART1_0-p01478	0.139443	0	0.116786	0.15158	0	0	0	0	0	0	0	0
BART1_0-p01482	3.37663	8.1262	3.81829	2.47595	3.42932	0.566272	0.575248	1.58513	1.65223	2.29014	0.507954	1.02548
BART1_0-p01479	0	0	0	0	0	0	0	0	0	0	0	0
BART1_0-p01481	0	0	0	0	0	0	0	0	0	0	0	0
BART1_0-p01491	0.022711	0	0.036884	0.024632	0.047577	0.041031	0	0.055991	0.181039	0.023176	0	0.042311
BART1_0-p01492	5.18206	5.46734	6.24546	2.79225	5.79901	3.61637	1.39771	4.28963	5.36203	2.73253	2.37025	3.05408
BART1_0-p01493	3.24133	3.08971	2.17787	1.93713	2.70373	2.10147	2.27763	1.43586	1.969	1.40634	0.824227	1.85328
BART1_0-p01483	0	0.134202	0	0	0	0	0	0	0	0	0	0.119557
BART1_0-p01484	4.37247	3.04856	4.53863	0.58495	0.394186	1.29336	1.93802	2.41023	1.63191	2.41527	1.5202	2.40943
BART1_0-p01485	0.066303	0.063102	0.18671	0.414013	0.464783	0.451344	0	0	0.324326	0.056886	0.38525	0.65179
BART1_0-p01487	12.416	9.20655	28.3858	5.05569	0.386225	4.75457	48.7306	2.36205	1.4336	2.96069	21.1232	17.978
BART1_0-p01489	2.63797	7.54423	13.4224	2.63584	0.356371	2.73517	6.03777	3.29769	1.51466	2.3085	9.04416	5.51031
BART1_0-p01488	0	0	0	0	0	0	0	0	0	0	0	0
BART1_0-p01490	3.18514	2.11768	2.50368	3.18205	3.83103	4.14847	0.242281	0.800402	1.67923	1.16088	1.215	1.2382
BART1_0-p01526	1.15903	1.45991	1.44344	0.780787	1.51391	1.76489	0.047732	0.518604	0.548874	1.26107	0.761871	0.838108
BART1_0-p01527	0.116339	0.10933	0	0	0.120263	0.510976	0	0	0	0	0	0
BART1_0-p01528	13.159	12.4999	10.7877	6.38777	9.05381	7.59216	4.57561	6.31792	8.04799	7.66202	7.41649	7.11155
BART1_0-p01494	0	0	0	0	0	0	0	0	0	0	0	0
BART1_0-p01496	0	0	0	0	0	0	0	0	0	0	0	0
BART1_0-p01497	0	0	0	0.116252	0	0	0	0	0	0	0	0
BART1_0-p01498	0	0	0	0	0	0	0	0	0	0	0	0
BART1_0-p01495	0	0	0	0	0	0	0	0	0.186086	0.378081	0.167166	0.173759
BART1_0-p01500	7.42404	4.2399	9.5602	12.1016	10.9302	9.70506	0	0	0.510098	0	0	0
BART1_0-p01499	0	0	0	0	0	0	0	0	0	0	0	0
BART1_0-p01504	2.09009	6.23874	3.67626	1.92829	3.49317	6.43074	2.18792	3.34821	5.4124	5.72391	4.61867	6.6386
BART1_0-p01502	0	0	0	0	0	0	0	0	0	0	0	0
BART1_0-p01501	4.31869	4.61266	4.98539	1.07705	2.82642	1.78093	1.95332	1.34012	1.84853	1.71494	1.61371	0.729881
BART1_0-p01503	0.341045	0	0	0	0.148247	0.061436	0	0	0	0	0.063834	0
BART1_0-p01505	0	0	0	0.375662	0	0	0	0	0	0	0	0
BART1_0-p01506	0.110293	0.033328	0.218201	0.134637	0.183144	0.030649	0.064069	0	0.060524	0	0	0
BART1_0-p01515	57.5339	56.3167	62.5577	12.9605	22.1594	22.2374	49.1826	42.2987	51.4851	30.522	23.3854	19.1645
BART1_0-p01508	1.95701	3.8139	2.73703	0.542253	4.32179	3.87543	1.19816	1.61451	0.860569	5.50816	4.73238	2.30902
BART1_0-p01507	0	0	0	0	0	0	0	0	0	0	0	0
BART1_0-p01509	0.685063	0.307357	0.470891	0.144624	0.17879	0.089328	0	0	0.029581	0	0	0
BART1_0-p01511	0	0.569987	0.086309	0.09831	0	0.178149	0.359822	0.584751	0.086922	0.093253	0.486471	0.332066
BART1_0-p01510	0	0	0	0	0	0	0	0	0	0	0	0
BART1_0-p01512	0	0	0	0	0	0	0	0	0	0	0	0
BART1_0-p01514	0	0.141086	0	0.148102	0	0	0.128799	0.878132	0.663611	3.20048	3.44468	1.79644
BART1_0-p01516	6.48759	8.83291	7.08533	5.7179	9.52447	5.93945	4.44669	5.10371	6.20861	5.49278	4.8693	7.05695
BART1_0-p01518	7.19246	10.5327	11.4409	8.11344	9.68204	14.0309	9.57286	10.2961	8.49761	8.53192	8.26946	8.84256
BART1_0-p01517	1.60847	2.76788	0.960716	2.11082	1.80781	0.922152	0	0	0.334147	0.186058	0	0
BART1_0-p01521	4.33424	6.55148	10.8189	1.23299	0.933075	0.293198	9.70777	11.983	10.8534	0.650701	2.07751	1.0378
BART1_0-p01520	1.40566	3.74839	2.35662	1.3225	0	1.6046	5.29033	5.80145	4.57975	3.4497	3.0446	2.62895
BART1_0-p01519	0	0	0	0	0	0	0	0	0	0	0	0
BART1_0-p01525	27.6105	29.8972	30.3986	24.1763	28.9138	30.326	7.57463	7.19856	7.83391	5.39265	4.09966	4.82195
BART1_0-p01524	1.86546	1.45234	4.31897	1.74498	0.801635	1.63739	0.467759	0.657814	0.728561	0.284606	0.592091	0.980231
BART1_0-p01523	2.22317	2.5828	2.72152	2.34537	2.471	5.17803	1.33646	2.0697	3.46117	2.79331	1.93424	1.64992
BART1_0-p01522	0	0	0	0.37662	0	0	0	0	0	0	0	0
BART1_0-p01536	3.94548	7.45087	2.45327	4.30966	6.38463	8.78071	7.1229	7.93422	4.48336	17.4104	15.9828	7.55841
BART1_0-p01537	2.06125	0	1.55076	1.29964	2.67091	0	0	0	0	0	0	0
BART1_0-p01529	0	0	0	0	0	0	0	0	0	0	0	0
BART1_0-p01531	0	0	0	0	0	0	0	0	0	0	0	0
BART1_0-p01530	0	0	0	0	0	0	0	0	0	0	0	0
BART1_0-p01532	0	0	0	0	0	0	0	0	0	0	0	0
BART1_0-p01542	0.135896	0.048835	0	0.560181	0.225913	0.261957	0.09353	0.044899	0	0.136522	0.029626	0.144868
BART1_0-p01543	3.55521	3.55605	5.94289	2.45081	4.66917	2.49303	2.308	1.83357	2.97792	0.811307	1.35524	1.11303
BART1_0-p01541	6.13136	8.17294	5.4981	3.14333	4.3205	6.2056	5.80907	4.35851	3.55692	8.61006	7.33809	6.8328
BART1_0-p01533	14.2642	12.2089	9.17018	9.01125	13.0157	14.26	1.35642	0.130759	2.46353	1.57893	0.285121	1.25388
BART1_0-p01544	173.915	171.495	177.626	124.992	185.147	188.372	106.607	154.279	148.768	202.596	182.541	153.705
BART1_0-p01535	0	0	0	0	0	0	0	0	0	0	0	0
BART1_0-p01539	0	0	0	0	0	0	0	0	0	0	0	0
BART1_0-p01540	0	0.052407	0	0	0	0	0	0	0	0	0	0
BART1_0-p01534	0	0	0	0	0	0	0	0	0	0	0	0
BART1_0-p01538	0	0	0	0	0	0	0	0	0	0	0	0
BART1_0-p01549	89.1977	101.721	89.1849	50.335	76.142	70.8006	49.8107	83.7614	82.2803	74.8312	63.3276	61.2119
BART1_0-p01559	84.1052	98.8651	102.905	61.8342	98.8468	89.7391	49.1472	89.1211	92.7978	96.4331	88.4771	79.9765
BART1_0-p01551	0.402841	1.69266	1.87666	0	1.00692	0	0.324318	0	0	0	0	0.787041
BART1_0-p01546	978.378	499.268	612.603	632.986	216.661	936.962	295.833	125.493	64.1222	107.912	219.539	254.857
BART1_0-p01550	12.7013	7.91791	4.72165	7.04732	2.95826	6.73722	5.10725	4.11072	1.84431	1.63638	1.7593	3.48545
BART1_0-p01547	257.133	340.966	395.875	27.448	0	210.769	176.755	277.608	143.535	414.608	623.76	690.465
BART1_0-p01548	2125.02	1669.76	1698.01	718.909	513.934	1180.11	858.788	905.414	573.375	621.709	870.275	906.088
BART1_0-p01560	9.41695	9.68261	11.4906	5.62252	6.79885	9.8065	2.03291	3.30496	2.85397	2.12552	3.51464	2.72341
BART1_0-p01561	0.801284	0.254762	0.741292	0.277433	0	0	0.229163	0	0	0	0.423438	0
BART1_0-p01552	15.9524	16.7931	11.8889	20.306	30.1662	17.3588	7.87139	13.8501	14.6149	14.6211	13.5341	13.0031
BART1_0-p01557	11.2892	13.4087	8.76405	8.13517	13.1347	9.51331	13.5144	10.2898	10.2356	11.3716	6.87495	9.17197
BART1_0-p01554	0	0	0	0	0	0	0	0	0	0	0	0
BART1_0-p01555	0	0	0	0	0	0	0	0	0	0	0	0
BART1_0-p01556	0	0	0.564954	1.39353	0	0	0	0	0	0	0	0
BART1_0-p01558	0	0	0	0	0	0	0	0	0	0	0	0
BART1_0-p01566	66.7544	108.624	70.9696	50.5923	79.5268	59.2147	47.5557	135.666	140.014	145.956	119.812	101.71
BART1_0-p01563	104.57	97.6267	71.2406	52.8086	91.7447	70.5102	197.752	135.605	143.867	97.5709	80.7362	95.0237
BART1_0-p01565	0	0	0	0	0	0	0	0	0	0	0	0
BART1_0-p01564	16.3858	25.5641	12.8831	7.71561	13.8923	14.9958	25.4432	27.1463	30.0215	25.5261	19.374	21.8786
BART1_0-p01562	3.78699	4.41985	2.82684	0.27541	1.32729	1.49283	0	0	2.01317	0	0.076476	0
BART1_0-p01567	0	0	0	0	0	0	0	0	0	0	0	0
BART1_0-p01568	3.35387	4.96903	3.62942	1.07539	0.182522	0	0	0.587918	0.458395	0	0	0
BART1_0-p01569	0	0	0	0	0	0	0	0	0	0	0	0
BART1_0-p01570	17.5313	14.5543	11.4249	2.7201	0.893573	1.88737	3.32969	1.85124	1.43356	0.091341	0.027397	0.110811
BART1_0-p01572	5.43949	5.98486	2.66559	0	0.615124	0.508351	0.570074	0	0.25523	0	0	0
BART1_0-p01571	0	0	0	0	0	0	0	0	0	0	0	0
BART1_0-p01579	12.9469	12.0285	16.2583	6.37594	6.78022	7.45106	5.18733	7.52272	11.5869	5.32514	3.60703	5.41129
BART1_0-p01573	0	0	0	0	0	0	0	0	0	0	0	0
BART1_0-p01574	0.112577	0.035109	0.033928	0	0	0	0	0	0	0	0	0
BART1_0-p01577	440.154	470.178	576.703	301.306	179.915	309.612	96.0445	427.838	551.335	146.562	187.62	392.744
BART1_0-p01576	0	0	0	0	0	0	0	0	0	0	0	0
BART1_0-p01575	0	0	0	0	0	0	0	0	0	0	0	0
BART1_0-p01578	2.52645	4.61597	1.62404	0.802655	2.08976	1.58465	0.93616	3.36941	4.4889	0.551469	0.907911	1.60675
BART1_0-p01592	18.4968	15.3619	11.4468	8.72628	14.6361	16.0854	4.91936	9.47842	10.1038	7.97457	6.9681	8.32468
BART1_0-p01581	0	0	0	0	0	0	0	0	0	0	0	0.135849
BART1_0-p01580	0.890204	1.46832	0.242212	1.89944	3.66243	0.32557	0.2324	0.522705	1.75273	1.03482	0.408568	0.306732
BART1_0-p01582	0	0	0	0	0	0	0	0	0	0	0	0
BART1_0-p01586	0.448796	1.97867	0.718502	0.997351	0.965453	1.57208	0.400333	2.03647	0.807063	1.13343	1.80739	0.486663
BART1_0-p01584	0	0	0	0	0	0	0	0	0	0	0	0
BART1_0-p01583	0.328434	0.412599	0	0.114648	0.699037	0	0.791355	0.645873	0.384708	0.332024	0.493059	0.197631
BART1_0-p01585	0	0	0	0.428313	0.477141	0	1.02143	0.374396	0.388763	0.440342	0	1.16238
BART1_0-p01587	0.142775	0.019215	0.10009	0.212733	0.076218	0.067142	0.01952	0.068885	0.089853	0.212704	0.475247	0.284382
BART1_0-p01596	0.660422	0.231615	0.96969	0	0.680727	0.439211	1.55521	1.27451	1.3379	0.740434	0.5838	1.22534
BART1_0-p01588	0	0	0	0	0	0	0	0	0	0	0	0
BART1_0-p01589	0	0	0.352075	0.945004	0.976296	0	1.6516	0	0.835526	0.461237	0.830249	0.410737
BART1_0-p01590	0	0.079028	0	0	0	0	0	0	0	0	0	0.182786
BART1_0-p01594	0	0	0	0	0	0	0	0	0	0	0	0.265315
BART1_0-p01591	0	0	0	0	0	0	0	0	0	0	0	0
BART1_0-p01597	3.03953	1.02766	1.03877	0.598906	1.41284	0	2.28853	1.31181	0.896288	1.19489	0.271847	0.779228
BART1_0-p01593	0	0	0	0	0	0	0	0	0	0	0	0
BART1_0-p01595	0.158137	0.073347	0.219724	0.627978	1.00392	1.66629	0	0	0.063573	0	0	0
BART1_0-p01601	37.0304	40.6658	46.8614	12.2225	22.6219	16.7032	41.937	40.3568	44.7744	17.8818	12.1372	18.7403
BART1_0-p01603	59.045	60.137	73.1612	40.6572	62.5185	49.7988	33.3063	50.8028	65.7176	39.9145	31.3992	35.5091
BART1_0-p01598	1.79315	2.42283	0.522707	2.19972	2.2873	4.35785	1.20975	2.44928	1.97506	4.10625	3.06533	4.36369
BART1_0-p01599	1.03748	1.68522	0.669673	3.32874	2.23331	3.9427	1.13071	1.25017	1.79256	1.43276	2.49512	1.43322
BART1_0-p01600	0	0.411615	0.426457	0.395264	1.55632	0.1894	0.445212	0.17445	0.544333	0.582009	0.651748	0.170051
BART1_0-p01602	0.337877	0	0	0.156251	0	0	0.513663	0	0.14165	0	0	0.530929
BART1_0-p01606	53.908	55.4795	58.7524	43.0779	59.9439	64.4909	33.22	54.4775	54.5437	57.2966	54.7318	50.7631
BART1_0-p01605	0.095675	0.10813	0	0	0	0.065661	0.357497	0	0.032662	0	0	0
BART1_0-p01604	0.712114	0.696059	0	2.73593	0.370091	7.81294	1.45305	2.41595	1.24429	1.01661	2.40478	0.608806
BART1_0-p01616	11.5929	12.53	14.7394	6.93207	10.6074	8.6799	6.68466	9.71762	13.616	8.07348	7.13118	7.357
BART1_0-p01607	0	0	0	0	0	0	0	0	0	0	0	0
BART1_0-p01608	0	0	0	0.603493	0	0	0	0.245121	0	0	0.512482	0.258176
BART1_0-p01609	0	0	0	0	0	0	0	0	0	0	0	0
BART1_0-p01611	0.663016	1.38218	0.749589	1.06304	0.806672	0.676553	1.01268	1.15057	1.33968	0.772241	0.699995	1.33112
BART1_0-p01610	1.43414	1.54918	3.10965	1.24094	1.52139	0.873845	0.725694	1.97072	2.44013	0.610808	1.25463	0.720872
BART1_0-p01617	108.333	114.111	82.2658	63.8383	92.6612	96.5759	90.9976	112.116	99.4813	71.321	64.6653	61.402
BART1_0-p01618	48.186	46.0067	31.69	17.8169	39.5698	36.9375	16.5109	23.3853	22.7255	35.4646	29.9941	30.4386
BART1_0-p01612	5.54705	12.8698	10.7244	7.47887	13.3424	14.0784	8.18101	8.07895	8.86867	9.67892	7.11016	6.5717
BART1_0-p01614	0	0.146576	0.147531	0	0.162107	0	0	0	0	0	0.25782	0
BART1_0-p01615	0.28452	0.270404	0.800845	0.13252	0	0.36741	0.269805	0.457773	0.48483	0.901729	0.44256	0.114318
BART1_0-p01613	0	0	0	0	0	0	0	0	0	0	0	0.276021
BART1_0-p01620	12.5245	15.0918	14.7433	7.66713	11.3803	12.7881	7.79593	9.29284	12.6225	10.2873	11.0961	9.43272
BART1_0-p01621	27.8771	35.1965	26.728	19.78	32.0178	27.7854	19.7253	24.7416	23.278	33.4869	27.749	25.8371
BART1_0-p01623	31.747	43.6939	31.9883	15.2421	26.5117	21.2371	25.1432	31.5062	35.314	22.0224	18.5013	18.9691
BART1_0-p01640	6.42078	7.05728	5.49764	5.67401	5.89478	5.86696	2.85301	4.90542	5.01666	5.44918	6.01071	5.25695
BART1_0-p01619	0.053472	0.067769	0.028912	0	0.01987	0	0	0	0.016521	0.03736	0	0.017081
BART1_0-p01633	0	0.39897	0.107358	0.075896	0.245775	0	1.57441	1.61851	1.32349	1.2304	0.892626	1.03002
BART1_0-p01626	2.72842	2.7412	0.40151	1.55485	3.23126	0.778207	0.517081	0.874499	1.9962	0.330138	0.144619	1.33022
BART1_0-p01627	0	0	0	0	0	0	0	0	0	0	0	0
BART1_0-p01624	0.233963	0	0	0	0.240244	0	0	0	0	0	0	0
BART1_0-p01622	0	0.119095	0.242193	0	0	0	0	0	0.106354	0.116066	0	0
BART1_0-p01625	0	0.239464	0.493765	0	0	0.221156	0	0.103588	0.2141	0	0.098683	0
BART1_0-p01628	8.72729	8.53159	6.10506	0.213495	0.555623	0.230639	4.94353	2.56134	6.10837	0.284732	0.035769	0.073016
BART1_0-p01631	45.9907	49.7358	47.3843	32.5535	38.9875	40.1941	30.8005	42.7197	47.6118	30.4888	28.1248	27.6831
BART1_0-p01632	4.42487	6.83061	6.71427	3.94088	3.74025	5.1006	3.31038	4.40219	5.58686	3.59964	2.9388	3.47357
BART1_0-p01629	0.448719	0.85846	1.71857	0.82791	0	1.62248	0	0	0	0	1.79642	0
BART1_0-p01630	0	0.214883	0	0	0	0	0.605266	0	0	0	0	0
BART1_0-p01638	159.198	194.368	301.744	123.863	175.518	125.274	125.211	196.08	350.616	111.701	86.3987	106.222
BART1_0-p01639	0	0	0	0	0	0	0	0	0	0	0	0
BART1_0-p01636	1.76778	1.69243	0.969218	0.35629	0	0.464717	1.27927	2.10601	1.42439	0.177537	0.158052	0.946682
BART1_0-p01635	0.870577	0	0.353807	0	0	0	2.1875	2.26574	0	0	0	0
BART1_0-p01634	2.66839	9.78878	1.79754	0	1.56143	0	1.62172	5.53818	1.05328	0.290575	0	0.744048
BART1_0-p01637	13.107	16.0215	5.44471	11.2974	20.6695	21.7015	4.55838	6.71742	8.66737	16.7695	18.38	11.7162
BART1_0-p01646	61.8889	63.4488	69.1868	55.2108	76.8976	81.9897	53.3466	63.6682	48.2962	66.0416	68.2207	54.8964
BART1_0-p01648	37.8301	45.9239	32.3695	15.642	23.935	19.4278	25.678	27.0675	22.866	30.4376	24.4844	19.1194
BART1_0-p01642	0	0	0	0	0	0.205939	0	0	0	0	0	0
BART1_0-p01641	0	0	0	0	0	0	0	0	0	0	0	0
BART1_0-p01643	13.4744	18.2966	12.5992	11.651	15.2248	12.9001	17.903	16.2767	14.3897	10.5444	9.2479	11.4038
BART1_0-p01658	5.70283	7.04321	6.86968	3.77469	6.16144	6.10821	7.55311	6.20447	6.21878	3.83694	3.71337	6.15589
BART1_0-p01647	0	0	0	0	0	0	0	0	0	0	0	0
BART1_0-p01651	0.506363	0.534216	0.7116	0.532908	0.364364	0.243931	0.538108	0.655638	0.872844	0.299118	0.451549	0.38018
BART1_0-p01644	0	0	0	0	0	0	0	0	0	0	0	0
BART1_0-p01645	0	0	0	0	0.241276	0	0	0	0	0	0	0
BART1_0-p01649	0	0	0	0	0	0	0	0	0	0	0	0
BART1_0-p01654	0.679413	0.816338	0.945104	0.358934	0.700694	0.086905	0	0.165128	0.228596	0	0.175237	0.133327
BART1_0-p01650	0.803398	0.760778	0.665051	0.444082	0	0.373397	0	0.179468	0.380638	0	0	0.186178
BART1_0-p01655	1.54611	1.66901	1.61772	0.069108	0.391149	0.595995	0.645062	0.061705	1.57125	0.067413	0.170801	0.059291
BART1_0-p01652	0.700446	0.333392	1.34153	0.318607	0.252824	0.319801	0.131729	0.102503	0.688739	0.069036	0.145135	0.18075
BART1_0-p01653	0	0	0	0	0	0	0	0	0	0	0	0
BART1_0-p01656	0	0	0	0	0	0	0	0	0	0	0	0
BART1_0-p01657	0	0	0	0	0	0	0	0	0	0.174895	0.146732	0.469956
BART1_0-p01662	9.03754	10.162	6.55505	4.84844	10.3942	8.02336	4.16146	6.57656	8.56217	6.92438	7.62945	6.63886
BART1_0-p01663	0	0	0	0	0	0	0	0	0	0	0	0
BART1_0-p01660	2.18088	6.15208	2.80096	1.97998	4.19079	2.52614	3.20407	8.25711	5.68058	1.70188	2.40995	3.93424
BART1_0-p01661	77.9114	89.6448	62.9494	64.1034	76.1193	82.6454	69.1827	83.416	65.6535	80.6929	67.0847	68.943
BART1_0-p01659	0	0	0	0	0	0	0	0	0	0	0	0
BART1_0-p01722	10.4342	9.2294	9.28339	5.03001	6.20167	8.02531	7.97246	8.44284	8.02605	9.57684	7.89662	8.81341
BART1_0-p01664	0	0	0	0	0	0	0	0	0	0	0	0
BART1_0-p01665	0.394391	0.390379	0	0	0	0.112131	0	0.214458	0	0.245728	0.109581	0
BART1_0-p01676	0	3.78031	0	0	0.074498	0.04841	8.21673	5.77007	5.19025	6.17495	5.60122	7.26837
BART1_0-p01691	13.2196	14.5235	9.95234	9.20597	11.2595	9.4077	7.93066	12.6349	9.75586	9.15557	8.6071	8.28104
BART1_0-p01666	0	0	2.18188	6.09525	0	0	0	0	0.550742	0.569859	0	0
BART1_0-p01667	0.961537	2.3057	3.3606	1.15053	0.753628	0.616048	0.77019	1.51665	1.72594	1.56331	0.611611	0.922361
BART1_0-p01669	10.8977	18.8276	27.7039	8.58091	16.5463	13.6659	3.99784	15.2087	14.3943	21.5685	21.2061	12.7269
BART1_0-p01673	38.4785	43.3017	58.5267	40.0172	40.4544	41.3319	26.5624	42.9595	48.5566	36.5226	37.7504	44.7778
BART1_0-p01668	1.50316	1.41802	1.8691	1.69879	2.28216	1.87924	0	0.46028	0.980074	0.569859	2.02237	0.510332
BART1_0-p01670	36.7529	43.903	63.033	29.517	39.9675	36.5309	10.5629	36.2577	34.9985	52.2245	49.2877	39.3429
BART1_0-p01671	0	0	0	0	0	0	0	0	0	0	0	0
BART1_0-p01672	2.21619	3.17231	1.72145	1.07056	1.86662	1.45167	1.8863	3.03708	2.6405	1.32565	1.0855	1.47957
BART1_0-p01682	0.46091	0.590262	0.84477	0.867428	0.393062	0.325752	1.29974	0.934646	0.949418	0.37786	0.742727	0.418711
BART1_0-p01683	0	0.078233	0.061416	0	0	0	0	0	0	0	0	0.055313
BART1_0-p01684	0	0	0	0	0	0	0	0.419271	0	0	0	0
BART1_0-p01674	0	0	0	0	2.1908	0	0	0.925833	0	0.306921	0.305269	0
BART1_0-p01675	1.07563	0	0.8186	0.604376	3.11948	0	0	1.00725	0	0	0	0.510332
BART1_0-p01679	108.985	108.8	121.006	81.5679	62.6768	77.5129	74.6801	95.5132	66.9981	97.239	83.9859	98.7559
BART1_0-p01677	10.9278	9.38995	13.3702	3.22274	1.75484	2.28249	18.497	7.55756	4.31801	4.22672	3.09436	3.70735
BART1_0-p01678	0	0	0	0	0	0	0	0	0	0	0	0
BART1_0-p01680	0.139888	1.06853	0.125216	0	0	0	1.24087	1.14345	0.121053	0.125072	0	0
BART1_0-p01681	6.4312	6.52634	6.67312	8.68043	11.8112	8.14164	7.72343	5.73482	8.21554	4.86459	4.79802	4.67518
BART1_0-p01685	62.2052	69.0346	57.6461	52.2342	65.4382	63.1618	30.059	57.5117	64.2384	44.7087	39.116	34.1506
BART1_0-p01686	0.566235	0.578808	0.455723	0.533842	0.968042	0.756508	0	0.190048	0.347249	0.872437	0.203131	0.363967
BART1_0-p01692	2.24498	1.75909	1.45405	1.03556	2.11217	0.907481	1.16496	1.00727	1.82039	1.22618	0.957195	1.10576
BART1_0-p01687	0	0	0	0	0	0	0	0	0	0	0	0
BART1_0-p01689	0	0	0	0.51437	0	0	0	0	0	0	0	0
BART1_0-p01688	1.15176	0.270242	1.00226	0.652888	0.599377	0.333477	0.997208	1.97277	2.23329	0.276661	0.553975	0.320943
BART1_0-p01694	0.530504	0.971598	0.681484	0.565804	0.185929	0	0.507918	1.06781	0.724745	0.713854	0.458216	0
BART1_0-p01695	6.26768	5.05329	5.2069	2.71505	2.29288	3.47294	2.57462	5.62788	4.88493	2.29771	3.8777	5.16094
BART1_0-p01693	7.00987	7.31824	1.72058	2.2741	2.81791	5.36445	5.69519	5.28957	6.07156	1.88652	3.90789	3.28491
BART1_0-p01690	0	0	0	0	0	0	0	0	0	0	0	0
BART1_0-p01712	9.19643	7.39663	12.1334	13.6421	18.3929	27.0782	6.58649	10.8425	14.6974	15.2767	16.8483	17.235
BART1_0-p01700	167.755	209.86	199.055	115.366	174.759	143.972	170.992	195.458	288.53	126.73	95.4419	106.958
BART1_0-p01696	0	0.44083	0	0	0	0	0	0.397254	0	0	1.20067	1.17754
BART1_0-p01698	0	4.70313	2.68784	0	1.30422	0	0	0	4.29094	3.98912	0	4.07577
BART1_0-p01697	0	0	0	0	0	0	0	0	0	0	0	0
BART1_0-p01699	0	0	0	0.070427	0	0	0	0	0	0	0	0
BART1_0-p01702	9.32649	9.15767	7.43128	7.88193	15.9907	6.8974	3.56941	5.71612	10.2962	6.77654	7.71931	6.46406
BART1_0-p01701	387.852	391.509	151.301	95.0125	200.529	166.187	552.539	364.004	261.414	116.276	104.474	87.8263
BART1_0-p01706	2.03758	2.33221	1.89918	3.8285	1.89731	2.7976	3.00914	1.75903	2.31374	2.27247	3.1231	4.09621
BART1_0-p01707	38.8726	45.7012	39.0345	24.4476	29.7613	28.6022	44.5415	41.8692	48.4339	19.8324	20.9814	19.4602
BART1_0-p01708	6.54244	6.77634	12.0358	5.87595	6.71213	6.10257	5.5534	8.37051	12.9956	6.39335	4.45192	5.47255
BART1_0-p01703	0	0	0	0	0	0	0	0	0	0	0	0
BART1_0-p01709	154.317	166.601	152.357	114.102	156.236	148.085	88.7928	125.193	152.628	136.802	114.64	115.167
BART1_0-p01704	0	0	0	0	0	0	0	0	0	1.03347	0	0
BART1_0-p01705	0	0	0	0	0	0	0	0	0	0	0	0
BART1_0-p01718	13.6356	13.8612	12.2001	5.70207	12.2561	8.5861	5.22693	6.66878	7.9745	7.21954	6.96015	5.68878
BART1_0-p01710	4.34703	4.70221	3.46967	3.85502	5.95008	3.82786	3.57429	6.10761	8.8212	3.73485	4.13904	3.71874
BART1_0-p01713	315.504	407.506	478.557	204.931	304.205	352.574	421.655	354.974	472.839	271.099	261.555	202.577
BART1_0-p01711	5.3349	15.4875	6.20062	11.5298	14.0089	20.107	6.99711	6.99201	7.27651	23.4487	19.7416	10.1128
BART1_0-p01714	232.136	183.313	58.2175	185.077	424.729	529.644	125.899	184.772	95.851	502.914	420.937	310.265
BART1_0-p01715	0.051556	0	0	0	0	0	0	0	0.083394	0.043863	0.037316	0.192148
BART1_0-p01716	0.746446	0	0	0	0	0	0	0	0	0	0	0
BART1_0-p01717	0	0	0	0	0	0	0	0	0	0	0	0
BART1_0-p01720	52.0165	58.7039	77.4924	45.1304	75.8369	52.8774	44.6867	53.5896	73.025	62.5902	50.4178	56.5522
BART1_0-p01719	4.89557	4.06991	3.3677	2.72673	2.26155	1.74867	0.327559	0.699251	2.90416	0.454314	0.126793	0.394028
BART1_0-p01721	7.05104	7.03879	7.01103	5.98018	8.23525	5.64199	4.42345	5.65657	8.10424	7.9917	5.79681	6.90484
BART1_0-p01723	72.6517	70.9052	92.9806	49.0049	62.9627	51.2712	41.2153	53.028	73.1096	45.0482	35.6931	47.204
BART1_0-p01870	28.1599	25.2029	30.2485	13.9741	21.0644	21.5014	8.52405	11.6339	16.3006	13.4506	17.3772	19.2696
BART1_0-p01726	0.017728	0	0	0	0	0	0	0	0	0	0	0
BART1_0-p01727	0	0	0	0	0	0	0	0	0	0	0	0
BART1_0-p01724	4.49883	0.493312	2.596	1.57255	4.26807	2.78832	0	0	0.505282	0	0	0
BART1_0-p01725	3.97135	2.06396	3.82538	1.87176	3.5717	4.58103	0	0	0.379578	0	0	0
BART1_0-p01732	5.66117	7.27622	3.33873	6.9412	11.0272	4.49276	5.48043	7.44038	6.9446	10.2169	10.0288	11.3373
BART1_0-p01733	0	0	0	0	0	0	0	0	0	0.030363	0	0
BART1_0-p01729	21.5043	28.7394	20.7805	72.7854	102.567	93.7691	11.2836	20.1598	30.9218	74.6898	64.2388	58.6691
BART1_0-p01730	182.372	189.73	202.979	158.554	195.231	188.567	147.935	208.512	231.547	122.117	134.995	175.884
BART1_0-p01731	10.796	8.66824	7.74073	4.44432	5.45554	6.79219	10.1451	9.87224	7.16487	5.09306	6.90482	12.4697
BART1_0-p01735	46.8141	51.1356	50.8593	26.3013	44.449	39.3263	29.0403	43.3013	44.1911	33.5101	31.1095	27.8547
BART1_0-p01728	0.762094	0	1.18983	0	0.200166	0	0	0.472328	0.16448	0	0	0
BART1_0-p01734	2.62263	3.16251	1.14361	1.08535	1.79324	1.51409	1.27539	1.96697	1.20935	1.3452	1.57592	1.59063
BART1_0-p01736	0.179817	0.084602	0.118709	0.173642	0	0.120077	0	0	0.08018	0.281664	0.079728	0
BART1_0-p01737	0	0	0	0	0.120231	0	0.191965	0	0	0	0	0.071414
BART1_0-p01764	37.7991	42.5663	29.3829	31.3353	46.746	39.7476	20.563	29.2931	25.4267	38.3524	33.1675	32.3005
BART1_0-p01775	92.2377	105.558	123.325	67.5136	100.627	107.586	77.5705	108.328	137.607	83.871	82.7441	66.1371
BART1_0-p01776	48.7709	50.985	52.6899	27.0061	26.7104	45.3016	40.8656	35.3485	32.478	23.2965	27.7292	40.3889
BART1_0-p01738	0	0	0	0	0	0	0	0	0	0	0	0
BART1_0-p01739	0.019739	0	0.184863	0.109969	0.043346	0	0.216725	0.068315	0.072224	0.039937	0.089462	0.073658
BART1_0-p01748	2.12282	2.67767	2.66213	1.83543	2.30939	0.148363	1.94832	2.64563	2.81574	1.2373	1.22414	2.00076
BART1_0-p01749	1.06091	0	0	0	0	2.90653	0	0	0	0	0	0
BART1_0-p01743	0.063393	0	0.11298	0	0	0	0	0.159848	0	0	0	0.1149
BART1_0-p01740	0	0	0	0	0	0	0	0	0	0	0	0
BART1_0-p01741	0	0	0	0	0	0	0	0	0	0	0	0
BART1_0-p01742	0	0	0	0	0	0	0	0	0	0	0	0
BART1_0-p01747	84.8341	103.791	102.028	47.0051	41.4672	53.1914	87.6137	102.516	77.197	46.514	43.0181	42.1182
BART1_0-p01744	150.483	51.6192	22.023	283.374	1297.23	287.423	119.04	95.3973	253.239	36.3577	31.9157	314.503
BART1_0-p01745	442.935	83.5242	192.59	3337.5	16927.3	699.318	348.941	353.395	3938.94	396.803	561.235	7037.11
BART1_0-p01746	0.622808	0	0	0	0	0	0	0	0	0	0	0
BART1_0-p01753	14.3387	19.5821	14.7881	9.86137	13.3496	9.57568	19.9554	17.567	29.3988	7.86273	6.51636	7.41953
BART1_0-p01754	246.627	268.871	338.581	181.299	220.055	219.603	309.831	315.35	403.816	163.089	134.967	162.05
BART1_0-p01755	63.1836	77.7498	58.9095	43.5038	76.81	55.9426	50.4736	68.4802	86.4273	64.5845	49.8123	52.8202
BART1_0-p01750	44.2326	44.6895	21.3733	21.1039	40.0396	30.9098	31.216	39.3021	31.0828	34.892	28.4838	21.5852
BART1_0-p01751	0	0	0.176832	0	0	0	0	0	0	0	0	0
BART1_0-p01752	5.32229	3.82261	0	0.260783	1.05777	7.23884	0	0	0	0	0.385017	0
BART1_0-p01768	33.1921	39.0916	32.317	23.5038	27.8277	31.1072	20.8702	26.4654	23.8075	31.9412	27.7344	21.9951
BART1_0-p01756	0	0	0	0	0	0	0	0	0	0	0	0
BART1_0-p01757	10.5957	5.10174	7.96922	1.24889	1.86806	1.44018	2.21041	2.00745	1.71607	0.260279	0.980382	0.460644
BART1_0-p01758	4.46388	3.59694	3.07855	0.899943	0.878653	1.06106	0.656931	1.57497	1.06649	0.277208	0.723447	0.163981
BART1_0-p01761	0	0	0	0	0	0	0	0	0	0	0	0
BART1_0-p01759	0	0	0	0	0	0	0	0	0	0	0	0
BART1_0-p01760	0	0	0	0	0	0	0	0	0	1.36257	0	0
BART1_0-p01762	2.21732	2.16416	0	0	2.43333	1.00452	2.92499	1.93582	0	0	0	1.00649
BART1_0-p01763	0	0	0	0	0	0	0	0	0	0	0	0
BART1_0-p01769	8.98437	8.93696	5.21976	3.6875	5.14334	4.84753	9.26874	6.0221	3.97207	5.04891	4.76973	6.17768
BART1_0-p01766	0	0	0	0	0	0	0	0	0	0	0	0
BART1_0-p01765	0	0	0	0	0	0	0	0	0	0	0	0
BART1_0-p01767	0	0	0	0	0	0	0.238177	0	0.535065	0	0.272805	0.815991
BART1_0-p01772	0	0	0	0	0	0	0.227921	0.395223	0	0.956527	1.12687	0.50538
BART1_0-p01777	1.29863	0.724305	1.33893	1.25801	0.643758	0.956491	0.496386	0.333602	0.829655	0.631646	0.426694	0.590118
BART1_0-p01770	3.31999	3.01458	2.63905	1.99169	2.52508	1.40788	1.95242	3.25608	5.21773	2.45307	1.93823	2.61918
BART1_0-p01771	4.2846	4.69624	8.84937	5.17801	2.2825	4.51298	1.45357	2.92089	0	6.20592	4.54859	7.34451
BART1_0-p01773	5.55143	3.69646	2.73185	4.60077	0.94825	3.16105	6.15401	2.05408	1.71655	2.25005	1.22941	2.36937
BART1_0-p01779	0	0	0	0	0	0	0	0	0	0	0	0
BART1_0-p01774	0	0	0	0	0	0	0	0	0	0	0	0
BART1_0-p01778	63.8846	65.7742	68.0632	65.8181	66.2818	73.5036	44.5985	55.4019	80.1077	31.474	35.8804	47.6567
BART1_0-p01781	0	0	0	0	0	0	0	0	0	0	0	0
BART1_0-p01780	0	0	0	0	0	0	0	0	0	0	0	0
BART1_0-p01811	46.7128	56.0542	57.3246	26.3965	33.3886	33.8999	29.9494	41.8457	43.2035	28.2255	23.5907	27.9629
BART1_0-p01782	0	0	0	0	0	0	0	0	0	0	0	0
BART1_0-p01783	3.39953	1.26403	5.28029	0.332508	0.138526	0.593903	2.31666	7.72446	4.83243	0.97235	2.02248	0.655098
BART1_0-p01881	34.3977	34.1463	36.5782	25.4387	29.9889	41.3863	19.5749	23.6357	21.7857	30.33	32.2914	26.6352
BART1_0-p01784	26.7643	29.324	27.4978	18.0419	20.2105	27.3169	20.8298	24.0169	25.0348	23.341	19.6065	18.9141
BART1_0-p01788	10.2361	15.9149	12.0291	7.63153	14.6196	13.517	13.2429	12.0005	15.689	8.62822	9.48101	8.44991
BART1_0-p01794	221.217	238.498	220.011	144.2	143.063	158.752	85.1112	145.297	148.579	98.7857	87.5417	82.127
BART1_0-p01789	0	0	0.072932	0	0	0	0	0	0.279058	0	0	0
BART1_0-p01785	0	0	0	0.05516	0	0	0.093613	0.234878	0	0.063839	0.097565	0
BART1_0-p01786	0	0	0	0	0	0	0	0	0	0	0	0
BART1_0-p01787	0	0	0	0	0	0	0	0	0	0	0	0
BART1_0-p01790	0	0	0	0	0	0	0	0	0	0	0	0
BART1_0-p01791	0	0	0	0	0	0	0	0	0	0	0	0
BART1_0-p01793	29.0319	41.0793	18.904	27.3397	45.5134	36.4419	27.7898	31.1617	31.0052	33.0872	23.1878	27.5395
BART1_0-p01792	0	0	0	0	0	0	0	0	0	0.791882	0.710472	0.705848
BART1_0-p01809	78.0107	80.7124	42.4283	55.395	89.7703	117.787	66.6163	71.1897	43.4519	147.671	164.684	102.213
BART1_0-p01795	0	0	0.32272	0	0	0	0	0	0	0	0	0
BART1_0-p01797	13.6497	15.0949	8.85219	6.60283	8.35063	9.03995	9.18276	8.97799	11.1153	8.79265	6.18498	8.3827
BART1_0-p01796	0	0	0	0	0	0	0	0	0	0	0	0
BART1_0-p01807	1.95047	2.26997	2.11611	1.85099	2.68147	1.41535	0.859852	1.24815	1.50202	1.31701	0.91189	1.25431
BART1_0-p01808	0.381751	0.907876	0	0	2.29832	0.337639	0	0.474695	0.591028	0.458893	0.953607	0
BART1_0-p01799	0	1.29041	0	0	0	0.340251	2.33667	2.57672	3.72344	4.95292	5.24241	2.67656
BART1_0-p01798	0	0	0	0	0	0	0	0	0	0	0	0
BART1_0-p01800	0	0	0	0	0	0	0	0	0	0	0	0
BART1_0-p01801	0	0	0	0	0	0	0	0	0	0	0	0
BART1_0-p01802	0	0	0	0	0.923521	0	0	0	0	0	0	0
BART1_0-p01812	0	0	0	0	0	0	0	0	0	0	0	0
BART1_0-p01813	12.2847	16.3256	6.53217	8.25264	15.8734	8.61589	6.64411	11.9791	10.852	8.57535	7.14978	7.06404
BART1_0-p01804	4.13173	7.15465	7.71665	3.67739	5.28582	5.34889	1.78558	3.93453	3.99061	1.62339	1.08	0.970411
BART1_0-p01803	0	0	0	0	0	0	0	0	0	0	0	0
BART1_0-p01810	139.942	140.216	104.702	130.625	163.769	135.347	102.769	130.099	115.304	121.859	94.01	126.537
BART1_0-p01805	0	0	0	0	0	0.168877	0	0	0	0	0	0
BART1_0-p01806	0	0	0	0	0	0	0	0	0	0	0	0
BART1_0-p01821	17.4096	31.2518	22.4006	18.8019	23.3219	19.659	10.4557	26.8065	35.7583	42.4782	43.6954	31.4912
BART1_0-p01815	2.41361	2.79367	5.38743	1.97448	3.6795	2.1805	2.61119	3.44354	4.89826	3.45565	2.97024	3.29932
BART1_0-p01816	16.1447	17.964	21.5602	14.597	17.9761	16.93	18.0983	21.0515	23.5015	14.0601	12.6162	13.2809
BART1_0-p01814	0.018423	0.073582	0.032154	0.165668	0.058325	0.016131	0.049952	0	0.080049	0.1223	0.030626	0
BART1_0-p01817	249.111	271.19	197.754	137.884	179.286	226.365	192.967	271.745	162.221	197.537	194.912	152.521
BART1_0-p01823	2.29858	5.0344	0	1.98315	0.491725	1.6329	3.8586	1.84209	3.73033	0.648674	0	1.97149
BART1_0-p01822	234.557	282.233	266.899	171.14	194.151	191.603	193.703	253.26	286.648	150.229	136.006	143.025
BART1_0-p01820	8.352	6.51376	11.0687	4.01495	7.90916	10.4086	3.47452	5.77579	6.38163	5.09944	6.41966	5.58193
BART1_0-p01819	4.15576	8.16073	19.158	4.97234	8.92431	4.7994	0	4.79471	4.3727	3.87569	7.04608	2.78167
BART1_0-p01818	0	0	0	0	0	0	0	0	0	0	0	0
BART1_0-p01824	36.2939	41.999	30.6869	26.3429	29.0236	33.3995	34.3561	38.1364	32.3747	21.5701	17.9981	19.2297
BART1_0-p01850	22.8535	27.8164	29.48	33.3298	75.3645	98.2009	11.6343	25.2859	31.3832	106.051	85.932	43.0462
BART1_0-p01827	8.95245	13.1082	2.79165	10.3263	27.6028	6.81154	5.36334	13.2543	10.5453	11.762	12.2717	8.17616
BART1_0-p01825	0	0	0	0	0	0	0	0	0.171461	0	0	0
BART1_0-p01828	5.227	6.6167	7.29146	3.32355	5.34537	3.24963	4.20049	4.57252	5.9105	3.78296	4.36474	4.26126
BART1_0-p01826	0	0	0	0	0	0.307148	0	0	0	0	0.57343	0.283261
BART1_0-p01830	0	0	0	0	0	0	0	0	0	0	0	0
BART1_0-p01831	0	0	0	0	0	0	0	0	0	0	0	0
BART1_0-p01829	0	0	0	0	0	0	0	0	0	0	0	0
BART1_0-p01833	0	0	0	0.041958	0.071702	0	0	0	0.083468	0.091296	0.162233	0.087362
BART1_0-p01832	0	0.4919	0	1.44726	0	0	0	0	0	0	0	1.55673
BART1_0-p01834	0	0	0.302191	0.131518	0	0	0	0	0.178583	0.489964	0.181677	0
BART1_0-p01835	0.535638	0.254136	1.08944	0	0	0	0.608856	0	0	0.175095	0.387944	0.51871
BART1_0-p01836	0	0	0	0	0	0.505617	0	0	0	0	0	0
BART1_0-p01837	0	0.19871	0	0	0	0.305114	0.352721	0	0	0.997109	0	0
BART1_0-p01838	0	0	0	0	0	0	0	0	0	0	0	0
BART1_0-p01839	1.89185	0.747078	3.92902	7.0584	3.99027	2.27273	1.90002	1.98599	3.99067	4.95709	9.93502	8.12641
BART1_0-p01840	2.77637	1.93148	4.36315	4.36795	3.13728	2.07404	4.05539	2.66891	4.38472	3.90462	5.95458	4.00899
BART1_0-p01841	0.051561	0.29284	0.095721	0.346633	0.320403	0.316677	0	0.21101	0	0.095763	0.164582	0.169274
BART1_0-p01842	0	0	0	0	0	0	0.389946	0	0.120196	0	0	0
BART1_0-p01843	0	0	0	0.713947	1.59905	0.65636	0	0.635896	0.669909	3.67319	0.658802	0.650902
BART1_0-p01847	0.051987	0.04297	0.036447	0.200236	0	0.023855	0.04079	0.022634	0.023973	0	0.020831	0.072952
BART1_0-p01857	0.043788	0.023542	0.047382	0.024863	0	0	0	0.061744	0	0.080172	0.037443	0.018915
BART1_0-p01844	0.299245	0.096721	0.255746	0	0.314077	0.087129	0.093259	0	0	0.185118	0.081499	0.253492
BART1_0-p01848	0	0	0.013577	0	0	0	0	0	0	0	0	0
BART1_0-p01845	0.870327	1.87444	0	1.25226	5.51053	0.576958	0.621123	1.62832	2.28844	1.2142	2.06613	1.4408
BART1_0-p01846	0	0	0	0	0	0	0	0	0	0	0	0
BART1_0-p01849	200.725	201.319	141.856	106.345	171.139	157.996	165.144	173.748	159.74	145.238	128.135	116.461
BART1_0-p01856	22.9682	25.7315	20.0258	18.2874	21.6428	27.3448	18.5793	20.6079	18.1564	19.6241	18.2891	17.9877
BART1_0-p01852	0.047827	0.045937	0	0.231362	0.304177	0.082642	0.272477	0.116474	0.130401	0.206857	0.145125	0.094875
BART1_0-p01853	0	0	0	0	0	0	0	0	0	0	0	0
BART1_0-p01854	30.3569	24.4579	9.92352	22.6214	58.0547	36.2685	12.3592	17.1919	18.5613	35.0192	22.9956	26.336
BART1_0-p01863	20.8767	17.9324	19.1285	16.1866	21.8173	19.9269	19.8306	20.337	22.6796	20.4439	14.8929	15.8541
BART1_0-p01851	52.8486	75.9936	51.0374	4.235	10.5071	9.81418	150.811	82.6708	70.7202	5.76381	4.57862	5.97213
BART1_0-p01855	0	0	0	0	0	0	0	0	0	0	0	0
BART1_0-p01859	16.182	17.2193	13.0127	12.0673	22.2476	16.568	12.7043	13.3471	16.1872	11.5153	11.5488	12.6421
BART1_0-p01860	0.57931	0.135996	0	0.75208	0.465536	0.645503	0.135782	0.614329	0.387722	0.577622	0.125658	0.521958
BART1_0-p01858	0	0.590385	0	0	0	0	0	0	0	0	0	0
BART1_0-p01866	13.2608	17.7685	15.7377	6.97224	20.4504	11.4428	6.98315	17.316	28.8376	5.55174	4.36491	7.63178
BART1_0-p01861	0	0	0	0	0	0	0	0	0	0	0	0
BART1_0-p01862	0	0	0	0	0	0	0	0	0	0	0	0
BART1_0-p01865	0.095469	1.70105	0.909898	0	1.28204	0.390996	0.089938	0.545595	0.812079	0.088298	0.08658	0
BART1_0-p01864	0	0	2.08777	0	0	1.31918	0	2.26157	0	0	1.1446	0
BART1_0-p01867	0	0	0.090159	0.202982	0	0	0	0.089372	0.093369	0	0.181109	0.089303
BART1_0-p01869	22.4106	27.2616	17.6174	15.9566	34.1716	23.1314	18.0394	21.6299	17.4963	30.0282	24.0192	21.7889
BART1_0-p01868	0	0	0	1.28081	0	0.599849	0.619407	0.581026	0	0.325125	1.0759	0.283621
BART1_0-p01878	15.6519	13.2786	12.279	10.2498	16.4497	12.3446	10.2862	11.6309	14.673	12.2732	12.5848	12.265
BART1_0-p01871	51.5974	43.9238	39.9646	75.155	51.952	100.643	34.6384	52.0212	52.8351	43.2844	60.0728	40.8792
BART1_0-p01875	4.43012	4.90596	5.26167	4.12327	5.52773	5.52609	2.68379	5.47	6.10851	5.07143	5.61878	4.70764
BART1_0-p01876	0	0	0	0	0	0	0	0.070771	0.024635	0.027677	0	0
BART1_0-p01873	0.531299	0.377016	0.356097	0.318771	0.884973	0.284405	0.188172	0.270635	1.07014	0.249006	0.326544	0.331396
BART1_0-p01872	65.8139	46.0027	55.318	44.3207	59.3048	56.5408	0.262729	0	8.31382	0.106965	0.106071	0.221585
BART1_0-p01874	4.25878	4.45801	1.84569	0.093438	0.432019	0.45555	4.64746	2.46036	1.67715	0.093497	0.159037	0.081167
BART1_0-p01877	4.89143	5.69819	1.20346	0.615564	0	0.299612	8.02942	3.7656	2.64033	0.098338	0.082351	0.432011
BART1_0-p01885	4.77977	4.06107	14.0055	2.45788	0.970624	2.16728	4.30324	10.9009	3.19059	1.83505	2.86396	4.39102
BART1_0-p01880	1.60136	2.58188	3.37942	1.11224	2.83048	0.942143	0.868372	1.18991	3.1825	1.0725	0.663098	0.973423
BART1_0-p01888	0	0	0	0	0	0	0	0	0	0	0	0
BART1_0-p01879	0	0	0	0	0	0	0	0	0	0	0	0
BART1_0-p01887	1.98182	0.897517	1.71512	2.68377	2.83362	1.72231	2.9737	1.01195	1.87063	1.40519	2.11645	0.845677
BART1_0-p01886	0	0	0	0	0	0	0	0	0	0	0	0
BART1_0-p01884	0	0	0	0	0	0	0	0	0	0	0	0
BART1_0-p01883	0.235707	0.422724	0.198797	0.1642	0.234337	0.058568	0.217154	0.147313	0.155913	0.089201	0.256839	0.060071
BART1_0-p01882	0.97109	1.03959	5.38598	0	0	0.875147	0	0.847861	0.894956	0	1.76752	5.25971
BART1_0-p01889	0	0	0	0	0	0	0.419007	0	0.121736	0	0	0
BART1_0-p01890	2.97174	1.76821	0.624765	2.90707	1.89805	2.87775	2.39924	1.72132	3.34627	1.83423	1.42027	1.95107
BART1_0-p01891	0	0	0	0	0	0	0	0	0	0	0	0
BART1_0-p01892	1.74217	1.00678	0.447825	3.79529	0.907396	0.61072	0.743318	1.90807	1.84203	0.62313	1.06814	3.75852
BART1_0-p01894	11.9131	36.3191	14.4657	16.2723	5.82603	5.38054	51.8876	19.9559	64.2879	20.6085	37.2262	31.0079
BART1_0-p01893	10.8604	27.2983	3.32856	1.76978	0	4.06759	19.8361	12.5898	32.3741	15.4712	27.7885	26.7696
BART1_0-p01895	0	0	0	0	0	0	0	0	0	0	0	0
BART1_0-p01897	11.7537	17.3182	17.4102	7.13611	2.14979	8.14599	27.3662	15.8374	11.3211	6.52372	12.3621	17.8506
BART1_0-p01896	0	0.172232	0	0	0	0	2.32876	0	0	0	0	0
BART1_0-p01909	3.55998	1.56646	3.70472	2.02889	0	0.893829	2.58611	1.9501	4.373	1.91677	0.949495	1.87859
BART1_0-p01910	5.55481	6.51731	5.44075	4.31301	5.29265	4.94693	5.88213	7.11866	8.1024	3.05228	4.04379	3.73247
BART1_0-p01898	0	0.800728	0.300332	0	0	0	0.174278	0.244215	0.125595	0.129941	0	0
BART1_0-p01899	4.70341	0	2.11053	0	0	0	7.19017	1.05676	0	0.569859	0	0
BART1_0-p01901	0	0	0	0	0	0	0	0	0	0	0	0
BART1_0-p01900	3.47417	5.75869	0	0	0.469406	0	11.1733	0.752214	0.791076	0	0	0
BART1_0-p01902	0.565677	3.22064	0.57262	0	0	0	3.91755	0	0.450809	0	0.385765	0
BART1_0-p01903	0.57412	0.97091	0	0	0	0	0.291733	1.05831	0.242658	0	0	0
BART1_0-p01904	0.682861	1.97078	1.29158	0	0	0	1.04636	0.9691	0.286301	0.148252	0	0
BART1_0-p01905	0	0	0	0	0	0	0	0	0	0	0	0
BART1_0-p01906	0.116117	0.217873	0.136589	0.24932	0.125776	0.052461	0.261536	0.248101	0.156608	0.290454	0.207246	0.106131
BART1_0-p01913	1.83437	3.51706	4.14554	0.108934	1.75605	0.5613	0	0.869717	2.78724	1.87221	3.3637	0.235799
BART1_0-p01907	66.5826	55.8169	54.8096	23.1017	23.6024	23.0847	100.56	67.0179	74.9129	14.5749	16.9395	28.5552
BART1_0-p01908	0	1.97374	1.08507	0	0	0	1.29034	0.645961	0	0.602468	0.475224	0
BART1_0-p01912	2.29193	4.66227	1.84817	1.2159	1.12866	2.62654	0.460022	1.00462	0.81828	0.821599	0.544638	1.36378
BART1_0-p01914	22.7522	26.5413	7.57407	14.1532	20.6086	7.78781	20.3313	18.1164	20.8302	8.77769	6.10606	9.84107
BART1_0-p01911	0	0.304031	0	0	1.02546	0	0	0	0	0	0	0
BART1_0-p02008	7.75271	11.9461	5.3545	7.05183	6.30119	4.57384	5.61137	9.94271	7.81027	7.1879	5.67366	7.41383
BART1_0-p01915	0.611409	0.592337	2.47449	2.65474	1.70591	1.10051	0	0.800082	1.69464	1.75492	2.82661	1.40731
BART1_0-p01916	1.50077	2.26279	0	1.37139	0	0.538562	0.412344	1.02713	0.540321	1.57171	1.66343	1.67335
BART1_0-p01918	34.1066	43.1553	36.2827	23.1749	21.518	20.1754	28.9455	28.1304	25.4249	25.6986	21.1333	18.5336
BART1_0-p01917	2.24572	4.53362	3.82982	2.47668	0.423765	0.870789	8.80479	9.44138	4.19866	0.922191	0.487301	0.163967
BART1_0-p01922	1.66799	0.592168	0.844389	0.579361	0.150188	0.674036	1.38308	0.643287	0.835153	0.988711	0.997004	0.530207
BART1_0-p01923	79.3071	88.6493	57.874	57.9296	62.054	70.8047	48.017	70.5333	53.7627	50.6483	44.8358	50.3574
BART1_0-p01919	2.04995	8.57921	1.62916	0.498595	0	0	5.19669	3.75488	6.27553	0.673491	0.422478	0.692884
BART1_0-p01920	5.24915	6.75893	3.10229	3.63177	1.08432	6.81103	12.3171	9.77807	2.61426	10.1128	6.40036	4.92477
BART1_0-p01921	0	0.477017	0	0	0	0	0	0.102512	0	0.123542	0.139589	0.222276
BART1_0-p01939	5.4179	6.83637	4.29805	2.07166	2.46494	2.21019	1.09933	2.99886	3.5304	3.6005	2.46374	1.89577
BART1_0-p01940	0.178465	0	0	0.934794	0.962999	0.849012	0	0	0	0.165309	0.190702	0
BART1_0-p01941	107.589	142.69	110.549	52.1486	77.4317	56.4258	60.6881	115.672	89.3635	42.6851	38.0279	45.8144
BART1_0-p01925	0	0.250417	0	0	0	0	0	0	0	0	0	0
BART1_0-p01924	2.75254	0.892905	0	0	0	0	0	0	0	0	0	0
BART1_0-p01927	15.7856	25.277	3.42386	10.1152	10.4397	14.7503	7.6798	14.455	13.0035	11.0826	9.79471	16.8408
BART1_0-p01926	0	0	0	0	0	0	0	0	0	0	0	0
BART1_0-p01933	0.146895	0.510316	0.253383	0.10109	0.158122	0	0	0.111508	0.043625	0.44195	0.434202	0.087525
BART1_0-p01934	0	0.263691	0.245532	0	0	0	0	0	0	0	0	0
BART1_0-p01928	0	0	0	0	0	0.453789	0.512896	1.20703	0	0	0	0
BART1_0-p01930	0	0	0	0	0	0	0	0	0	0	0	0
BART1_0-p01929	30.5391	27.6223	26.029	20.1827	34.2264	28.7975	19.8518	21.4286	28.7751	17.8902	17.2482	15.9341
BART1_0-p01931	7.85821	7.41951	6.49695	4.27348	7.59059	7.03701	4.07097	4.58077	7.47858	4.79696	2.33302	2.5948
BART1_0-p01932	0	0	0.16618	0	0.19513	0	0.619456	0.637508	0	0.429095	0	0
BART1_0-p01942	41.2139	51.5817	25.3653	17.8169	40.5124	23.5389	29.8686	39.6471	45.5939	21.7086	20.2447	16.9725
BART1_0-p01935	0.632175	0	0	0	0	0	0.628726	0	0.573391	0	0	1.46418
BART1_0-p01936	0	0	0	2.13826	1.16686	0	1.68116	0	0.972013	1.95006	0	1.04094
BART1_0-p01937	0.90524	0	2.35803	2.7709	3.25506	1.84157	2.18025	2.27513	3.14474	2.45932	2.48011	7.01391
BART1_0-p01938	0.84631	0	0.265599	1.20692	0.608989	0.250877	0	0	0	0.300945	0.793268	0.26382
BART1_0-p01969	9.00227	0.679423	13.3591	129.818	852.959	9.04777	9.41946	12.0352	146.664	27.3523	23.4148	212.974
BART1_0-p01970	0	0	0	0.222606	0	0	0.099452	0	0.19174	0.649829	0.09439	0.304024
BART1_0-p01971	3.26624	0.507812	4.86171	9.208	3.29739	3.71672	4.18537	4.10372	5.37736	8.37333	6.7148	8.02324
BART1_0-p01972	17.7835	1.77554	18.4676	46.2546	15.5214	17.651	17.9866	13.6722	23.8055	40.5456	32.3685	26.0945
BART1_0-p01973	0.858135	0.108474	0.678977	2.3287	0.756707	0.700099	0.777065	0.684177	0.877106	1.22902	1.10944	0.879589
BART1_0-p01974	4.46537	0.613263	0.077001	0.206091	0.071493	3.36633	0.256336	0.110354	0.199907	0.184557	0.106924	0.300686
BART1_0-p01975	6.74976	5.48374	1.40768	2.52892	22.0742	11.2257	10.8026	6.67283	0.528795	1.03299	1.48967	2.67172
BART1_0-p01976	0	0	0.293114	2.10513	0.669774	0.840478	0.361192	0	1.12884	0.537229	1.4158	3.12668
BART1_0-p01943	0.143765	0	0.122251	0.444081	0.310266	0.382461	0.125781	0.244581	0.128845	0.568261	0.502458	0.380357
BART1_0-p01945	0.429041	0	1.23185	1.20295	0.46194	0	0	0	0	2.0255	0.719939	2.12229
BART1_0-p01944	0.779294	0	0.760964	2.86434	8.12061	0.461293	0.231612	0.221143	1.16456	1.61098	0.468366	0.91988
BART1_0-p01946	2.36299	0	2.68331	0	0	3.37199	0	2.85825	4.84446	4.28165	2.74052	6.79925
BART1_0-p01947	0	0	0.403463	0.621298	0.478422	0	0	0	0	0.254673	0.465037	0.168765
BART1_0-p01948	0.620771	0	0.253789	0.456151	0.821413	0.413008	0.289807	0.795284	0.417505	0.622998	0.217959	0.559494
BART1_0-p01950	0	0	0	0.78116	0.399984	0	0	0.822348	0.367087	1.05946	0	0
BART1_0-p01949	0.626418	0	0.678412	1.72485	0.21888	0.900306	0.547193	0.695467	0.543848	1.40158	0.910275	1.44503
BART1_0-p01951	0.785801	0	0	0.856896	5.10518	0	0	0	0.700662	0.889149	0	5.42582
BART1_0-p01952	0.658089	0.459697	1.09101	1.66356	1.55074	0.572388	1.26628	0.687292	2.29165	2.89793	1.00894	1.57704
BART1_0-p01953	5.88859	3.31238	2.10653	5.86804	12.708	9.8006	3.8145	4.50228	1.45858	2.38859	2.51036	3.55315
BART1_0-p01954	1.45754	0.369056	0.778979	2.00351	2.38747	1.37163	1.75291	1.21042	1.51658	0.44995	1.37219	1.99888
BART1_0-p01956	9.75531	9.22818	12.1882	9.93988	9.41853	14.5112	4.01617	5.50266	8.72181	4.85846	7.49321	7.53198
BART1_0-p01955	0	0	0	0	0	0	0	0	0	0	0	0
BART1_0-p01965	74.3279	97.4241	126.436	56.5262	84.0403	80.8952	54.7344	79.5819	106.414	88.4905	78.9724	73.8767
BART1_0-p01959	10.3636	10.2266	9.46769	9.90325	12.6189	10.7321	11.2165	9.20375	12.551	4.66328	8.33487	9.19714
BART1_0-p01957	0	0	0	0	0	0	0	0	0	0	0	0
BART1_0-p01960	0.50401	3.30278	1.0639	1.19607	0.890127	0.472813	1.79925	0.801984	2.08465	0.158145	0.289501	0.588704
BART1_0-p01958	0	0	0	0	0	0	0	0	0	0	0	0
BART1_0-p01961	0	0	0	0	0	0	0	0	0	0	0	0
BART1_0-p01962	0	0	0	0	0	0	0	0	0	0	0	0
BART1_0-p01963	32.5314	43.5633	38.4941	16.9127	18.8367	18.4494	71.5576	45.3493	39.1491	15.3672	14.8595	16.1701
BART1_0-p01964	38.9624	33.7869	39.4399	16.5499	16.6964	23.2238	41.9095	35.507	31.6633	21.5822	19.5963	14.9008
BART1_0-p01966	71.5326	79.7998	59.9702	72.3476	91.9332	99.2505	56.4737	79.6301	73.1095	81.4998	73.9879	73.4763
BART1_0-p01978	96.03	107.586	89.7916	59.4404	87.1708	87.75	59.3087	103.074	95.2392	81.4696	69.4056	68.1034
BART1_0-p01967	2.17712	3.23719	3.97903	1.70443	5.57831	2.31237	1.20843	2.30989	3.94738	2.60262	1.73192	2.14443
BART1_0-p01979	225.644	271.492	291.913	169.51	215.32	204.426	207.882	245.769	269.472	193.601	169.449	167.372
BART1_0-p01968	4.02941	7.89054	5.00236	8.1734	9.72618	19.0408	6.16151	3.31284	17.4603	19.6091	45.0819	26.3284
BART1_0-p01977	12.3303	16.7562	8.07974	11.6889	17.1934	14.8802	10.1187	14.7158	10.7111	16.6917	15.2365	14.7693
BART1_0-p01982	83.3795	61.9297	103.379	56.0301	43.49	84.6401	28.4654	67.5011	33.761	54.7721	54.944	36.1556
BART1_0-p01981	49.9635	45.0979	35.4785	25.8913	29.6108	35.8835	36.2289	29.4845	21.424	22.3055	23.162	26.6255
BART1_0-p01985	19.7327	22.6553	17.6509	7.47911	12.1509	14.1241	9.17921	13.484	7.80725	14.4516	14.2779	12.2275
BART1_0-p01980	530.285	524.646	384.315	589.172	827.483	790.421	374.13	421.101	432.852	540.647	500.621	557.597
BART1_0-p01983	0.861654	1.7713	2.21033	0.710872	0.520836	0.627488	0.22359	1.32601	0.391041	1.53396	2.01344	0.612518
BART1_0-p01989	1.05311	0.757067	0.69909	0.075539	0.625288	0.129259	0	0.410362	0.214149	0.522386	0.630681	0.167759
BART1_0-p01987	1.42751	0.196327	0.78063	0.330472	1.59526	0.37758	0	0	0	0	0	0
BART1_0-p01984	13.1681	13.8555	10.3258	7.62175	13.2799	10.9246	9.96761	11.5924	8.35308	13.6007	12.5337	9.46064
BART1_0-p01986	0	0	0	0	0	0	0	0	0	0	0	0
BART1_0-p01988	0	0	0	0	0	0	0	0	0	0	0	0
BART1_0-p02003	8.70072	9.60934	4.25126	2.79532	1.96057	5.71011	6.39636	12.6824	10.1674	15.3845	15.9122	7.1976
BART1_0-p01995	25.5177	23.3734	26.6192	16.8246	26.9408	16.4289	37.9609	33.7002	38.9208	17.4755	15.5472	20.1476
BART1_0-p01990	0	0	0	0	0	0	0	0	0	0	0	0
BART1_0-p01991	0	0.1033	0.131084	0.058528	0.060155	0	0	0.048038	0	0.10947	0.097529	0.049537
BART1_0-p01992	0	0	0	0	0	0	0	0	0	0	0	0
BART1_0-p01993	0	0	0	0	0	0	0	0	0	0	0	0
BART1_0-p01994	0	0	0	0	0	0	0	0	0	0	0	0
BART1_0-p02011	106.994	99.081	118.164	62.5277	43.8304	102.8	65.267	96.0984	39.1541	81.9415	119.084	103.878
BART1_0-p01996	0	0	0	0	0	0	0	0	0	0	0	0
BART1_0-p01997	0	0.772248	0.369561	0	0	0.383175	0	0.732033	0	0	0.841647	0
BART1_0-p01998	0	0	0	2.60499	3.35396	1.5721	0	0.382889	0	0.820452	3.245	0.750669
BART1_0-p01999	0	0	0	0	0	0	0	0	0	0	0	0
BART1_0-p02000	0	0	0	0	0	0	0	0	0	0	0	0
BART1_0-p02001	0	0	0	0	0	0	0	0	0	0	0	0
BART1_0-p02005	2.69528	3.24084	2.44015	2.31625	3.4829	2.76779	1.48312	2.51913	2.9191	2.88808	2.09632	2.26122
BART1_0-p02002	0	0	0	0	0	0	0	0	0	0	0	0
BART1_0-p02004	0.498025	1.02116	0.161597	2.48307	1.57225	0.977559	0.300121	0.100454	0.572644	0.302066	0.315179	0.797913
BART1_0-p02010	94.0706	117.702	137.841	81.0654	123.803	104.798	35.8215	96.6135	122.298	96.3168	103.944	79.2584
BART1_0-p02006	17.7939	21.7586	14.5145	11.7682	10.6746	10.896	18.2343	17.7514	8.67544	9.78617	8.40466	18.3825
BART1_0-p02009	0	0	0	0	0	0	0	0	0	0	0	0
BART1_0-p02007	0.146048	0.092342	0.173154	0.049361	0.303383	0	0.044961	0	0	0.04629	0	0
BART1_0-p02013	0.28093	0.26797	0	0	0.117589	0.302517	0.9853	0.323569	0.337331	0.054536	0.15	0
[truncated: 57,931 more rows]

## Sheet: Table 7
DE_genes	DAS_genes	DE_trans	DTU_trans
BART1_0-p04990	BART1_0-p00016	BART1_0-p00384.001	BART1_0-p00016.002
BART1_0-p05246	BART1_0-p00117	BART1_0-p12418.001	BART1_0-p00082.001
BART1_0-p23315	BART1_0-p00147	BART1_0-p29894.001	BART1_0-p00117.001
BART1_0-p23495	BART1_0-p00148	BART1_0-p18136.001	BART1_0-p00147.001
BART1_0-p29894	BART1_0-p00301	BART1_0-p01400.001	BART1_0-p00147.002
BART1_0-p42183	BART1_0-p00384	BART1_0-p22029.001	BART1_0-p00148.001
BART1_0-p47576	BART1_0-p00598	BART1_0-p33753.001	BART1_0-p00148.002
BART1_0-p05536	BART1_0-p00621	BART1_0-p52757.001	BART1_0-p00301.001
BART1_0-p12418	BART1_0-p00754	BART1_0-p21831.001	BART1_0-p00301.002
BART1_0-p51213	BART1_0-p00762	BART1_0-p45317.001	BART1_0-p00384.001
BART1_0-p14101	BART1_0-p00895	BART1_0-p05536.001	BART1_0-p00406.001
BART1_0-p21831	BART1_0-p00994	BART1_0-p01729.001	BART1_0-p00621.001
BART1_0-p27360	BART1_0-p01139	BART1_0-p05246.001	BART1_0-p00621.002
BART1_0-p01729	BART1_0-p01333	BART1_0-p23495.001	BART1_0-p00895.001
BART1_0-p43899	BART1_0-p01525	BART1_0-p48733.001	BART1_0-p00895.002
BART1_0-p04810	BART1_0-p01536	BART1_0-p55741.006	BART1_0-p00994.001
BART1_0-p09130	BART1_0-p01541	BART1_0-p57592.001	BART1_0-p00994.002
BART1_0-p12406	BART1_0-p01560	BART1_0-p36457.001	BART1_0-p01525.001
BART1_0-p14720	BART1_0-p01692	BART1_0-p00097.001	BART1_0-p01525.008
BART1_0-p45317	BART1_0-p01797	BART1_0-p04810.001	BART1_0-p01536.002
BART1_0-p15543	BART1_0-p02186	BART1_0-p09785.008	BART1_0-p01541.003
BART1_0-p53817	BART1_0-p02302	BART1_0-p36603.001	BART1_0-p01541.006
BART1_0-p16935	BART1_0-p02319	BART1_0-p43899.001	BART1_0-p01560.001
BART1_0-p22422	BART1_0-p02355	BART1_0-p51213.001	BART1_0-p01692.005
BART1_0-p10358	BART1_0-p02365	BART1_0-p01870.054	BART1_0-p02186.003
BART1_0-p30013	BART1_0-p02681	BART1_0-p36665.001	BART1_0-p02302.001
BART1_0-p06406	BART1_0-p02701	BART1_0-p02547.001	BART1_0-p02302.006
BART1_0-p13106	BART1_0-p02907	BART1_0-p04998.001	BART1_0-p02319.002
BART1_0-p17267	BART1_0-p03019	BART1_0-p12406.001	BART1_0-p02355.001
BART1_0-p22029	BART1_0-p03178	BART1_0-p33753.004	BART1_0-p02355.002
BART1_0-p25042	BART1_0-p03193	BART1_0-p51213.005	BART1_0-p02365.010
BART1_0-p36603	BART1_0-p03269	BART1_0-p04143.005	BART1_0-p02681.002
BART1_0-p46212	BART1_0-p03449	BART1_0-p06406.003	BART1_0-p02701.001
BART1_0-p51907	BART1_0-p03473	BART1_0-p11845.006	BART1_0-p02907.001
BART1_0-p07657	BART1_0-p03723	BART1_0-p13794.002	BART1_0-p02907.009
BART1_0-p20510	BART1_0-p04143	BART1_0-p14720.001	BART1_0-p03019.001
BART1_0-p36457	BART1_0-p04183	BART1_0-p39024.010	BART1_0-p03019.003
BART1_0-p39024	BART1_0-p04346	BART1_0-p50592.001	BART1_0-p03193.001
BART1_0-p45269	BART1_0-p04512	BART1_0-p04990.001	BART1_0-p03193.006
BART1_0-p47418	BART1_0-p04661	BART1_0-p16935.001	BART1_0-p03449.004
BART1_0-p02547	BART1_0-p04906	BART1_0-p37605.001	BART1_0-p03473.001
BART1_0-p34336	BART1_0-p05009	BART1_0-p29369.001	BART1_0-p03473.002
BART1_0-p14337	BART1_0-p05217	BART1_0-p09130.001	BART1_0-p03723.001
BART1_0-p05661	BART1_0-p05326	BART1_0-p47597.003	BART1_0-p03723.003
BART1_0-p04998	BART1_0-p05368	BART1_0-p13106.001	BART1_0-p03760.002
BART1_0-p29369	BART1_0-p05443	BART1_0-p19705.004	BART1_0-p04143.001
BART1_0-p52757	BART1_0-p05533	BART1_0-p21646.001	BART1_0-p04143.005
BART1_0-p21646	BART1_0-p05965	BART1_0-p30013.001	BART1_0-p04183.001
BART1_0-p26390	BART1_0-p05976	BART1_0-p02620.001	BART1_0-p04512.001
BART1_0-p45831	BART1_0-p06016	BART1_0-p05630.001	BART1_0-p04512.002
BART1_0-p31856	BART1_0-p06020	BART1_0-p10358.001	BART1_0-p04519.002
BART1_0-p18566	BART1_0-p06118	BART1_0-p10635.006	BART1_0-p04661.003
BART1_0-p54758	BART1_0-p06119	BART1_0-p15543.001	BART1_0-p04906.001
BART1_0-p37605	BART1_0-p06461	BART1_0-p30715.001	BART1_0-p05009.001
BART1_0-p23700	BART1_0-p06704	BART1_0-p25083.001	BART1_0-p05009.005
BART1_0-p19830	BART1_0-p06816	BART1_0-p51508.006	BART1_0-p05368.012
BART1_0-p23103	BART1_0-p06850	BART1_0-p51537.003	BART1_0-p05368.015
BART1_0-p02580	BART1_0-p06868	BART1_0-p26797.001	BART1_0-p05443.009
BART1_0-p17733	BART1_0-p06893	BART1_0-p06157.002	BART1_0-p05533.001
BART1_0-p12982	BART1_0-p07059	BART1_0-p14101.001	BART1_0-p05533.002
BART1_0-p01290	BART1_0-p07327	BART1_0-p34336.001	BART1_0-p05965.002
BART1_0-p18136	BART1_0-p07422	BART1_0-p36602.001	BART1_0-p05965.003
BART1_0-p17752	BART1_0-p07873	BART1_0-p42183.001	BART1_0-p05976.001
BART1_0-p30715	BART1_0-p07876	BART1_0-p45831.001	BART1_0-p05976.003
BART1_0-p36665	BART1_0-p07901	BART1_0-p46199.005	BART1_0-p06016.002
BART1_0-p02616	BART1_0-p07984	BART1_0-p54185.002	BART1_0-p06016.004
BART1_0-p24217	BART1_0-p08210	BART1_0-p06327.001	BART1_0-p06020.001
BART1_0-p30261	BART1_0-p08217	BART1_0-p31869.004	BART1_0-p06118.001
BART1_0-p41930	BART1_0-p08467	BART1_0-p43899.009	BART1_0-p06118.003
BART1_0-p23512	BART1_0-p08468	BART1_0-p15086.001	BART1_0-p06119.001
BART1_0-p35508	BART1_0-p08531	BART1_0-p30301.001	BART1_0-p06119.003
BART1_0-p02931	BART1_0-p08949	BART1_0-p00962.005	BART1_0-p06461.001
BART1_0-p03336	BART1_0-p09189	BART1_0-p14101.003	BART1_0-p06461.003
BART1_0-p04982	BART1_0-p09256	BART1_0-p23516.002	BART1_0-p06704.011
BART1_0-p05415	BART1_0-p09323	BART1_0-p15089.001	BART1_0-p06816.001
BART1_0-p15187	BART1_0-p10017	BART1_0-p35508.001	BART1_0-p06816.003
BART1_0-p26200	BART1_0-p10052	BART1_0-p12382.001	BART1_0-p06816.004
BART1_0-p33756	BART1_0-p10258	BART1_0-p26200.001	BART1_0-p06850.002
BART1_0-p46199	BART1_0-p10302	BART1_0-p06406.002	BART1_0-p06868.001
BART1_0-p47269	BART1_0-p10549	BART1_0-p37126.001	BART1_0-p06868.002
BART1_0-p51180	BART1_0-p10635	BART1_0-p04719.001	BART1_0-p06868.005
BART1_0-p56454	BART1_0-p10833	BART1_0-p51154.004	BART1_0-p06868.006
BART1_0-p06469	BART1_0-p10980	BART1_0-p58174.002	BART1_0-p06917.006
BART1_0-p09230	BART1_0-p11189	BART1_0-p02931.001	BART1_0-p07327.001
BART1_0-p48733	BART1_0-p11506	BART1_0-p25042.001	BART1_0-p07327.002
BART1_0-p15089	BART1_0-p11546	BART1_0-p41930.002	BART1_0-p07422.001
BART1_0-p37531	BART1_0-p11612	BART1_0-p30943.001	BART1_0-p07422.002
BART1_0-p37103	BART1_0-p11622	BART1_0-p45229.001	BART1_0-p07423.013
BART1_0-p51179	BART1_0-p11646	BART1_0-p54637.034	BART1_0-p07873.006
BART1_0-p04160	BART1_0-p11845	BART1_0-p51950.001	BART1_0-p07876.001
BART1_0-p05630	BART1_0-p11923	BART1_0-p36676.001	BART1_0-p07901.002
BART1_0-p16013	BART1_0-p11965	BART1_0-p46212.001	BART1_0-p07984.006
BART1_0-p22296	BART1_0-p11966	BART1_0-p01290.001	BART1_0-p08210.002
BART1_0-p22710	BART1_0-p12130	BART1_0-p05563.001	BART1_0-p08217.003
BART1_0-p29501	BART1_0-p12312	BART1_0-p05557.001	BART1_0-p08467.001
BART1_0-p30381	BART1_0-p12329	BART1_0-p12515.003	BART1_0-p08467.012
BART1_0-p39822	BART1_0-p12432	BART1_0-p13272.002	BART1_0-p08468.001
BART1_0-p42924	BART1_0-p12477	BART1_0-p15725.001	BART1_0-p08468.003
BART1_0-p43888	BART1_0-p12631	BART1_0-p17752.001	BART1_0-p08531.010
BART1_0-p50008	BART1_0-p12654	BART1_0-p25811.001	BART1_0-p08531.054
BART1_0-p19710	BART1_0-p12725	BART1_0-p50008.001	BART1_0-p08683.004
BART1_0-p17446	BART1_0-p12790	BART1_0-p52570.003	BART1_0-p08949.001
BART1_0-p14481	BART1_0-p12843	BART1_0-p58398.003	BART1_0-p08949.002
BART1_0-p59798	BART1_0-p13192	BART1_0-p06814.002	BART1_0-p09256.001
BART1_0-p14627	BART1_0-p13272	BART1_0-p23700.001	BART1_0-p09256.002
BART1_0-p30301	BART1_0-p13841	BART1_0-p20158.001	BART1_0-p10017.017
BART1_0-p34164	BART1_0-p13948	BART1_0-p55305.001	BART1_0-p10052.030
BART1_0-p09442	BART1_0-p14382	BART1_0-p33753.005	BART1_0-p10052.032
BART1_0-p52488	BART1_0-p14438	BART1_0-p54729.001	BART1_0-p10258.010
BART1_0-p23986	BART1_0-p14583	BART1_0-p00148.002	BART1_0-p10302.003
BART1_0-p13794	BART1_0-p14701	BART1_0-p15533.001	BART1_0-p10302.007
BART1_0-p43630	BART1_0-p14748	BART1_0-p17187.003	BART1_0-p10549.001
BART1_0-p48208	BART1_0-p14757	BART1_0-p18566.001	BART1_0-p10549.002
BART1_0-p06157	BART1_0-p14763	BART1_0-p20510.001	BART1_0-p10635.001
BART1_0-p17187	BART1_0-p14770	BART1_0-p23986.001	BART1_0-p10635.005
BART1_0-p41113	BART1_0-p14981	BART1_0-p31670.003	BART1_0-p10635.006
BART1_0-p50592	BART1_0-p15054	BART1_0-p37502.001	BART1_0-p10833.001
BART1_0-p54064	BART1_0-p15086	BART1_0-p40905.001	BART1_0-p10833.002
BART1_0-p07678	BART1_0-p15139	BART1_0-p47080.001	BART1_0-p10980.002
BART1_0-p01427	BART1_0-p15193	BART1_0-p58440.001	BART1_0-p11461.026
BART1_0-p43018	BART1_0-p15200	BART1_0-p29927.001	BART1_0-p11506.001
BART1_0-p37126	BART1_0-p15282	BART1_0-p41930.001	BART1_0-p11506.005
BART1_0-p19374	BART1_0-p15485	BART1_0-p15317.002	BART1_0-p11546.009
BART1_0-p22832	BART1_0-p15552	BART1_0-p03336.001	BART1_0-p11612.006
BART1_0-p35128	BART1_0-p15765	BART1_0-p05661.001	BART1_0-p11646.002
BART1_0-p49285	BART1_0-p16332	BART1_0-p51907.001	BART1_0-p11845.001
BART1_0-p55305	BART1_0-p16551	BART1_0-p54806.001	BART1_0-p11845.006
BART1_0-p46607	BART1_0-p16776	BART1_0-p51180.001	BART1_0-p11966.001
BART1_0-p57420	BART1_0-p16979	BART1_0-p21718.004	BART1_0-p11966.002
BART1_0-p05563	BART1_0-p17077	BART1_0-p33756.001	BART1_0-p12130.024
BART1_0-p37887	BART1_0-p17080	BART1_0-p56505.001	BART1_0-p12312.004
BART1_0-p20362	BART1_0-p17189	BART1_0-p56454.001	BART1_0-p12312.005
BART1_0-p58401	BART1_0-p17280	BART1_0-p45485.001	BART1_0-p12329.034
BART1_0-p15317	BART1_0-p17455	BART1_0-p20676.001	BART1_0-p12366.006
BART1_0-p07561	BART1_0-p17575	BART1_0-p58401.001	BART1_0-p12432.005
BART1_0-p37053	BART1_0-p17593	BART1_0-p13406.012	BART1_0-p12477.040
BART1_0-p04610	BART1_0-p17859	BART1_0-p27771.004	BART1_0-p12631.001
BART1_0-p04465	BART1_0-p18023	BART1_0-p35319.001	BART1_0-p12631.002
BART1_0-p57819	BART1_0-p18041	BART1_0-p40565.001	BART1_0-p12654.002
BART1_0-p18920	BART1_0-p18250	BART1_0-p14981.004	BART1_0-p12725.006
BART1_0-p44389	BART1_0-p18286	BART1_0-p26917.001	BART1_0-p12790.001
BART1_0-p32727	BART1_0-p18841	BART1_0-p40566.001	BART1_0-p12790.002
BART1_0-p03514	BART1_0-p18988	BART1_0-p43051.003	BART1_0-p12843.002
BART1_0-p04368	BART1_0-p19074	BART1_0-p43051.004	BART1_0-p13272.001
BART1_0-p06814	BART1_0-p19350	BART1_0-p21565.001	BART1_0-p13272.002
BART1_0-p07426	BART1_0-p19487	BART1_0-p39128.003	BART1_0-p13841.001
BART1_0-p15533	BART1_0-p19805	BART1_0-p32099.001	BART1_0-p13841.002
BART1_0-p17751	BART1_0-p20011	BART1_0-p03640.001	BART1_0-p14382.001
BART1_0-p40905	BART1_0-p20054	BART1_0-p08548.001	BART1_0-p14382.002
BART1_0-p44390	BART1_0-p20234	BART1_0-p18046.012	BART1_0-p14438.002
BART1_0-p45229	BART1_0-p20284	BART1_0-p50488.003	BART1_0-p14583.001
BART1_0-p47552	BART1_0-p20308	BART1_0-p12922.001	BART1_0-p14583.003
BART1_0-p50188	BART1_0-p20323	BART1_0-p58320.002	BART1_0-p14701.002
BART1_0-p17761	BART1_0-p20598	BART1_0-p15486.001	BART1_0-p14748.005
BART1_0-p37283	BART1_0-p20628	BART1_0-p39278.001	BART1_0-p14748.006
BART1_0-p57957	BART1_0-p20806	BART1_0-p38278.001	BART1_0-p14757.004
BART1_0-p26446	BART1_0-p20829	BART1_0-p27360.001	BART1_0-p14757.007
BART1_0-p53484	BART1_0-p21026	BART1_0-p48587.001	BART1_0-p14763.001
BART1_0-p56505	BART1_0-p21068	BART1_0-p18920.001	BART1_0-p14763.003
BART1_0-p22644	BART1_0-p21287	BART1_0-p19887.001	BART1_0-p14770.001
BART1_0-p14903	BART1_0-p21295	BART1_0-p04512.001	BART1_0-p14770.003
BART1_0-p30943	BART1_0-p21300	BART1_0-p35374.030	BART1_0-p15054.002
BART1_0-p35864	BART1_0-p21354	BART1_0-p53638.001	BART1_0-p15054.003
BART1_0-p13482	BART1_0-p21636	BART1_0-p17910.001	BART1_0-p15086.001
BART1_0-p46038	BART1_0-p21913	BART1_0-p54453.002	BART1_0-p15086.002
BART1_0-p18648	BART1_0-p22090	BART1_0-p14719.001	BART1_0-p15086.005
BART1_0-p46775	BART1_0-p22103	BART1_0-p17267.001	BART1_0-p15139.001
BART1_0-p16491	BART1_0-p22112	BART1_0-p46607.001	BART1_0-p15139.002
BART1_0-p23860	BART1_0-p22145	BART1_0-p08503.003	BART1_0-p15193.002
BART1_0-p51970	BART1_0-p22518	BART1_0-p08801.003	BART1_0-p15193.004
BART1_0-p23508	BART1_0-p22589	BART1_0-p11316.001	BART1_0-p15282.001
BART1_0-p08636	BART1_0-p22643	BART1_0-p55870.009	BART1_0-p15282.003
BART1_0-p19946	BART1_0-p22781	BART1_0-p17741.001	BART1_0-p15485.002
BART1_0-p24387	BART1_0-p22894	BART1_0-p05152.001	BART1_0-p15552.001
BART1_0-p35099	BART1_0-p23051	BART1_0-p17751.001	BART1_0-p15552.002
BART1_0-p38139	BART1_0-p23186	BART1_0-p19956.005	BART1_0-p15765.004
BART1_0-p14719	BART1_0-p23516	BART1_0-p29489.001	BART1_0-p15765.005
BART1_0-p27256	BART1_0-p23595	BART1_0-p31856.001	BART1_0-p15765.006
BART1_0-p08309	BART1_0-p23685	BART1_0-p33689.001	BART1_0-p15765.009
BART1_0-p26388	BART1_0-p23763	BART1_0-p20609.002	BART1_0-p16332.001
BART1_0-p50224	BART1_0-p23895	BART1_0-p47791.003	BART1_0-p16332.002
BART1_0-p36676	BART1_0-p24169	BART1_0-p07204.002	BART1_0-p16332.003
BART1_0-p16723	BART1_0-p24192	BART1_0-p10302.003	BART1_0-p16582.023
BART1_0-p31870	BART1_0-p24211	BART1_0-p23932.002	BART1_0-p16776.002
BART1_0-p37651	BART1_0-p24303	BART1_0-p59036.011	BART1_0-p16776.003
BART1_0-p29927	BART1_0-p24504	BART1_0-p15362.001	BART1_0-p16979.001
BART1_0-p56014	BART1_0-p24811	BART1_0-p18550.002	BART1_0-p16979.004
BART1_0-p55342	BART1_0-p25083	BART1_0-p29032.001	BART1_0-p17077.030
BART1_0-p47791	BART1_0-p25093	BART1_0-p35594.001	BART1_0-p17080.001
BART1_0-p12515	BART1_0-p25220	BART1_0-p44586.001	BART1_0-p17080.037
BART1_0-p20655	BART1_0-p25358	BART1_0-p27354.004	BART1_0-p17189.001
BART1_0-p26797	BART1_0-p25593	BART1_0-p07710.001	BART1_0-p17189.004
BART1_0-p17762	BART1_0-p25673	BART1_0-p05790.001	BART1_0-p17280.001
BART1_0-p37721	BART1_0-p25838	BART1_0-p09230.001	BART1_0-p17280.003
BART1_0-p51814	BART1_0-p25870	BART1_0-p11843.008	BART1_0-p17575.005
BART1_0-p52105	BART1_0-p25950	BART1_0-p12688.004	BART1_0-p17593.001
BART1_0-p01570	BART1_0-p26050	BART1_0-p15989.001	BART1_0-p17593.003
BART1_0-p56864	BART1_0-p26064	BART1_0-p16641.003	BART1_0-p17859.007
BART1_0-p15841	BART1_0-p26100	BART1_0-p20765.001	BART1_0-p18023.001
BART1_0-p54803	BART1_0-p26182	BART1_0-p47791.001	BART1_0-p18023.002
BART1_0-p06482	BART1_0-p26246	BART1_0-p52157.001	BART1_0-p18041.001
BART1_0-p09951	BART1_0-p26332	BART1_0-p53225.002	BART1_0-p18250.001
BART1_0-p12271	BART1_0-p26432	BART1_0-p01851.001	BART1_0-p18317.004
BART1_0-p12382	BART1_0-p26880	BART1_0-p18623.001	BART1_0-p18445.013
BART1_0-p12612	BART1_0-p27127	BART1_0-p26209.001	BART1_0-p18685.006
BART1_0-p15725	BART1_0-p27555	BART1_0-p02916.001	BART1_0-p18841.014
BART1_0-p26862	BART1_0-p27771	BART1_0-p19710.001	BART1_0-p18931.004
BART1_0-p31029	BART1_0-p27878	BART1_0-p13319.002	BART1_0-p19074.004
BART1_0-p31670	BART1_0-p28532	BART1_0-p26390.001	BART1_0-p19350.001
BART1_0-p40409	BART1_0-p28638	BART1_0-p29913.001	BART1_0-p19487.001
BART1_0-p41116	BART1_0-p28832	BART1_0-p36467.005	BART1_0-p19487.002
BART1_0-p22731	BART1_0-p29028	BART1_0-p45557.001	BART1_0-p19774.001
BART1_0-p15086	BART1_0-p29092	BART1_0-p12747.001	BART1_0-p20011.005
BART1_0-p15851	BART1_0-p29114	BART1_0-p00081.001	BART1_0-p20011.007
BART1_0-p38769	BART1_0-p29400	BART1_0-p17479.001	BART1_0-p20054.008
BART1_0-p39139	BART1_0-p29588	BART1_0-p23565.001	BART1_0-p20234.001
BART1_0-p19227	BART1_0-p29656	BART1_0-p40465.001	BART1_0-p20234.006
BART1_0-p03640	BART1_0-p29906	BART1_0-p51251.011	BART1_0-p20284.003
BART1_0-p11110	BART1_0-p30582	BART1_0-p32727.001	BART1_0-p20323.011
BART1_0-p04866	BART1_0-p30711	BART1_0-p58240.001	BART1_0-p20598.091
BART1_0-p13359	BART1_0-p30789	BART1_0-p05468.001	BART1_0-p20598.157
BART1_0-p17741	BART1_0-p31363	BART1_0-p33334.003	BART1_0-p20628.002
BART1_0-p26074	BART1_0-p31527	BART1_0-p38155.001	BART1_0-p20806.005
BART1_0-p27754	BART1_0-p31785	BART1_0-p40409.001	BART1_0-p20829.001
BART1_0-p45360	BART1_0-p32099	BART1_0-p37842.005	BART1_0-p20829.002
BART1_0-p51328	BART1_0-p32121	BART1_0-p18551.001	BART1_0-p21026.005
BART1_0-p42970	BART1_0-p32278	BART1_0-p52715.001	BART1_0-p21068.001
BART1_0-p54359	BART1_0-p32486	BART1_0-p54377.001	BART1_0-p21068.009
BART1_0-p39956	BART1_0-p32643	BART1_0-p54758.001	BART1_0-p21287.001
BART1_0-p11843	BART1_0-p32652	BART1_0-p24913.001	BART1_0-p21287.002
BART1_0-p20975	BART1_0-p32727	BART1_0-p48195.001	BART1_0-p21292.002
BART1_0-p27359	BART1_0-p33050	BART1_0-p54064.001	BART1_0-p21295.001
BART1_0-p36602	BART1_0-p33436	BART1_0-p01156.001	BART1_0-p21295.002
BART1_0-p50625	BART1_0-p33623	BART1_0-p09461.001	BART1_0-p21300.002
BART1_0-p59163	BART1_0-p33624	BART1_0-p20095.001	BART1_0-p21300.004
BART1_0-p20622	BART1_0-p33753	BART1_0-p23895.002	BART1_0-p21354.009
BART1_0-p23565	BART1_0-p34017	BART1_0-p31671.001	BART1_0-p21581.001
BART1_0-p28890	BART1_0-p34284	BART1_0-p32643.003	BART1_0-p21636.003
BART1_0-p27687	BART1_0-p34293	BART1_0-p35212.001	BART1_0-p22090.001
BART1_0-p06327	BART1_0-p34443	BART1_0-p57033.001	BART1_0-p22090.002
BART1_0-p07343	BART1_0-p34474	BART1_0-p27687.001	BART1_0-p22103.004
BART1_0-p45559	BART1_0-p34818	BART1_0-p29770.001	BART1_0-p22112.002
BART1_0-p54816	BART1_0-p34926	BART1_0-p36974.001	BART1_0-p22361.002
BART1_0-p58440	BART1_0-p35024	BART1_0-p42720.001	BART1_0-p22518.001
BART1_0-p05557	BART1_0-p35176	BART1_0-p50980.002	BART1_0-p22518.002
BART1_0-p08536	BART1_0-p35342	BART1_0-p36384.001	BART1_0-p22589.004
BART1_0-p38888	BART1_0-p35345	BART1_0-p42924.004	BART1_0-p22781.001
BART1_0-p46512	BART1_0-p35374	BART1_0-p47404.005	BART1_0-p22781.003
BART1_0-p31751	BART1_0-p35413	BART1_0-p52549.001	BART1_0-p22894.001
BART1_0-p31859	BART1_0-p35572	BART1_0-p08946.001	BART1_0-p22894.002
BART1_0-p35168	BART1_0-p35649	BART1_0-p11843.002	BART1_0-p23051.001
BART1_0-p05677	BART1_0-p35883	BART1_0-p35168.001	BART1_0-p23186.002
BART1_0-p03103	BART1_0-p35892	BART1_0-p35408.001	BART1_0-p23516.001
BART1_0-p09461	BART1_0-p35986	BART1_0-p50488.001	BART1_0-p23516.002
BART1_0-p25083	BART1_0-p36441	BART1_0-p04982.001	BART1_0-p23595.002
BART1_0-p26806	BART1_0-p36508	BART1_0-p07919.001	BART1_0-p23595.004
BART1_0-p36679	BART1_0-p37058	BART1_0-p37283.001	BART1_0-p23685.001
BART1_0-p38965	BART1_0-p37342	BART1_0-p46965.001	BART1_0-p23895.001
BART1_0-p51950	BART1_0-p37651	BART1_0-p03399.001	BART1_0-p23895.002
BART1_0-p30383	BART1_0-p37683	BART1_0-p20454.010	BART1_0-p24169.011
BART1_0-p05152	BART1_0-p37842	BART1_0-p27948.002	BART1_0-p24192.003
BART1_0-p21155	BART1_0-p38367	BART1_0-p38126.001	BART1_0-p24192.006
BART1_0-p14190	BART1_0-p38476	BART1_0-p49992.001	BART1_0-p24211.001
BART1_0-p02916	BART1_0-p38483	BART1_0-p51816.001	BART1_0-p24211.003
BART1_0-p04076	BART1_0-p38514	BART1_0-p53554.001	BART1_0-p24303.001
BART1_0-p04201	BART1_0-p38839	BART1_0-p01373.001	BART1_0-p24303.002
BART1_0-p41736	BART1_0-p39012	BART1_0-p05779.001	BART1_0-p24504.002
BART1_0-p54377	BART1_0-p39024	BART1_0-p05779.002	BART1_0-p24811.001
BART1_0-p35172	BART1_0-p39128	BART1_0-p17761.002	BART1_0-p24811.004
BART1_0-p15327	BART1_0-p39251	BART1_0-p22158.001	BART1_0-p24969.014
BART1_0-p01851	BART1_0-p39355	BART1_0-p37624.001	BART1_0-p25220.003
BART1_0-p35478	BART1_0-p39373	BART1_0-p58759.006	BART1_0-p25262.001
BART1_0-p27706	BART1_0-p39702	BART1_0-p60285.001	BART1_0-p25358.008
BART1_0-p44936	BART1_0-p39783	BART1_0-p15841.001	BART1_0-p25593.001
BART1_0-p25673	BART1_0-p39921	BART1_0-p28327.004	BART1_0-p25593.003
BART1_0-p01515	BART1_0-p40589	BART1_0-p43904.005	BART1_0-p25673.010
BART1_0-p24219	BART1_0-p40654	BART1_0-p52488.001	BART1_0-p25673.013
BART1_0-p34922	BART1_0-p40683	BART1_0-p54453.001	BART1_0-p25838.002
BART1_0-p06031	BART1_0-p40887	BART1_0-p05677.001	BART1_0-p25950.001
BART1_0-p03461	BART1_0-p40989	BART1_0-p57027.002	BART1_0-p25950.002
BART1_0-p13314	BART1_0-p41063	BART1_0-p01363.001	BART1_0-p26050.011
BART1_0-p26230	BART1_0-p41128	BART1_0-p58997.001	BART1_0-p26050.020
BART1_0-p16670	BART1_0-p41159	BART1_0-p25093.002	BART1_0-p26064.001
BART1_0-p17449	BART1_0-p41361	BART1_0-p00327.001	BART1_0-p26064.003
BART1_0-p53586	BART1_0-p41389	BART1_0-p22482.020	BART1_0-p26100.005
BART1_0-p53926	BART1_0-p41482	BART1_0-p43051.002	BART1_0-p26100.010
BART1_0-p21734	BART1_0-p41507	BART1_0-p51814.001	BART1_0-p26182.001
BART1_0-p50480	BART1_0-p41529	BART1_0-p36550.002	BART1_0-p26182.005
BART1_0-p18426	BART1_0-p41654	BART1_0-p21233.001	BART1_0-p26246.001
BART1_0-p03669	BART1_0-p41802	BART1_0-p51961.001	BART1_0-p26246.002
BART1_0-p19857	BART1_0-p42094	BART1_0-p47785.003	BART1_0-p26432.001
BART1_0-p29551	BART1_0-p42897	BART1_0-p13989.004	BART1_0-p26432.002
BART1_0-p36126	BART1_0-p42956	BART1_0-p22203.001	BART1_0-p26880.005
BART1_0-p18623	BART1_0-p43047	BART1_0-p28624.002	BART1_0-p27127.004
BART1_0-p03603	BART1_0-p43051	BART1_0-p34164.001	BART1_0-p27555.002
BART1_0-p33993	BART1_0-p43078	BART1_0-p39385.001	BART1_0-p27771.001
BART1_0-p54251	BART1_0-p43208	BART1_0-p20394.001	BART1_0-p27771.004
BART1_0-p03675	BART1_0-p43263	BART1_0-p35602.001	BART1_0-p27878.004
BART1_0-p18568	BART1_0-p43317	BART1_0-p01317.001	BART1_0-p28131.002
BART1_0-p30489	BART1_0-p43367	BART1_0-p25632.002	BART1_0-p28327.011
BART1_0-p32956	BART1_0-p43397	BART1_0-p48903.001	BART1_0-p28518.001
BART1_0-p33493	BART1_0-p43424	BART1_0-p02355.012	BART1_0-p28638.003
BART1_0-p25825	BART1_0-p43650	BART1_0-p21764.007	BART1_0-p28638.005
BART1_0-p50846	BART1_0-p43758	BART1_0-p30198.001	BART1_0-p28832.001
BART1_0-p19089	BART1_0-p44175	BART1_0-p34784.001	BART1_0-p29028.002
BART1_0-p25266	BART1_0-p44237	BART1_0-p53467.001	BART1_0-p29400.001
BART1_0-p14535	BART1_0-p44413	BART1_0-p46700.001	BART1_0-p29400.002
BART1_0-p16231	BART1_0-p44421	BART1_0-p18959.001	BART1_0-p29474.011
BART1_0-p54225	BART1_0-p44551	BART1_0-p32860.001	BART1_0-p29588.003
BART1_0-p56771	BART1_0-p44637	BART1_0-p52860.001	BART1_0-p29656.025
BART1_0-p24392	BART1_0-p44770	BART1_0-p17604.001	BART1_0-p30532.005
BART1_0-p28969	BART1_0-p44771	BART1_0-p14889.001	BART1_0-p30582.001
BART1_0-p48862	BART1_0-p45055	BART1_0-p33433.003	BART1_0-p30582.002
BART1_0-p36467	BART1_0-p45059	BART1_0-p44951.001	BART1_0-p30789.002
BART1_0-p34266	BART1_0-p45192	BART1_0-p46831.001	BART1_0-p30923.007
BART1_0-p35088	BART1_0-p45264	BART1_0-p51370.007	BART1_0-p31363.001
BART1_0-p05790	BART1_0-p45332	BART1_0-p51891.001	BART1_0-p31363.006
BART1_0-p06624	BART1_0-p45595	BART1_0-p04661.003	BART1_0-p31479.002
BART1_0-p27219	BART1_0-p45630	BART1_0-p22347.002	BART1_0-p31527.001
BART1_0-p14479	BART1_0-p45914	BART1_0-p37090.002	BART1_0-p31527.002
BART1_0-p53327	BART1_0-p45978	BART1_0-p51370.004	BART1_0-p31785.001
BART1_0-p38591	BART1_0-p46025	BART1_0-p13314.001	BART1_0-p31785.004
BART1_0-p30854	BART1_0-p46277	BART1_0-p15058.001	BART1_0-p32099.001
BART1_0-p26506	BART1_0-p46423	BART1_0-p13046.001	BART1_0-p32121.007
BART1_0-p24411	BART1_0-p46519	BART1_0-p12852.024	BART1_0-p32278.002
BART1_0-p36412	BART1_0-p46563	BART1_0-p19189.001	BART1_0-p32486.002
BART1_0-p25928	BART1_0-p46789	BART1_0-p19199.001	BART1_0-p32486.003
BART1_0-p12209	BART1_0-p46808	BART1_0-p19830.001	BART1_0-p32643.002
BART1_0-p24975	BART1_0-p46962	BART1_0-p25864.001	BART1_0-p32643.003
BART1_0-p29489	BART1_0-p46970	BART1_0-p34599.019	BART1_0-p32652.002
BART1_0-p31867	BART1_0-p47061	BART1_0-p14583.001	BART1_0-p32652.005
BART1_0-p34231	BART1_0-p47080	BART1_0-p28278.001	BART1_0-p32652.007
BART1_0-p01628	BART1_0-p47255	BART1_0-p06565.001	BART1_0-p32663.001
BART1_0-p31857	BART1_0-p47404	BART1_0-p12147.002	BART1_0-p32727.001
BART1_0-p27354	BART1_0-p47455	BART1_0-p18397.003	BART1_0-p32727.002
BART1_0-p46193	BART1_0-p47576	BART1_0-p14337.001	BART1_0-p33050.001
BART1_0-p56756	BART1_0-p47589	BART1_0-p19356.001	BART1_0-p33050.002
BART1_0-p42964	BART1_0-p47660	BART1_0-p19493.001	BART1_0-p33089.009
BART1_0-p05554	BART1_0-p47795	BART1_0-p05951.001	BART1_0-p33436.001
BART1_0-p14637	BART1_0-p47924	BART1_0-p10302.007	BART1_0-p33436.003
BART1_0-p35296	BART1_0-p48042	BART1_0-p23860.001	BART1_0-p33624.007
BART1_0-p54604	BART1_0-p48131	BART1_0-p25208.001	BART1_0-p33753.001
BART1_0-p21503	BART1_0-p48210	BART1_0-p41113.001	BART1_0-p33753.005
BART1_0-p21245	BART1_0-p48316	BART1_0-p55658.001	BART1_0-p34021.010
BART1_0-p01118	BART1_0-p48413	BART1_0-p20454.009	BART1_0-p34284.016
BART1_0-p46522	BART1_0-p48559	BART1_0-p25957.004	BART1_0-p34284.078
BART1_0-p55090	BART1_0-p48814	BART1_0-p23010.004	BART1_0-p34293.004
BART1_0-p30064	BART1_0-p48823	BART1_0-p34266.001	BART1_0-p34374.001
BART1_0-p47607	BART1_0-p48854	BART1_0-p05873.001	BART1_0-p34374.013
BART1_0-p57386	BART1_0-p48859	BART1_0-p11970.004	BART1_0-p34439.001
BART1_0-p01317	BART1_0-p49040	BART1_0-p07678.001	BART1_0-p34474.003
BART1_0-p15537	BART1_0-p49107	BART1_0-p17604.002	BART1_0-p34474.004
BART1_0-p58431	BART1_0-p49271	BART1_0-p37103.007	BART1_0-p34818.006
BART1_0-p47114	BART1_0-p49630	BART1_0-p11317.001	BART1_0-p34926.002
BART1_0-p58823	BART1_0-p49781	BART1_0-p09996.001	BART1_0-p35024.001
BART1_0-p28353	BART1_0-p49802	BART1_0-p15086.005	BART1_0-p35342.005
BART1_0-p31551	BART1_0-p49850	BART1_0-p31713.001	BART1_0-p35374.001
BART1_0-p37624	BART1_0-p49975	BART1_0-p53767.001	BART1_0-p35374.030
BART1_0-p46871	BART1_0-p50326	BART1_0-p54616.001	BART1_0-p35413.007
BART1_0-p05023	BART1_0-p50354	BART1_0-p43445.002	BART1_0-p35572.001
BART1_0-p43208	BART1_0-p50663	BART1_0-p53526.002	BART1_0-p35649.001
BART1_0-p13840	BART1_0-p50666	BART1_0-p12428.005	BART1_0-p35649.002
BART1_0-p57221	BART1_0-p50955	BART1_0-p15464.001	BART1_0-p35873.001
BART1_0-p08280	BART1_0-p50962	BART1_0-p17574.026	BART1_0-p35883.005
BART1_0-p30150	BART1_0-p51300	BART1_0-p27360.011	BART1_0-p35892.001
BART1_0-p32532	BART1_0-p51343	BART1_0-p33271.011	BART1_0-p35892.002
BART1_0-p58389	BART1_0-p51345	BART1_0-p38367.001	BART1_0-p35986.009
BART1_0-p17910	BART1_0-p51408	BART1_0-p46423.003	BART1_0-p36289.004
BART1_0-p26258	BART1_0-p51508	BART1_0-p17733.001	BART1_0-p36441.007
BART1_0-p48903	BART1_0-p51816	BART1_0-p42590.001	BART1_0-p36474.003
BART1_0-p11272	BART1_0-p51911	BART1_0-p56525.011	BART1_0-p36508.001
BART1_0-p25907	BART1_0-p52178	BART1_0-p26414.001	BART1_0-p36508.002
BART1_0-p54729	BART1_0-p52236	BART1_0-p38726.001	BART1_0-p37342.012
BART1_0-p34996	BART1_0-p52609	BART1_0-p17304.001	BART1_0-p37669.002
BART1_0-p04310	BART1_0-p52635	BART1_0-p17902.001	BART1_0-p37683.002
BART1_0-p51154	BART1_0-p52662	BART1_0-p23467.001	BART1_0-p37842.001
BART1_0-p08407	BART1_0-p52831	BART1_0-p29457.001	BART1_0-p38367.001
BART1_0-p39238	BART1_0-p53029	BART1_0-p31306.005	BART1_0-p38476.001
BART1_0-p41589	BART1_0-p53385	BART1_0-p34593.163	BART1_0-p38476.002
BART1_0-p45605	BART1_0-p53432	BART1_0-p51559.001	BART1_0-p38483.001
BART1_0-p56988	BART1_0-p53478	BART1_0-p54637.008	BART1_0-p38483.002
BART1_0-p35233	BART1_0-p53521	BART1_0-p30261.001	BART1_0-p38839.002
BART1_0-p18296	BART1_0-p53558	BART1_0-p27646.001	BART1_0-p38953.002
BART1_0-p12809	BART1_0-p53935	BART1_0-p16069.001	BART1_0-p39024.008
BART1_0-p25804	BART1_0-p54013	BART1_0-p53978.001	BART1_0-p39024.010
BART1_0-p22957	BART1_0-p54521	BART1_0-p57424.001	BART1_0-p39128.003
BART1_0-p35979	BART1_0-p54522	BART1_0-p38129.001	BART1_0-p39177.001
BART1_0-p02620	BART1_0-p54589	BART1_0-p50439.001	BART1_0-p39251.001
BART1_0-p16694	BART1_0-p54592	BART1_0-p37530.001	BART1_0-p39251.002
BART1_0-p10214	BART1_0-p54767	BART1_0-p06096.001	BART1_0-p39373.006
BART1_0-p47906	BART1_0-p54806	BART1_0-p18877.001	BART1_0-p39702.001
BART1_0-p00292	BART1_0-p54908	BART1_0-p28518.001	BART1_0-p39702.007
BART1_0-p13435	BART1_0-p54982	BART1_0-p28890.001	BART1_0-p39783.002
BART1_0-p58997	BART1_0-p54985	BART1_0-p49514.001	BART1_0-p39921.001
BART1_0-p40380	BART1_0-p55008	BART1_0-p42043.001	BART1_0-p39921.003
BART1_0-p38838	BART1_0-p55029	BART1_0-p00659.001	BART1_0-p40589.001
BART1_0-p13090	BART1_0-p55449	BART1_0-p04789.001	BART1_0-p40589.008
BART1_0-p40679	BART1_0-p55580	BART1_0-p14479.002	BART1_0-p40673.009
BART1_0-p51948	BART1_0-p55592	BART1_0-p19074.004	BART1_0-p40683.001
BART1_0-p05168	BART1_0-p55770	BART1_0-p20265.001	BART1_0-p40683.002
BART1_0-p09413	BART1_0-p55788	BART1_0-p29501.002	BART1_0-p40887.001
BART1_0-p05368	BART1_0-p56134	BART1_0-p43370.001	BART1_0-p40887.010
BART1_0-p30488	BART1_0-p56189	BART1_0-p49043.001	BART1_0-p41063.014
BART1_0-p30877	BART1_0-p56236	BART1_0-p01907.001	BART1_0-p41128.005
BART1_0-p43881	BART1_0-p56514	BART1_0-p18096.001	BART1_0-p41159.001
BART1_0-p06179	BART1_0-p56768	BART1_0-p49680.001	BART1_0-p41159.003
BART1_0-p36089	BART1_0-p56855	BART1_0-p46512.001	BART1_0-p41201.003
BART1_0-p35808	BART1_0-p56912	BART1_0-p31008.001	BART1_0-p41361.001
BART1_0-p17479	BART1_0-p57027	BART1_0-p01754.001	BART1_0-p41361.002
BART1_0-p51456	BART1_0-p57138	BART1_0-p17762.001	BART1_0-p41389.001
BART1_0-p54470	BART1_0-p57322	BART1_0-p13197.001	BART1_0-p41389.002
BART1_0-p27646	BART1_0-p57507	BART1_0-p33015.001	BART1_0-p41482.003
BART1_0-p34106	BART1_0-p57856	BART1_0-p53192.001	BART1_0-p41482.006
BART1_0-p47022	BART1_0-p58174	BART1_0-p56864.001	BART1_0-p41507.001
BART1_0-p05231	BART1_0-p58251	BART1_0-p01431.001	BART1_0-p41529.001
BART1_0-p06463	BART1_0-p58398	BART1_0-p48787.001	BART1_0-p41529.002
BART1_0-p32754	BART1_0-p58668	BART1_0-p04465.001	BART1_0-p41654.016
BART1_0-p14569	BART1_0-p58824	BART1_0-p35524.001	BART1_0-p41912.005
BART1_0-p08465	BART1_0-p59181	BART1_0-p14569.001	BART1_0-p42143.003
BART1_0-p05652	BART1_0-p59208	BART1_0-p21245.001	BART1_0-p42897.001
BART1_0-p30781	BART1_0-p59209	BART1_0-p00411.001	BART1_0-p42897.003
BART1_0-p33555	BART1_0-p59286	BART1_0-p10214.001	BART1_0-p42956.001
BART1_0-p40343	BART1_0-p60322	BART1_0-p12322.005	BART1_0-p42956.002
BART1_0-p45308		BART1_0-p51300.003	BART1_0-p43047.004
BART1_0-p14480		BART1_0-p56538.001	BART1_0-p43051.001
BART1_0-p12261		BART1_0-p11100.013	BART1_0-p43051.003
BART1_0-p29339		BART1_0-p08280.001	BART1_0-p43051.004
BART1_0-p07958		BART1_0-p22182.001	BART1_0-p43078.014
BART1_0-p09652		BART1_0-p25791.001	BART1_0-p43208.002
BART1_0-p42475		BART1_0-p26568.001	BART1_0-p43208.004
BART1_0-p29215		BART1_0-p36057.001	BART1_0-p43263.001
BART1_0-p31154		BART1_0-p00994.001	BART1_0-p43263.002
BART1_0-p20278		BART1_0-p28047.001	BART1_0-p43274.018
BART1_0-p13193		BART1_0-p31785.001	BART1_0-p43317.002
BART1_0-p30095		BART1_0-p49962.006	BART1_0-p43317.003
BART1_0-p32713		BART1_0-p48769.001	BART1_0-p43367.008
BART1_0-p57044		BART1_0-p29082.019	BART1_0-p43397.023
BART1_0-p24452		BART1_0-p22679.001	BART1_0-p43650.001
BART1_0-p48740		BART1_0-p23103.001	BART1_0-p43650.005
BART1_0-p46765		BART1_0-p25542.001	BART1_0-p44175.002
BART1_0-p47253		BART1_0-p31971.001	BART1_0-p44237.004
BART1_0-p56044		BART1_0-p06743.001	BART1_0-p44551.001
BART1_0-p01227		BART1_0-p43493.001	BART1_0-p44582.011
BART1_0-p01422		BART1_0-p01747.002	BART1_0-p44637.001
BART1_0-p36256		BART1_0-p58349.002	BART1_0-p44637.002
BART1_0-p37113		BART1_0-p06311.001	BART1_0-p44770.002
BART1_0-p18877		BART1_0-p07918.001	BART1_0-p44770.010
BART1_0-p26209		BART1_0-p35018.010	BART1_0-p44771.001
BART1_0-p35082		BART1_0-p55820.001	BART1_0-p44771.002
BART1_0-p14867		BART1_0-p20610.001	BART1_0-p45059.001
BART1_0-p01712		BART1_0-p54415.015	BART1_0-p45059.006
BART1_0-p10162		BART1_0-p39971.001	BART1_0-p45192.002
BART1_0-p60388		BART1_0-p44804.002	BART1_0-p45192.007
BART1_0-p04824		BART1_0-p54582.021	BART1_0-p45264.001
BART1_0-p11229		BART1_0-p00621.002	BART1_0-p45264.002
BART1_0-p51631		BART1_0-p05368.015	BART1_0-p45595.001
BART1_0-p57786		BART1_0-p25593.003	BART1_0-p45914.007
BART1_0-p22302		BART1_0-p31527.002	BART1_0-p45978.001
BART1_0-p50815		BART1_0-p45255.001	BART1_0-p46025.002
BART1_0-p14712		BART1_0-p34412.001	BART1_0-p46277.001
BART1_0-p06723		BART1_0-p39106.001	BART1_0-p46277.003
BART1_0-p31971		BART1_0-p55008.013	BART1_0-p46519.001
BART1_0-p44549		BART1_0-p58668.003	BART1_0-p46519.002
BART1_0-p40456		BART1_0-p20964.001	BART1_0-p46563.001
BART1_0-p10405		BART1_0-p23595.004	BART1_0-p46578.002
BART1_0-p21684		BART1_0-p32652.007	BART1_0-p46808.001
BART1_0-p06374		BART1_0-p33220.001	BART1_0-p46808.007
BART1_0-p13576		BART1_0-p51179.001	BART1_0-p46962.012
BART1_0-p51360		BART1_0-p55008.015	BART1_0-p47080.001
BART1_0-p15718		BART1_0-p04614.001	BART1_0-p47080.007
BART1_0-p35782		BART1_0-p01541.003	BART1_0-p47255.001
BART1_0-p37016		BART1_0-p22710.001	BART1_0-p47255.005
BART1_0-p39278		BART1_0-p48413.002	BART1_0-p47404.005
BART1_0-p45902		BART1_0-p53385.003	BART1_0-p47576.008
BART1_0-p05007		BART1_0-p55789.001	BART1_0-p47589.001
BART1_0-p30462		BART1_0-p48247.001	BART1_0-p47589.002
BART1_0-p39018		BART1_0-p06907.001	BART1_0-p47660.001
BART1_0-p06283		BART1_0-p08647.001	BART1_0-p47795.001
BART1_0-p42790		BART1_0-p46312.011	BART1_0-p47795.002
BART1_0-p51315		BART1_0-p39753.001	BART1_0-p47924.001
BART1_0-p18101		BART1_0-p37904.001	BART1_0-p47924.002
BART1_0-p19196		BART1_0-p46005.001	BART1_0-p48131.002
BART1_0-p36716		BART1_0-p47373.001	BART1_0-p48316.001
BART1_0-p37964		BART1_0-p33050.002	BART1_0-p48413.001
BART1_0-p47662		BART1_0-p43044.001	BART1_0-p48413.002
BART1_0-p12747		BART1_0-p34818.006	BART1_0-p48559.001
BART1_0-p15058		BART1_0-p04677.001	BART1_0-p48821.014
BART1_0-p01270		BART1_0-p18909.001	BART1_0-p48823.001
BART1_0-p16014		BART1_0-p25084.002	BART1_0-p48823.003
BART1_0-p33077		BART1_0-p08987.004	BART1_0-p48859.001
BART1_0-p09767		BART1_0-p01525.001	BART1_0-p48859.017
BART1_0-p16382		BART1_0-p17111.001	BART1_0-p49040.004
BART1_0-p21988		BART1_0-p59458.001	BART1_0-p49107.001
BART1_0-p23718		BART1_0-p00084.003	BART1_0-p49107.004
BART1_0-p25161		BART1_0-p03163.001	BART1_0-p49271.003
BART1_0-p28989		BART1_0-p03912.001	BART1_0-p49781.001
BART1_0-p50299		BART1_0-p06816.001	BART1_0-p49781.002
BART1_0-p52929		BART1_0-p15765.005	BART1_0-p49975.008
BART1_0-p22240		BART1_0-p22092.006	BART1_0-p50326.001
BART1_0-p09098		BART1_0-p39355.010	BART1_0-p50326.002
BART1_0-p38582		BART1_0-p39833.003	BART1_0-p50354.001
BART1_0-p22985		BART1_0-p40696.001	BART1_0-p50354.002
BART1_0-p23467		BART1_0-p41024.001	BART1_0-p50373.002
BART1_0-p37914		BART1_0-p44836.001	BART1_0-p50663.001
BART1_0-p41936		BART1_0-p45978.011	BART1_0-p50663.005
BART1_0-p49313		BART1_0-p50188.001	BART1_0-p50666.001
BART1_0-p05779		BART1_0-p54937.001	BART1_0-p50666.012
BART1_0-p45680		BART1_0-p20829.001	BART1_0-p50955.001
BART1_0-p55294		BART1_0-p01394.001	BART1_0-p50955.002
BART1_0-p25841		BART1_0-p24882.001	BART1_0-p50962.001
BART1_0-p15569		BART1_0-p33392.002	BART1_0-p50962.003
BART1_0-p29183		BART1_0-p14763.003	BART1_0-p51018.007
BART1_0-p57727		BART1_0-p23449.003	BART1_0-p51133.001
BART1_0-p58461		BART1_0-p31279.001	BART1_0-p51300.001
BART1_0-p58697		BART1_0-p59284.001	BART1_0-p51300.003
BART1_0-p59066		BART1_0-p04906.001	BART1_0-p51343.001
BART1_0-p04809		BART1_0-p23350.001	BART1_0-p51343.017
BART1_0-p16780		BART1_0-p26074.001	BART1_0-p51345.001
BART1_0-p49027		BART1_0-p32663.001	BART1_0-p51345.002
BART1_0-p03143		BART1_0-p56435.001	BART1_0-p51508.006
BART1_0-p05562		BART1_0-p26313.001	BART1_0-p51508.007
BART1_0-p38260		BART1_0-p10017.017	BART1_0-p51816.001
BART1_0-p46491		BART1_0-p07175.002	BART1_0-p51816.004
BART1_0-p19793		BART1_0-p06382.001	BART1_0-p51911.001
BART1_0-p12720		BART1_0-p08420.001	BART1_0-p51911.002
BART1_0-p46401		BART1_0-p48384.008	BART1_0-p52178.020
BART1_0-p45087		BART1_0-p50565.001	BART1_0-p52609.004
BART1_0-p20828		BART1_0-p54592.001	BART1_0-p52662.002
BART1_0-p21950		BART1_0-p00156.001	BART1_0-p52721.001
BART1_0-p33015		BART1_0-p06020.007	BART1_0-p52930.008
BART1_0-p51513		BART1_0-p18023.001	BART1_0-p53029.001
BART1_0-p51844		BART1_0-p22772.002	BART1_0-p53029.003
BART1_0-p18538		BART1_0-p35174.170	BART1_0-p53385.001
BART1_0-p39697		BART1_0-p39373.007	BART1_0-p53385.003
BART1_0-p26948		BART1_0-p50423.001	BART1_0-p53385.004
BART1_0-p10355		BART1_0-p08957.002	BART1_0-p53432.001
BART1_0-p00401		BART1_0-p13666.001	BART1_0-p53478.002
BART1_0-p15184		BART1_0-p59212.007	BART1_0-p53478.003
BART1_0-p31526		BART1_0-p35059.001	BART1_0-p53521.001
BART1_0-p47921		BART1_0-p40589.008	BART1_0-p53521.002
BART1_0-p22300		BART1_0-p46605.001	BART1_0-p53558.001
BART1_0-p21405		BART1_0-p07946.001	BART1_0-p53558.003
BART1_0-p54198		BART1_0-p16069.003	BART1_0-p53935.004
BART1_0-p43848		BART1_0-p16691.001	BART1_0-p54013.002
BART1_0-p36998		BART1_0-p24387.004	BART1_0-p54013.004
BART1_0-p08809		BART1_0-p42900.004	BART1_0-p54521.004
BART1_0-p35377		BART1_0-p43397.002	BART1_0-p54521.009
BART1_0-p08278		BART1_0-p44161.001	BART1_0-p54522.001
BART1_0-p35274		BART1_0-p44757.001	BART1_0-p54522.002
BART1_0-p48387		BART1_0-p50179.001	BART1_0-p54522.009
BART1_0-p48769		BART1_0-p52662.001	BART1_0-p54592.001
BART1_0-p23154		BART1_0-p58509.001	BART1_0-p54592.002
BART1_0-p33605		BART1_0-p59181.004	BART1_0-p54592.009
BART1_0-p08996		BART1_0-p08531.010	BART1_0-p54767.004
BART1_0-p58872		BART1_0-p04583.001	BART1_0-p54806.001
BART1_0-p23311		BART1_0-p26342.006	BART1_0-p54806.003
BART1_0-p12686		BART1_0-p03333.004	BART1_0-p54982.005
BART1_0-p37668		BART1_0-p32277.003	BART1_0-p54985.002
BART1_0-p07297		BART1_0-p09256.002	BART1_0-p54985.010
BART1_0-p11947		BART1_0-p05368.001	BART1_0-p55008.002
BART1_0-p20095		BART1_0-p09121.004	BART1_0-p55008.007
BART1_0-p47890		BART1_0-p11758.001	BART1_0-p55008.013
BART1_0-p18989		BART1_0-p16021.001	BART1_0-p55029.001
BART1_0-p16203		BART1_0-p17280.001	BART1_0-p55029.003
BART1_0-p54686		BART1_0-p32530.001	BART1_0-p55449.002
BART1_0-p21908		BART1_0-p36181.001	BART1_0-p55449.009
BART1_0-p46064		BART1_0-p38086.012	BART1_0-p55466.014
BART1_0-p04328		BART1_0-p39027.003	BART1_0-p55518.004
BART1_0-p13572		BART1_0-p54345.001	BART1_0-p55580.006
BART1_0-p18096		BART1_0-p55433.002	BART1_0-p55580.024
BART1_0-p19189		BART1_0-p59798.001	BART1_0-p55592.005
BART1_0-p32217		BART1_0-p15086.002	BART1_0-p55770.002
BART1_0-p23575		BART1_0-p23841.001	BART1_0-p55788.012
BART1_0-p54185		BART1_0-p33050.001	BART1_0-p56134.002
BART1_0-p25563		BART1_0-p35113.001	BART1_0-p56189.003
BART1_0-p17304		BART1_0-p44442.033	BART1_0-p56236.001
BART1_0-p40008		BART1_0-p48201.012	BART1_0-p56525.001
BART1_0-p25219		BART1_0-p02701.001	BART1_0-p56768.005
BART1_0-p03151		BART1_0-p15765.006	BART1_0-p56855.001
BART1_0-p08566		BART1_0-p54522.003	BART1_0-p56855.002
BART1_0-p29181		BART1_0-p56437.002	BART1_0-p57027.001
BART1_0-p55945		BART1_0-p12477.040	BART1_0-p57027.002
BART1_0-p12983		BART1_0-p15293.001	BART1_0-p57138.004
BART1_0-p21499		BART1_0-p20721.001	BART1_0-p57138.007
BART1_0-p31380		BART1_0-p49664.001	BART1_0-p57322.002
BART1_0-p47864		BART1_0-p58066.001	BART1_0-p57322.003
BART1_0-p34653		BART1_0-p42454.005	BART1_0-p57507.003
BART1_0-p51961		BART1_0-p01560.003	BART1_0-p57507.009
BART1_0-p58171		BART1_0-p03723.001	BART1_0-p57856.001
BART1_0-p55512		BART1_0-p04346.019	BART1_0-p57856.003
BART1_0-p08359		BART1_0-p04678.001	BART1_0-p58174.002
BART1_0-p29382		BART1_0-p08467.001	BART1_0-p58174.004
BART1_0-p51390		BART1_0-p11860.001	BART1_0-p58251.006
BART1_0-p21053		BART1_0-p15200.012	BART1_0-p58668.003
BART1_0-p58247		BART1_0-p25262.001	BART1_0-p58824.006
BART1_0-p30645		BART1_0-p27840.001	BART1_0-p59181.001
BART1_0-p32108		BART1_0-p38466.006	BART1_0-p59181.002
BART1_0-p02715		BART1_0-p39956.007	BART1_0-p59181.003
BART1_0-p10197		BART1_0-p50423.019	BART1_0-p59181.004
BART1_0-p13399		BART1_0-p55580.006	BART1_0-p59208.001
BART1_0-p15865		BART1_0-p03195.029	BART1_0-p59208.003
BART1_0-p18960		BART1_0-p41802.011	BART1_0-p59209.001
BART1_0-p23556		BART1_0-p00947.001	BART1_0-p59209.003
BART1_0-p41832		BART1_0-p01500.001	BART1_0-p60322.006
BART1_0-p42064		BART1_0-p01872.002	BART1_0-p60322.011
BART1_0-p42519		BART1_0-p04617.001
BART1_0-p45957		BART1_0-p04884.001
BART1_0-p48217		BART1_0-p06868.005
BART1_0-p54736		BART1_0-p08003.001
BART1_0-p11649		BART1_0-p12629.001
BART1_0-p32223		BART1_0-p15011.001
BART1_0-p29924		BART1_0-p15054.002
BART1_0-p32703		BART1_0-p20301.001
BART1_0-p03424		BART1_0-p25553.001
BART1_0-p29854		BART1_0-p45774.001
BART1_0-p48438		BART1_0-p45995.005
BART1_0-p53691		BART1_0-p46312.001
BART1_0-p09431		BART1_0-p52662.003
BART1_0-p56171		BART1_0-p58668.011
BART1_0-p13989		BART1_0-p47779.001
BART1_0-p55870		BART1_0-p20321.004
BART1_0-p04135		BART1_0-p24504.015
BART1_0-p19552		BART1_0-p42956.002
BART1_0-p49138		BART1_0-p35428.010
BART1_0-p34483		BART1_0-p25487.001
BART1_0-p47293		BART1_0-p39887.001
BART1_0-p08504		BART1_0-p00301.001
BART1_0-p27689		BART1_0-p07989.001
BART1_0-p35990		BART1_0-p14577.001
BART1_0-p59370		BART1_0-p19441.001
BART1_0-p14736		BART1_0-p51135.002
BART1_0-p25316		BART1_0-p58841.001
BART1_0-p25314		BART1_0-p58851.003
BART1_0-p24057		BART1_0-p00363.002
BART1_0-p01131		BART1_0-p33994.004
BART1_0-p05235		BART1_0-p06016.003
BART1_0-p11824		BART1_0-p00167.002
BART1_0-p18518		BART1_0-p20227.001
BART1_0-p34763		BART1_0-p20284.003
BART1_0-p27797		BART1_0-p26077.001
BART1_0-p05043		BART1_0-p35113.003
BART1_0-p24976		BART1_0-p38360.001
BART1_0-p19199		BART1_0-p45351.002
BART1_0-p23442		BART1_0-p06683.002
BART1_0-p27096		BART1_0-p34141.001
BART1_0-p50488		BART1_0-p59916.001
BART1_0-p31647		BART1_0-p06456.001
BART1_0-p54761		BART1_0-p51904.001
BART1_0-p08683		BART1_0-p00637.010
BART1_0-p17849		BART1_0-p06461.003
BART1_0-p42897		BART1_0-p24169.011
BART1_0-p13043		BART1_0-p24811.004
BART1_0-p26867		BART1_0-p37567.001
BART1_0-p33528		BART1_0-p40216.003
BART1_0-p45485		BART1_0-p01112.001
BART1_0-p51891		BART1_0-p20829.002
BART1_0-p55498		BART1_0-p46021.001
BART1_0-p31250		BART1_0-p47252.001
BART1_0-p38730		BART1_0-p17080.002
BART1_0-p49117		BART1_0-p33994.003
BART1_0-p54216		BART1_0-p00663.003
BART1_0-p00188		BART1_0-p27814.001
BART1_0-p09996		BART1_0-p35428.005
BART1_0-p25359		BART1_0-p55008.012
BART1_0-p22840		BART1_0-p56768.005
BART1_0-p06096		BART1_0-p45714.003
BART1_0-p30599		BART1_0-p24863.002
BART1_0-p31713		BART1_0-p27248.004
BART1_0-p33874		BART1_0-p31373.001
BART1_0-p38566		BART1_0-p41378.002
BART1_0-p31608		BART1_0-p41389.001
BART1_0-p42527		BART1_0-p46377.001
BART1_0-p13965		BART1_0-p21048.001
BART1_0-p21949		BART1_0-p41128.005
BART1_0-p27137		BART1_0-p14763.001
BART1_0-p49116		BART1_0-p09311.002
BART1_0-p02973		BART1_0-p14637.001
BART1_0-p06043		BART1_0-p25834.001
BART1_0-p17921		BART1_0-p48017.001
BART1_0-p18909		BART1_0-p53181.002
BART1_0-p21000		BART1_0-p09311.001
BART1_0-p39012		BART1_0-p56236.004
BART1_0-p43108		BART1_0-p35844.005
BART1_0-p52228		BART1_0-p37994.018
BART1_0-p40619		BART1_0-p55788.011
BART1_0-p18580		BART1_0-p08825.001
BART1_0-p19885		BART1_0-p16332.003
BART1_0-p05795		BART1_0-p45772.001
BART1_0-p18369		BART1_0-p48859.001
BART1_0-p22100		BART1_0-p50396.001
BART1_0-p36413		BART1_0-p50480.001
BART1_0-p51181		BART1_0-p56501.001
BART1_0-p47637		BART1_0-p11556.002
BART1_0-p44338		BART1_0-p08853.001
BART1_0-p59473		BART1_0-p20623.002
BART1_0-p59777		BART1_0-p47569.001
BART1_0-p08507		BART1_0-p57391.001
BART1_0-p31869		BART1_0-p13673.001
BART1_0-p50418		BART1_0-p33623.005
BART1_0-p52128		BART1_0-p33726.001
BART1_0-p55482		BART1_0-p57667.001
BART1_0-p21857		BART1_0-p01110.001
BART1_0-p30873		BART1_0-p29180.023
BART1_0-p33331		BART1_0-p50376.001
BART1_0-p42923		BART1_0-p19951.001
BART1_0-p12891		BART1_0-p13841.009
BART1_0-p44598		BART1_0-p42956.001
BART1_0-p06593		BART1_0-p51270.004
BART1_0-p40339		BART1_0-p41946.001
BART1_0-p03392		BART1_0-p08931.001
BART1_0-p09249		BART1_0-p01112.006
BART1_0-p35369		BART1_0-p08707.001
BART1_0-p28624		BART1_0-p10189.012
BART1_0-p35344		BART1_0-p12432.005
BART1_0-p43236		BART1_0-p20023.003
BART1_0-p38343		BART1_0-p31363.001
BART1_0-p59059		BART1_0-p42711.001
BART1_0-p14383		BART1_0-p49912.001
BART1_0-p25923		BART1_0-p55580.024
BART1_0-p26715		BART1_0-p56710.002
BART1_0-p37090		BART1_0-p56906.014
BART1_0-p50030		BART1_0-p47589.002
BART1_0-p36715		BART1_0-p57444.001
BART1_0-p43357		BART1_0-p20207.003
BART1_0-p27437		BART1_0-p55466.002
BART1_0-p01230		BART1_0-p08012.001
BART1_0-p18333		BART1_0-p07181.001
BART1_0-p23927		BART1_0-p56830.001
BART1_0-p25808		BART1_0-p58577.009
BART1_0-p50829		BART1_0-p19829.002
BART1_0-p56539		BART1_0-p24210.004
BART1_0-p33844		BART1_0-p60312.001
BART1_0-p01417		BART1_0-p20359.001
BART1_0-p08325		BART1_0-p21356.001
BART1_0-p39892		BART1_0-p03445.001
BART1_0-p31785		BART1_0-p33089.026
BART1_0-p54011		BART1_0-p57956.001
BART1_0-p07088		BART1_0-p55029.004
BART1_0-p48087		BART1_0-p10189.010
BART1_0-p51641		BART1_0-p29391.005
BART1_0-p06328		BART1_0-p49781.003
BART1_0-p09616		BART1_0-p48823.003
BART1_0-p39654		BART1_0-p01110.006
BART1_0-p24231		BART1_0-p50362.001
BART1_0-p44388		BART1_0-p08224.001
BART1_0-p51672		BART1_0-p00500.001
BART1_0-p10489		BART1_0-p04223.001
BART1_0-p08311		BART1_0-p20283.001
BART1_0-p00659		BART1_0-p20321.015
BART1_0-p22181		BART1_0-p59209.001
BART1_0-p40504		BART1_0-p35457.009
BART1_0-p11397		BART1_0-p01043.001
BART1_0-p11925		BART1_0-p56737.001
BART1_0-p23350		BART1_0-p24211.001
BART1_0-p38727		BART1_0-p25127.002
BART1_0-p13581		BART1_0-p47828.006
BART1_0-p26238		BART1_0-p01560.002
BART1_0-p34895		BART1_0-p20434.001
BART1_0-p41256		BART1_0-p39261.003
BART1_0-p43058		BART1_0-p43208.002
BART1_0-p09965		BART1_0-p57987.001
BART1_0-p05154		BART1_0-p40590.001
BART1_0-p07095		BART1_0-p33998.001
BART1_0-p02677		BART1_0-p00795.001
BART1_0-p16339		BART1_0-p07381.002
BART1_0-p25925		BART1_0-p43429.002
BART1_0-p05934		BART1_0-p04651.004
BART1_0-p08691		BART1_0-p06015.001
BART1_0-p10265		BART1_0-p10052.030
BART1_0-p37465		BART1_0-p50666.012
BART1_0-p25963		BART1_0-p20254.001
BART1_0-p26951		BART1_0-p13841.002
BART1_0-p33558		BART1_0-p33924.001
BART1_0-p40023		BART1_0-p12859.001
BART1_0-p40565		BART1_0-p20598.101
BART1_0-p21565		BART1_0-p20730.001
BART1_0-p19956		BART1_0-p21015.002
BART1_0-p15486		BART1_0-p21726.001
BART1_0-p34602		BART1_0-p32735.001
BART1_0-p22347		BART1_0-p43208.004
BART1_0-p58320		BART1_0-p44123.006
BART1_0-p39385		BART1_0-p11169.001
BART1_0-p28452		BART1_0-p24192.003
BART1_0-p07710		BART1_0-p40523.001
BART1_0-p21573		BART1_0-p03163.004
BART1_0-p40566		BART1_0-p22370.001
BART1_0-p22182		BART1_0-p53279.001
BART1_0-p33689		BART1_0-p45059.006
BART1_0-p12922		BART1_0-p17077.002
BART1_0-p19887		BART1_0-p57421.005
BART1_0-p40465		BART1_0-p21726.002
BART1_0-p08801		BART1_0-p10379.001
BART1_0-p48587		BART1_0-p05533.002
BART1_0-p48195		BART1_0-p23685.002
BART1_0-p45557		BART1_0-p38921.001
BART1_0-p36550		BART1_0-p16208.001
BART1_0-p29770		BART1_0-p17126.001
BART1_0-p41177		BART1_0-p10010.001
BART1_0-p14583		BART1_0-p15139.002
BART1_0-p36974		BART1_0-p29694.003
BART1_0-p55658		BART1_0-p24151.001
BART1_0-p15362		BART1_0-p14127.001
BART1_0-p58240		BART1_0-p07327.002
BART1_0-p38155		BART1_0-p14770.001
BART1_0-p43370		BART1_0-p02885.001
BART1_0-p49514		BART1_0-p10765.001
BART1_0-p26679		BART1_0-p46312.038
BART1_0-p35319		BART1_0-p12523.002
BART1_0-p13891		BART1_0-p08551.001
BART1_0-p08548		BART1_0-p17884.008
BART1_0-p48853		BART1_0-p25580.004
BART1_0-p49992		BART1_0-p00100.002
BART1_0-p19723		BART1_0-p49975.035
BART1_0-p28095		BART1_0-p01595.001
BART1_0-p27948		BART1_0-p43317.011
BART1_0-p00685		BART1_0-p46318.002
BART1_0-p29913		BART1_0-p20598.157
BART1_0-p60285		BART1_0-p28869.001
BART1_0-p52860		BART1_0-p17094.001
BART1_0-p33464		BART1_0-p17593.001
BART1_0-p06976		BART1_0-p20225.007
BART1_0-p13319		BART1_0-p50023.001
BART1_0-p25632		BART1_0-p56947.001
BART1_0-p49680		BART1_0-p01394.004
BART1_0-p31671		BART1_0-p45714.002
BART1_0-p52157		BART1_0-p48770.001
BART1_0-p58759		BART1_0-p52811.002
BART1_0-p57033		BART1_0-p19835.002
BART1_0-p06351		BART1_0-p20397.001
BART1_0-p29032		BART1_0-p34843.001
BART1_0-p38467		BART1_0-p37378.001
BART1_0-p40673		BART1_0-p46602.002
BART1_0-p46965		BART1_0-p52668.001
BART1_0-p53467		BART1_0-p43312.002
BART1_0-p01156		BART1_0-p47424.001
BART1_0-p14889		BART1_0-p09511.001
BART1_0-p13197		BART1_0-p58021.001
BART1_0-p07204		BART1_0-p34300.001
BART1_0-p25208		BART1_0-p58826.007
BART1_0-p44898		BART1_0-p16198.008
BART1_0-p47685		BART1_0-p35844.001
BART1_0-p36384		BART1_0-p36996.010
BART1_0-p08946		BART1_0-p33333.023
BART1_0-p22158		BART1_0-p16551.005
BART1_0-p44586		BART1_0-p50331.001
BART1_0-p52549		BART1_0-p56292.001
BART1_0-p25864		BART1_0-p01725.001
BART1_0-p54453		BART1_0-p17856.001
BART1_0-p46423		BART1_0-p21292.001
BART1_0-p13191		BART1_0-p31281.001
BART1_0-p18551		BART1_0-p48413.001
BART1_0-p46700		BART1_0-p10052.222
BART1_0-p23932		BART1_0-p14583.003
BART1_0-p20394		BART1_0-p20714.004
BART1_0-p43493		BART1_0-p45051.001
BART1_0-p51726		BART1_0-p21287.001
BART1_0-p42368		BART1_0-p10285.002
BART1_0-p35408		BART1_0-p59518.001
BART1_0-p03399		BART1_0-p00087.003
BART1_0-p48174		BART1_0-p00762.004
BART1_0-p16069		BART1_0-p06868.001
BART1_0-p00327		BART1_0-p11618.001
BART1_0-p52316		BART1_0-p21799.001
BART1_0-p38126		BART1_0-p22767.001
BART1_0-p01108		BART1_0-p31064.001
BART1_0-p50980		BART1_0-p44955.002
BART1_0-p06916		BART1_0-p09787.001
BART1_0-p52715		BART1_0-p39373.002
BART1_0-p18039		BART1_0-p25580.006
BART1_0-p27798		BART1_0-p06015.008
BART1_0-p46338		BART1_0-p07092.001
BART1_0-p24913		BART1_0-p40384.001
BART1_0-p42720		BART1_0-p38341.002
BART1_0-p37073		BART1_0-p34903.004
BART1_0-p58567		BART1_0-p44412.003
BART1_0-p37666		BART1_0-p54463.001
BART1_0-p44597		BART1_0-p58824.006
BART1_0-p26270		BART1_0-p41032.001
BART1_0-p00621		BART1_0-p06812.022
BART1_0-p53978		BART1_0-p22470.001
BART1_0-p06565		BART1_0-p31208.001
BART1_0-p53554		BART1_0-p37177.001
BART1_0-p03377		BART1_0-p59291.001
BART1_0-p35693		BART1_0-p10040.002
BART1_0-p43757		BART1_0-p10656.022
BART1_0-p30388		BART1_0-p11820.001
BART1_0-p04789		BART1_0-p17571.001
BART1_0-p22785		BART1_0-p20569.001
BART1_0-p49043		BART1_0-p25580.003
BART1_0-p19493		BART1_0-p34143.001
BART1_0-p35594		BART1_0-p34474.003
BART1_0-p30257		BART1_0-p34649.002
BART1_0-p53192		BART1_0-p38086.002
BART1_0-p05873		BART1_0-p38582.001
BART1_0-p11317		BART1_0-p45840.001
BART1_0-p17902		BART1_0-p47070.001
BART1_0-p37660		BART1_0-p47931.002
BART1_0-p51683		BART1_0-p51988.001
BART1_0-p44405		BART1_0-p54584.001
BART1_0-p26684		BART1_0-p55486.001
BART1_0-p14209		BART1_0-p01536.002
BART1_0-p35602		BART1_0-p04651.001
BART1_0-p32214		BART1_0-p05195.001
BART1_0-p03913		BART1_0-p13147.001
BART1_0-p06431		BART1_0-p17595.001
BART1_0-p05951		BART1_0-p17856.008
BART1_0-p25957		BART1_0-p35174.073
BART1_0-p49148		BART1_0-p41116.001
BART1_0-p53767		BART1_0-p41530.001
BART1_0-p16198		BART1_0-p43558.001
BART1_0-p18632		BART1_0-p44296.002
BART1_0-p05253		BART1_0-p47080.005
BART1_0-p22203		BART1_0-p47931.004
BART1_0-p26414		BART1_0-p51214.001
BART1_0-p38129		BART1_0-p57303.001
BART1_0-p08120		BART1_0-p34819.002
BART1_0-p23195		BART1_0-p42970.001
BART1_0-p17111		BART1_0-p05443.009
BART1_0-p14881		BART1_0-p00556.001
BART1_0-p02992		BART1_0-p08016.001
BART1_0-p19356		BART1_0-p33691.001
BART1_0-p29304		BART1_0-p41978.005
BART1_0-p42310		BART1_0-p53385.012
BART1_0-p18959		BART1_0-p24504.001
BART1_0-p08545		BART1_0-p59794.001
BART1_0-p24197		BART1_0-p13475.004
BART1_0-p17596		BART1_0-p38262.001
BART1_0-p46856		BART1_0-p06868.006
BART1_0-p26039		BART1_0-p14454.005
BART1_0-p22307		BART1_0-p14582.001
BART1_0-p28047		BART1_0-p45605.001
BART1_0-p31602		BART1_0-p45415.001
BART1_0-p56049		BART1_0-p54551.001
BART1_0-p47380		BART1_0-p59314.001
BART1_0-p50672		BART1_0-p09387.001
BART1_0-p42408		BART1_0-p20806.001
BART1_0-p16492		BART1_0-p40186.001
BART1_0-p01963		BART1_0-p44995.010
BART1_0-p54478		BART1_0-p17852.009
BART1_0-p15464		BART1_0-p52646.003
BART1_0-p32860		BART1_0-p43372.001
BART1_0-p01373		BART1_0-p56134.004
BART1_0-p15986		BART1_0-p14546.010
BART1_0-p15078		BART1_0-p45721.005
BART1_0-p54267		BART1_0-p46193.002
BART1_0-p35614		BART1_0-p12523.001
BART1_0-p15519		BART1_0-p35374.009
BART1_0-p16249		BART1_0-p14905.002
BART1_0-p37256		BART1_0-p47873.001
BART1_0-p48028		BART1_0-p14981.012
BART1_0-p35836		BART1_0-p16907.001
BART1_0-p52103		BART1_0-p41003.001
BART1_0-p17604		BART1_0-p41159.003
BART1_0-p14438		BART1_0-p51345.001
BART1_0-p47779		BART1_0-p05741.001
BART1_0-p30480		BART1_0-p43502.002
BART1_0-p24176		BART1_0-p37661.001
BART1_0-p48770		BART1_0-p05553.001
BART1_0-p23469		BART1_0-p10163.001
BART1_0-p31064		BART1_0-p16899.003
BART1_0-p38349		BART1_0-p24303.002
BART1_0-p56538		BART1_0-p26096.001
BART1_0-p01941		BART1_0-p26760.002
BART1_0-p50439		BART1_0-p41912.005
BART1_0-p01907		BART1_0-p44421.016
BART1_0-p49515		BART1_0-p49314.010
BART1_0-p38270		BART1_0-p57507.003
BART1_0-p21832		BART1_0-p59370.001
BART1_0-p34514		BART1_0-p27514.001
BART1_0-p43376		BART1_0-p16582.006
BART1_0-p45132		BART1_0-p43114.001
BART1_0-p11316		BART1_0-p47593.001
BART1_0-p18496		BART1_0-p49313.001
BART1_0-p03486		BART1_0-p23234.004
BART1_0-p51447		BART1_0-p53181.001
BART1_0-p00177		BART1_0-p10025.004
BART1_0-p27429		BART1_0-p45053.001
BART1_0-p24385		BART1_0-p21811.001
BART1_0-p04743		BART1_0-p15200.009
BART1_0-p26886		BART1_0-p26862.001
BART1_0-p27656		BART1_0-p50326.002
BART1_0-p51148		BART1_0-p00753.001
BART1_0-p32530		BART1_0-p47962.001
BART1_0-p55025		BART1_0-p00524.001
BART1_0-p18105		BART1_0-p21347.001
BART1_0-p43332		BART1_0-p34649.001
BART1_0-p05462		BART1_0-p44542.001
BART1_0-p58668		BART1_0-p50326.001
BART1_0-p01409		BART1_0-p07175.003
BART1_0-p36365		BART1_0-p07946.002
BART1_0-p41939		BART1_0-p09962.001
BART1_0-p01363		BART1_0-p17858.001
BART1_0-p23647		BART1_0-p24972.006
BART1_0-p03750		BART1_0-p33438.001
BART1_0-p51559		BART1_0-p38865.001
BART1_0-p01601		BART1_0-p39921.003
BART1_0-p22679		BART1_0-p43502.001
BART1_0-p59152		BART1_0-p57856.001
BART1_0-p23889		BART1_0-p58305.001
BART1_0-p24198		BART1_0-p21445.001
BART1_0-p38221		BART1_0-p24443.001
BART1_0-p37389		BART1_0-p44979.001
BART1_0-p25791		BART1_0-p06687.001
BART1_0-p46549		BART1_0-p38483.002
BART1_0-p27353		BART1_0-p44070.020
BART1_0-p14800		BART1_0-p11322.042
BART1_0-p31008		BART1_0-p16979.004
BART1_0-p18550		BART1_0-p26064.001
BART1_0-p55594		BART1_0-p29092.004
BART1_0-p45007		BART1_0-p50919.018
BART1_0-p25860		BART1_0-p50265.006
BART1_0-p52279		BART1_0-p08196.012
BART1_0-p26644		BART1_0-p34934.001
BART1_0-p36057		BART1_0-p04396.001
BART1_0-p43265		BART1_0-p23487.001
BART1_0-p54506		BART1_0-p35113.004
BART1_0-p42590		BART1_0-p39251.002
BART1_0-p40640		BART1_0-p46499.002
BART1_0-p23570		BART1_0-p49106.002
BART1_0-p10213		BART1_0-p59475.001
BART1_0-p14986		BART1_0-p16411.001
BART1_0-p20057		BART1_0-p33632.011
BART1_0-p26568		BART1_0-p34300.004
BART1_0-p44665		BART1_0-p40887.001
BART1_0-p33150		BART1_0-p43969.002
BART1_0-p13947		BART1_0-p44931.001
BART1_0-p33915		BART1_0-p45963.001
BART1_0-p18625		BART1_0-p54238.005
BART1_0-p25262		BART1_0-p23576.007
BART1_0-p22621		BART1_0-p00410.007
BART1_0-p20610		BART1_0-p15557.001
BART1_0-p12276		BART1_0-p41460.015
BART1_0-p38409		BART1_0-p41909.001
BART1_0-p07178		BART1_0-p58733.001
BART1_0-p17252		BART1_0-p15282.003
BART1_0-p43494		BART1_0-p32278.003
BART1_0-p45932		BART1_0-p00503.002
BART1_0-p50529		BART1_0-p37593.001
BART1_0-p35615		BART1_0-p41482.008
BART1_0-p57424		BART1_0-p46772.001
BART1_0-p13536		BART1_0-p50295.001
BART1_0-p18470		BART1_0-p13425.001
BART1_0-p22536		BART1_0-p07699.001
BART1_0-p00391		BART1_0-p26100.002
BART1_0-p42848		BART1_0-p54985.002
BART1_0-p32000		BART1_0-p06539.001
BART1_0-p30802		BART1_0-p34017.003
BART1_0-p54274		BART1_0-p34293.001
BART1_0-p57748		BART1_0-p31638.002
BART1_0-p16668		BART1_0-p43317.003
BART1_0-p11381		BART1_0-p46834.002
BART1_0-p18629		BART1_0-p55409.002
BART1_0-p56867		BART1_0-p13610.001
BART1_0-p13385		BART1_0-p22911.001
BART1_0-p21361		BART1_0-p34378.011
BART1_0-p23318		BART1_0-p40552.001
BART1_0-p29303		BART1_0-p07059.012
BART1_0-p13046		BART1_0-p07064.001
BART1_0-p40449		BART1_0-p08006.001
BART1_0-p41715		BART1_0-p33030.001
BART1_0-p23300		BART1_0-p39631.007
BART1_0-p52619		BART1_0-p43428.002
BART1_0-p39743		BART1_0-p44063.001
BART1_0-p31762		BART1_0-p58729.003
BART1_0-p08155		BART1_0-p13503.001
BART1_0-p35142		BART1_0-p20049.023
BART1_0-p40982		BART1_0-p41651.001
BART1_0-p57255		BART1_0-p54013.004
BART1_0-p18194		BART1_0-p54453.031
BART1_0-p25188		BART1_0-p03103.003
BART1_0-p51367		BART1_0-p17546.001
BART1_0-p37530		BART1_0-p37114.001
BART1_0-p46075		BART1_0-p04407.001
BART1_0-p22344		BART1_0-p04701.001
BART1_0-p56826		BART1_0-p14981.009
BART1_0-p57385		BART1_0-p21050.001
BART1_0-p25484		BART1_0-p50389.005
BART1_0-p29330		BART1_0-p50540.001
BART1_0-p45340		BART1_0-p50663.001
BART1_0-p10619		BART1_0-p56454.002
BART1_0-p25592		BART1_0-p10625.001
BART1_0-p46188		BART1_0-p36748.001
BART1_0-p48909		BART1_0-p52456.005
BART1_0-p01521		BART1_0-p45995.003
BART1_0-p41594		BART1_0-p20629.001
BART1_0-p39373		BART1_0-p39027.004
BART1_0-p00359		BART1_0-p37842.001
BART1_0-p14670		BART1_0-p48316.001
BART1_0-p11312		BART1_0-p12793.001
BART1_0-p10231		BART1_0-p48137.001
BART1_0-p35326		BART1_0-p09963.001
BART1_0-p25216		BART1_0-p10802.001
BART1_0-p38411		BART1_0-p21999.001
BART1_0-p29457		BART1_0-p44070.118
BART1_0-p30496		BART1_0-p58754.006
BART1_0-p17739		BART1_0-p56707.001
BART1_0-p31522		BART1_0-p16901.001
BART1_0-p22994		BART1_0-p01112.004
BART1_0-p23521		BART1_0-p26176.001
BART1_0-p40523		BART1_0-p32935.001
BART1_0-p17505		BART1_0-p54888.002
BART1_0-p52216		BART1_0-p44412.006
BART1_0-p37464		BART1_0-p04676.007
BART1_0-p06087		BART1_0-p43274.018
BART1_0-p36739		BART1_0-p46970.145
BART1_0-p53526		BART1_0-p56454.007
BART1_0-p03863		BART1_0-p41712.004
BART1_0-p10295		BART1_0-p29006.001
BART1_0-p17171		BART1_0-p14147.001
BART1_0-p44282		BART1_0-p16979.001
BART1_0-p34723		BART1_0-p41389.002
BART1_0-p39972		BART1_0-p42095.001
BART1_0-p35522		BART1_0-p47795.002
BART1_0-p55500		BART1_0-p51696.001
BART1_0-p46523		BART1_0-p24257.001
BART1_0-p47861		BART1_0-p40556.001
BART1_0-p26246		BART1_0-p43047.005
BART1_0-p18883		BART1_0-p55433.001
BART1_0-p49107		BART1_0-p56437.001
BART1_0-p34784		BART1_0-p11166.001
BART1_0-p54582		BART1_0-p18250.007
BART1_0-p13439		BART1_0-p57444.002
BART1_0-p53122		BART1_0-p09179.001
BART1_0-p25988		BART1_0-p17080.038
BART1_0-p40676		BART1_0-p33973.001
BART1_0-p05450		BART1_0-p51270.003
BART1_0-p51251		BART1_0-p55518.004
BART1_0-p15179		BART1_0-p16015.001
BART1_0-p55123		BART1_0-p49379.001
BART1_0-p09325		BART1_0-p28978.002
BART1_0-p00653		BART1_0-p04648.001
BART1_0-p34926		BART1_0-p07836.001
BART1_0-p44998		BART1_0-p08081.008
BART1_0-p18373		BART1_0-p45037.001
BART1_0-p23985		BART1_0-p39265.001
BART1_0-p44951		BART1_0-p13793.001
BART1_0-p46538		BART1_0-p38343.001
BART1_0-p59158		BART1_0-p54170.001
BART1_0-p51822		BART1_0-p56658.001
BART1_0-p41107		BART1_0-p41267.004
BART1_0-p19115		BART1_0-p54449.001
BART1_0-p32739		BART1_0-p03534.003
BART1_0-p34796		BART1_0-p10258.010
BART1_0-p39740		BART1_0-p57879.001
BART1_0-p15681		BART1_0-p47061.006
BART1_0-p05451		BART1_0-p07199.005
BART1_0-p13628		BART1_0-p33387.002
BART1_0-p36264		BART1_0-p38341.008
BART1_0-p14932		BART1_0-p39122.001
BART1_0-p03237		BART1_0-p47080.007
BART1_0-p12669		BART1_0-p47970.001
BART1_0-p13659		BART1_0-p52768.002
BART1_0-p54580		BART1_0-p53036.007
BART1_0-p26149		BART1_0-p39628.001
BART1_0-p35297		BART1_0-p48787.005
BART1_0-p34919		BART1_0-p47589.001
BART1_0-p29943		BART1_0-p06118.003
BART1_0-p54665		BART1_0-p26748.001
BART1_0-p53107		BART1_0-p35224.002
BART1_0-p54125		BART1_0-p21300.002
BART1_0-p20673		BART1_0-p47577.001
BART1_0-p34914		BART1_0-p23595.002
BART1_0-p00994		BART1_0-p00156.004
BART1_0-p04305		BART1_0-p21606.008
BART1_0-p15140		BART1_0-p57138.004
BART1_0-p22784		BART1_0-p22212.001
BART1_0-p52605		BART1_0-p16030.001
BART1_0-p14634		BART1_0-p26450.003
BART1_0-p27185		BART1_0-p25792.001
BART1_0-p38595		BART1_0-p34245.020
BART1_0-p40604		BART1_0-p35374.003
BART1_0-p26585		BART1_0-p05976.001
BART1_0-p37903		BART1_0-p24362.001
BART1_0-p42038		BART1_0-p44237.022
BART1_0-p17458		BART1_0-p05961.002
BART1_0-p25837		BART1_0-p27127.004
BART1_0-p26162		BART1_0-p28182.106
BART1_0-p13037		BART1_0-p33089.046
BART1_0-p17051		BART1_0-p34597.001
BART1_0-p41103		BART1_0-p35892.002
BART1_0-p45825		BART1_0-p54171.001
BART1_0-p52461		BART1_0-p55451.001
BART1_0-p01013		BART1_0-p56280.008
BART1_0-p60215		BART1_0-p43578.002
BART1_0-p11650		BART1_0-p48227.005
BART1_0-p00411		BART1_0-p17080.005
BART1_0-p31568		BART1_0-p25817.001
BART1_0-p04198		BART1_0-p59847.001
BART1_0-p14879		BART1_0-p57044.001
BART1_0-p28898		BART1_0-p44413.004
BART1_0-p15535		BART1_0-p01277.001
BART1_0-p22111		BART1_0-p50663.005
BART1_0-p42495		BART1_0-p54463.003
BART1_0-p06004		BART1_0-p25557.001
BART1_0-p58660		BART1_0-p21287.002
BART1_0-p19943		BART1_0-p26867.001
BART1_0-p36229		BART1_0-p31464.005
BART1_0-p41916		BART1_0-p12831.018
BART1_0-p26172		BART1_0-p00147.002
BART1_0-p28635		BART1_0-p39497.001
BART1_0-p46480		BART1_0-p24969.014
BART1_0-p04895		BART1_0-p27657.008
BART1_0-p17494		BART1_0-p53558.001
BART1_0-p51718		BART1_0-p57987.007
BART1_0-p18046		BART1_0-p26671.001
BART1_0-p47146		BART1_0-p13758.001
BART1_0-p52374		BART1_0-p42944.001
BART1_0-p53128		BART1_0-p06679.002
BART1_0-p31643		BART1_0-p48971.001
BART1_0-p19782		BART1_0-p26100.001
BART1_0-p23589		BART1_0-p22643.003
BART1_0-p39983		BART1_0-p34826.001
BART1_0-p37206
BART1_0-p58421
BART1_0-p07653
BART1_0-p43652
BART1_0-p43266
BART1_0-p11948
BART1_0-p17010
BART1_0-p38903
BART1_0-p13139
BART1_0-p40351
BART1_0-p44871
BART1_0-p01403
BART1_0-p08059
BART1_0-p13432
BART1_0-p14793
BART1_0-p27839
BART1_0-p21298
BART1_0-p54039
BART1_0-p35259
BART1_0-p51051
BART1_0-p01701
BART1_0-p08836
BART1_0-p04822
BART1_0-p07989
BART1_0-p01142
BART1_0-p58893
BART1_0-p38841
BART1_0-p48388
BART1_0-p35299
BART1_0-p57734
BART1_0-p13778
BART1_0-p58840
BART1_0-p13808
BART1_0-p19504
BART1_0-p03900
BART1_0-p32931
BART1_0-p34274
BART1_0-p05534
BART1_0-p21013
BART1_0-p27899
BART1_0-p23183
BART1_0-p47051
BART1_0-p48771
BART1_0-p12081
BART1_0-p04330
BART1_0-p04763
BART1_0-p21822
BART1_0-p14117
BART1_0-p25091
BART1_0-p27218
BART1_0-p11380
BART1_0-p46057
BART1_0-p54595
BART1_0-p01248
BART1_0-p09277
BART1_0-p15642
BART1_0-p31567
BART1_0-p36590
BART1_0-p37218
BART1_0-p47800
BART1_0-p48404
BART1_0-p57596
BART1_0-p24831
BART1_0-p06908
BART1_0-p58135
BART1_0-p01753
BART1_0-p15268
BART1_0-p45556
BART1_0-p47530
BART1_0-p02968
BART1_0-p17077
BART1_0-p34123
BART1_0-p01850
BART1_0-p30098
BART1_0-p05112
BART1_0-p23400
BART1_0-p36494
BART1_0-p18089
BART1_0-p34165
BART1_0-p06248
BART1_0-p26312
BART1_0-p14772
BART1_0-p26199
BART1_0-p31651
BART1_0-p53631
BART1_0-p23714
BART1_0-p00965
BART1_0-p13233
BART1_0-p31549
BART1_0-p51505
BART1_0-p48873
BART1_0-p13806
BART1_0-p60046
BART1_0-p11478
BART1_0-p06743
BART1_0-p47545
BART1_0-p31115
BART1_0-p38967
BART1_0-p25061
BART1_0-p26445
BART1_0-p41412
BART1_0-p44031
BART1_0-p48704
BART1_0-p54789
BART1_0-p57651
BART1_0-p22389
BART1_0-p20781
BART1_0-p27696
BART1_0-p05403
BART1_0-p07919
BART1_0-p37390
BART1_0-p03280
BART1_0-p35535
BART1_0-p47398
BART1_0-p00503
BART1_0-p03919
BART1_0-p38053
BART1_0-p35910
BART1_0-p22435
BART1_0-p18770
BART1_0-p19152
BART1_0-p52972
BART1_0-p18056
BART1_0-p45189
BART1_0-p06023
BART1_0-p22961
BART1_0-p39783
BART1_0-p11305
BART1_0-p04366
BART1_0-p27241
BART1_0-p36961
BART1_0-p16337
BART1_0-p26781
BART1_0-p52071
BART1_0-p01541
BART1_0-p50176
BART1_0-p43746
BART1_0-p23348
BART1_0-p09598
BART1_0-p17126
BART1_0-p46656
BART1_0-p21247
BART1_0-p36048
BART1_0-p30083
BART1_0-p52305
BART1_0-p55194
BART1_0-p27026
BART1_0-p20658
BART1_0-p35939
BART1_0-p06466
BART1_0-p00194
BART1_0-p27431
BART1_0-p32715
BART1_0-p31185
BART1_0-p34006
BART1_0-p03556
BART1_0-p41586
BART1_0-p23294
BART1_0-p44492
BART1_0-p45212
BART1_0-p22932
BART1_0-p41585
BART1_0-p03751
BART1_0-p03888
BART1_0-p11029
BART1_0-p14667
BART1_0-p52862
BART1_0-p57900
BART1_0-p39112
BART1_0-p41926
BART1_0-p32630
BART1_0-p53791
BART1_0-p07882
BART1_0-p27159
BART1_0-p39947
BART1_0-p60439
BART1_0-p12772
BART1_0-p11842
BART1_0-p25038
BART1_0-p54247
BART1_0-p29003
BART1_0-p18452
BART1_0-p50946
BART1_0-p26316
BART1_0-p46074
BART1_0-p48484
BART1_0-p57116
BART1_0-p47279
BART1_0-p08383
BART1_0-p22407
BART1_0-p06470
BART1_0-p56377
BART1_0-p05238
BART1_0-p43371
BART1_0-p45663
BART1_0-p10534
BART1_0-p32342
BART1_0-p33054
BART1_0-p52000
BART1_0-p22071
BART1_0-p56342
BART1_0-p59440
BART1_0-p22080
BART1_0-p15661
BART1_0-p27047
BART1_0-p20627
BART1_0-p34797
BART1_0-p41253
BART1_0-p12700
BART1_0-p06258
BART1_0-p16581
BART1_0-p42370
BART1_0-p28650
BART1_0-p01809
BART1_0-p17004
BART1_0-p23105
BART1_0-p54646
BART1_0-p59240
BART1_0-p01119
BART1_0-p45690
BART1_0-p20466
BART1_0-p03222
BART1_0-p45152
BART1_0-p37251
BART1_0-p43070
BART1_0-p47659
BART1_0-p34443
BART1_0-p48787
BART1_0-p15144
BART1_0-p21222
BART1_0-p29405
BART1_0-p31511
BART1_0-p26768
BART1_0-p47679
BART1_0-p32136
BART1_0-p32096
BART1_0-p46832
BART1_0-p45911
BART1_0-p04707
BART1_0-p15875
BART1_0-p17986
BART1_0-p44280
BART1_0-p49012
BART1_0-p23128
BART1_0-p31416
BART1_0-p02443
BART1_0-p43650
BART1_0-p23352
BART1_0-p25418
BART1_0-p58556
BART1_0-p00165
BART1_0-p23451
BART1_0-p25542
BART1_0-p29318
BART1_0-p43562
BART1_0-p39305
BART1_0-p01140
BART1_0-p53143
BART1_0-p13548
BART1_0-p28774
BART1_0-p31727
BART1_0-p39906
BART1_0-p14441
BART1_0-p01874
BART1_0-p29835
BART1_0-p06198
BART1_0-p29496
BART1_0-p19399
BART1_0-p11607
BART1_0-p35177
BART1_0-p47383
BART1_0-p45482
BART1_0-p11883
BART1_0-p50509
BART1_0-p49154
BART1_0-p21749
BART1_0-p34899
BART1_0-p44699
BART1_0-p31209
BART1_0-p33720
BART1_0-p21145
BART1_0-p26937
BART1_0-p43959
BART1_0-p03085
BART1_0-p40186
BART1_0-p07097
BART1_0-p07644
BART1_0-p07711
BART1_0-p15956
BART1_0-p12609
BART1_0-p14536
BART1_0-p56339
BART1_0-p15165
BART1_0-p47785
BART1_0-p43372
BART1_0-p45076
BART1_0-p06472
BART1_0-p03692
BART1_0-p18393
BART1_0-p40592
BART1_0-p31523
BART1_0-p01027
BART1_0-p21229
BART1_0-p06457
BART1_0-p15139
BART1_0-p34675
BART1_0-p55610
BART1_0-p37247
BART1_0-p29021
BART1_0-p44628
BART1_0-p10837
BART1_0-p14883
BART1_0-p16015
BART1_0-p27053
BART1_0-p58817
BART1_0-p48303
BART1_0-p09092
BART1_0-p32172
BART1_0-p01341
BART1_0-p15741
BART1_0-p59241
BART1_0-p27125
BART1_0-p47941
BART1_0-p04492
BART1_0-p00361
BART1_0-p03209
BART1_0-p19834
BART1_0-p18771
BART1_0-p24225
BART1_0-p26991
BART1_0-p29074
BART1_0-p46870
BART1_0-p12311
BART1_0-p26416
BART1_0-p22402
BART1_0-p10297
BART1_0-p43860
BART1_0-p29954
BART1_0-p27145
BART1_0-p46500
BART1_0-p17597
BART1_0-p30265
BART1_0-p08699
BART1_0-p43761
BART1_0-p11675
BART1_0-p02576
BART1_0-p02683
BART1_0-p04396
BART1_0-p13618
BART1_0-p20497
BART1_0-p33626
BART1_0-p04375
BART1_0-p38921
BART1_0-p53570
BART1_0-p40255
BART1_0-p44801
BART1_0-p21549
BART1_0-p19713
BART1_0-p47829
BART1_0-p13779
BART1_0-p54623
BART1_0-p35792
BART1_0-p12076
BART1_0-p25482
BART1_0-p09893
BART1_0-p11864
BART1_0-p14678
BART1_0-p19372
BART1_0-p39194
BART1_0-p14275
BART1_0-p00936
BART1_0-p23505
BART1_0-p47111
BART1_0-p42990
BART1_0-p31558
BART1_0-p12057
BART1_0-p29754
BART1_0-p29164
BART1_0-p21825
BART1_0-p05787
BART1_0-p51571
BART1_0-p41946
BART1_0-p35087
BART1_0-p16112
BART1_0-p29877
BART1_0-p09649
BART1_0-p46846
BART1_0-p17598
BART1_0-p12407
BART1_0-p22878
BART1_0-p57783
BART1_0-p27130
BART1_0-p42305
BART1_0-p51795
BART1_0-p40557
BART1_0-p60174
BART1_0-p42046
BART1_0-p01917
BART1_0-p03708
BART1_0-p00500
BART1_0-p15471
BART1_0-p12629
BART1_0-p42889
BART1_0-p47231
BART1_0-p55493
BART1_0-p57036
BART1_0-p13532
BART1_0-p08898
BART1_0-p51642
BART1_0-p56658
BART1_0-p55356
BART1_0-p33271
BART1_0-p32125
BART1_0-p19737
BART1_0-p47499
BART1_0-p17847
BART1_0-p23175
BART1_0-p11376
BART1_0-p31939
BART1_0-p47765
BART1_0-p30129
BART1_0-p40556
BART1_0-p51836
BART1_0-p38488
BART1_0-p31638
BART1_0-p44787
BART1_0-p01637
BART1_0-p19897
BART1_0-p21481
BART1_0-p31622
BART1_0-p21570
BART1_0-p20175
BART1_0-p29933
BART1_0-p35560
BART1_0-p47748
BART1_0-p30027
BART1_0-p41547
BART1_0-p22911
BART1_0-p37890
BART1_0-p07200
BART1_0-p25004
BART1_0-p31866
BART1_0-p13880
BART1_0-p40014
BART1_0-p52130
BART1_0-p52593
BART1_0-p07887
BART1_0-p42996
BART1_0-p54508
BART1_0-p45844
BART1_0-p14153
BART1_0-p04888
BART1_0-p00363
BART1_0-p21526
BART1_0-p23749
BART1_0-p40706
BART1_0-p56165
BART1_0-p29691
BART1_0-p38756
BART1_0-p14027
BART1_0-p10048
BART1_0-p40443
BART1_0-p54463
BART1_0-p13566
BART1_0-p33047
BART1_0-p21655
BART1_0-p39296
BART1_0-p56386
BART1_0-p11760
BART1_0-p33557
BART1_0-p44637
BART1_0-p22578
BART1_0-p26432
BART1_0-p01968
BART1_0-p04304
BART1_0-p05063
BART1_0-p41276
BART1_0-p56189
BART1_0-p13315
BART1_0-p31962
BART1_0-p36601
BART1_0-p08677
BART1_0-p51030
BART1_0-p15069
BART1_0-p50572
BART1_0-p50362
BART1_0-p12127
BART1_0-p36750
BART1_0-p08203
BART1_0-p48450
BART1_0-p01081
BART1_0-p35499
BART1_0-p47280
BART1_0-p16192
BART1_0-p29968
BART1_0-p04928
BART1_0-p23746
BART1_0-p44271
BART1_0-p12692
BART1_0-p28847
BART1_0-p36582
BART1_0-p43819
BART1_0-p20878
BART1_0-p45730
BART1_0-p50628
BART1_0-p58970
BART1_0-p60248
BART1_0-p15342
BART1_0-p29975
BART1_0-p56576
BART1_0-p26774
BART1_0-p25454
BART1_0-p15404
BART1_0-p52609
BART1_0-p24250
BART1_0-p18631
BART1_0-p44229
BART1_0-p23039
BART1_0-p02075
BART1_0-p22121
BART1_0-p33111
BART1_0-p28286
BART1_0-p17592
BART1_0-p44757
BART1_0-p28919
BART1_0-p47955
BART1_0-p09117
BART1_0-p08689
BART1_0-p04262
BART1_0-p32969
BART1_0-p05967
BART1_0-p23991
BART1_0-p13503
BART1_0-p52729
BART1_0-p03062
BART1_0-p30876
BART1_0-p58385
BART1_0-p47546
BART1_0-p39053
BART1_0-p37975
BART1_0-p47104
BART1_0-p54683
BART1_0-p11303
BART1_0-p11465
BART1_0-p20223
BART1_0-p05533
BART1_0-p12334
BART1_0-p13489
BART1_0-p19331
BART1_0-p30263
BART1_0-p47324
BART1_0-p39098
BART1_0-p35701
BART1_0-p30269
BART1_0-p05260
BART1_0-p16058
BART1_0-p16637
BART1_0-p03099
BART1_0-p15953
BART1_0-p24007
BART1_0-p09491
BART1_0-p33796
BART1_0-p35366
BART1_0-p22444
BART1_0-p22533
BART1_0-p56800
BART1_0-p25385
BART1_0-p37324
BART1_0-p06015
BART1_0-p34066
BART1_0-p46521
BART1_0-p45056
BART1_0-p55817
BART1_0-p19736
BART1_0-p18528
BART1_0-p20522
BART1_0-p41587
BART1_0-p17139
BART1_0-p35022
BART1_0-p51880
BART1_0-p37346
BART1_0-p23313
BART1_0-p06311
BART1_0-p20174
BART1_0-p30970
BART1_0-p51467
BART1_0-p26598
BART1_0-p39967
BART1_0-p26958
BART1_0-p16001
BART1_0-p41345
BART1_0-p52516
BART1_0-p48456
BART1_0-p25716
BART1_0-p33153
BART1_0-p57515
BART1_0-p52995
BART1_0-p08877
BART1_0-p07205
BART1_0-p04324
BART1_0-p11826
BART1_0-p30939
BART1_0-p52580
BART1_0-p29438
BART1_0-p05468
BART1_0-p33537
BART1_0-p56039
BART1_0-p36474
BART1_0-p36957
BART1_0-p02858
BART1_0-p15578
BART1_0-p45151
BART1_0-p02200
BART1_0-p08832
BART1_0-p11450
BART1_0-p13935
BART1_0-p14178
BART1_0-p17967
BART1_0-p51686
BART1_0-p55339
BART1_0-p15645
BART1_0-p15705
BART1_0-p17216
BART1_0-p41153
BART1_0-p07424
BART1_0-p22154
BART1_0-p13919
BART1_0-p57258
BART1_0-p44323
BART1_0-p13431
BART1_0-p04662
BART1_0-p42909
BART1_0-p29569
BART1_0-p39890
BART1_0-p14345
BART1_0-p17124
BART1_0-p28054
BART1_0-p42433
BART1_0-p13317
BART1_0-p41322
BART1_0-p59468
BART1_0-p59425
BART1_0-p54592
BART1_0-p36249
BART1_0-p03263
BART1_0-p00358
BART1_0-p18548
BART1_0-p12664
BART1_0-p26500
BART1_0-p21874
BART1_0-p12820
BART1_0-p19986
BART1_0-p21835
BART1_0-p33660
BART1_0-p41446
BART1_0-p13674
BART1_0-p39616
BART1_0-p41243
BART1_0-p18500
BART1_0-p11253
BART1_0-p56713
BART1_0-p46577
BART1_0-p16010
BART1_0-p42546
BART1_0-p47595
BART1_0-p42530
BART1_0-p18049
BART1_0-p12322
BART1_0-p30394
BART1_0-p52132
BART1_0-p57847
BART1_0-p08627
BART1_0-p39692
BART1_0-p47920
BART1_0-p52803
BART1_0-p41797
BART1_0-p18690
BART1_0-p07365
BART1_0-p16063
BART1_0-p49881
BART1_0-p43506
BART1_0-p26195
BART1_0-p09374
BART1_0-p03300
BART1_0-p13013
BART1_0-p33049
BART1_0-p46109
BART1_0-p52514
BART1_0-p19609
BART1_0-p00586
BART1_0-p59993
BART1_0-p58796
BART1_0-p54860
BART1_0-p01252
BART1_0-p18014
BART1_0-p54704
BART1_0-p19112
BART1_0-p35180
BART1_0-p44717
BART1_0-p21459
BART1_0-p05832
BART1_0-p51557
BART1_0-p06353
BART1_0-p52778
BART1_0-p31484
BART1_0-p15470
BART1_0-p58425
BART1_0-p43497
BART1_0-p54833
BART1_0-p57008
BART1_0-p52131
BART1_0-p10448
BART1_0-p03191
BART1_0-p18058
BART1_0-p31733
BART1_0-p38786
BART1_0-p19788
BART1_0-p22102
BART1_0-p14400
BART1_0-p12221
BART1_0-p45739
BART1_0-p06412
BART1_0-p22178
BART1_0-p30863
BART1_0-p12168
BART1_0-p28156
BART1_0-p05972
BART1_0-p49968
BART1_0-p31744
BART1_0-p05446
BART1_0-p01866
BART1_0-p04929
BART1_0-p43751
BART1_0-p48177
BART1_0-p26185
BART1_0-p57121
BART1_0-p27132
BART1_0-p32071
BART1_0-p21137
BART1_0-p06119
BART1_0-p06336
BART1_0-p27778
BART1_0-p44011
BART1_0-p27679
BART1_0-p44530
BART1_0-p28434
BART1_0-p57852
BART1_0-p14863
BART1_0-p18272
BART1_0-p18207
BART1_0-p30339
BART1_0-p36292
BART1_0-p06521
BART1_0-p05850
BART1_0-p08347
BART1_0-p15199
BART1_0-p34987
BART1_0-p48199
BART1_0-p42554
BART1_0-p48054
BART1_0-p14006
BART1_0-p35179
BART1_0-p53721
BART1_0-p11267
BART1_0-p24435
BART1_0-p09929
BART1_0-p57860
BART1_0-p00652
BART1_0-p31852
BART1_0-p57097
BART1_0-p11762
BART1_0-p14680
BART1_0-p46676
BART1_0-p45446
BART1_0-p16995
BART1_0-p01323
BART1_0-p54632
BART1_0-p22247
BART1_0-p20559
BART1_0-p21390
BART1_0-p29497
BART1_0-p10348
BART1_0-p39130
BART1_0-p35838
BART1_0-p11121
BART1_0-p45603
BART1_0-p02928
[truncated: 1,331 more rows]

## Sheet: Table 8
The top 15 highly Unique up-regulated genes in Otis and Baronesse under drought stress.
BART gene ID	BART annotation	HORVU gene ID	HORVU annotation	Log2FC	Log2FC
				OD-OW	BD-BW
BART1_0-p02677	CER1 protein, putative, expressed	HORVU1Hr1G039830	Fatty acid hydroxylase superfamily	6.66	NDE	NDE	Not differentially expressed
BART1_0-p22302	Triticum beta-expansin	HORVU3Hr1G073130	Undescribed protein	6.01	NDE
BART1_0-p46064	Multidrug/pheromone exporter, ABC superfamily	HORVU6Hr1G067170	Lipid A export ATP-binding/permease protein MsbA	5.92	NDE
BART1_0-p34106	Armadillo (ARM) repeat superfamily protein	HORVU5Hr1G027110	Armadillo (ARM) repeat superfamily protein	5.88	NDE
BART1_0-p13576	STAM-binding protein	HORVU2Hr1G090330	Pectin acetylesterase 3	5.84	NDE
BART1_0-p25925	Jasmonate induced protein	HORVU3Hr1G117450	Jasmonate induced protein	5.67	NDE
BART1_0-p58823	NAC-type transcription factor (Fragment)	HORVU0Hr1G017490	NAC domain protein	5.33	NDE
BART1_0-p25316	Anthocyanidin 3-O-glucosyltransferase activity	HORVU3Hr1G110110	UDP-Glycosyltransferase superfamily protein	4.81	NDE
BART1_0-p00659	4-hydroxyphenylacetaldehyde oxime monooxygenase protein	HORVU1Hr1G007830	Cytochrome P450 superfamily	4.52	NDE
BART1_0-p13435	Plant seed peroxygenase	HORVU2Hr1G088640	Caleosin-related family protein	4.13	NDE
BART1_0-p15865	Exonuclease activity	HORVU2Hr1G116300	Undescribed protein	3.96	NDE
BART1_0-p05154	Phosphatidylserine decarboxylase	HORVU1Hr1G075050	C2 calcium/lipid-binding plant phosphoribosyltransferase family protein	3.95	NDE
BART1_0-p58171	Triacylglycerol lipase	HORVU0Hr1G009060	Alpha/beta-Hydrolases superfamily protein	3.55	NDE
BART1_0-p50480	4-hydroxyphenylacetaldehyde oxime monooxygenase	HORVU7Hr1G028290	Cytochrome P450 superfamily protein	3.19	NDE
BART1_0-p23442	Methyladenine glycosylase	HORVU3Hr1G087420	DNA-3-methyladenine glycosylase 1	3.09	NDE
BART1_0-p44951	Peptidyl-prolyl cis-trans isomerase	HORVU6Hr1G050970	Peptidyl-prolyl cis-trans isomerase B	NDE	9.88
BART1_0-p00176	Monooxygenase	None	None	NDE	8.89
BART1_0-p38756	Late embryogenesis abundant protein-like	HORVU5Hr1G092120	Dehydrin 7	NDE	8.19
BART1_0-p23589	Dehydrin	HORVU3Hr1G089300	Dehydrin DHN3	NDE	7.7
BART1_0-p47280	Late embryogenesis abundant	HORVU6Hr1G084010	Dehydrin 7	NDE	7.74
BART1_0-p31866	rRNA N-glycosylase	None	None	NDE	7.6
BART1_0-p48484	Late embryogenesis abundant protein	HORVU7Hr1G003170	LEA	NDE	7.59
BART1_0-p35535	Asparagine synthetase [glutamine-hydrolyzing]	HORVU5Hr1G048100	Asparagine synthetase [glutamine-hydrolyzing]	NDE	7.51
BART1_0-p25542	Pyridoxal phosphate-dependent decarboxylase	HORVU3Hr1G112860	Glutamate decarboxylase	NDE	7.4
BART1_0-p47279	Phosphatidylinositol binding	HORVU6Hr1G083980	Dehydrin DHN4	NDE	7.39
BART1_0-p57385	Phosphatidylinositol 4-phosphate 5-kinase	HORVU7Hr1G122690	Phosphatidylinositol-4-phosphate 5-kinase family protein	NDE	6.86
BART1_0-p13439	Plant seed peroxygenase	HORVU2Hr1G088660	Caleosin-related family protein	NDE	6.55
BART1_0-p58840	Remorin	HORVU0Hr1G017760	Remorin family protein	NDE	6.39
BART1_0-p36590	Hydrolase	HORVU5Hr1G063930	Undescribed protein	NDE	6.09

## Sheet: Table 9
The top 15 highly unique down-regulated genes in Otis and Baronesse under drought stress.
BART gene ID	BART annotation	HORVU gene ID	HORVU annotation	Log2FC	Log2FC
				OD-OW	BD-BW
BART1_0-p22029	NADPH-hemoprotein reductase activity	HORVU3Hr1G069620	NADPH-dependent diflavin oxidoreductase 1	-10.2	NDE
BART1_0-p56454	Myrcene synthase, chloroplastic	HORVU7Hr1G111960	Terpene synthase 10	-5.79	NDE
BART1_0-p35782	Heavy metal-associated isoprenylated plant protein 16	HORVU5Hr1G052760	Heavy metal transport/detoxification superfamily protein	-5.38	NDE
BART1_0-p06463	Glucan endo-1,3-beta-glucosidase 13	HORVU1Hr1G092240	Glucan endo-1,3-beta-glucosidase 13	-5.09	NDE
BART1_0-p42475	Phylloplanin-like	HORVU6Hr1G011330	Undescribed protein	-4.49	NDE
BART1_0-p08311	Peroxidase	HORVU2Hr1G018440	Peroxidase superfamily protein	-3.95	NDE
BART1_0-p08566	Secoisolariciresinol dehydrogenase	HORVU2Hr1G021270	Dehydrogenase/reductase SDR family member 4	-3.72	NDE
BART1_0-p05934	O-acyltransferase WSD1	HORVU1Hr1G084980	O-acyltransferase (WSD1-like) family protein	-3.67	NDE
BART1_0-p01227	Hydrolase	None	None	-3.45	NDE
BART1_0-p14637	Taxadiene 5-alpha hydroxylase	HORVU2Hr1G102260	Cytochrome P450, family 718	-3.37	NDE
BART1_0-p42519	Calcium-binding protein like	HORVU6Hr1G011970	Calcium-binding EF-hand family protein	-3.37	NDE
BART1_0-p13043	5-epiaristolochene 1,3-dihydroxylase	HORVU2Hr1G083570	Cytochrome P450 superfamily protein	-3.35	NDE
BART1_0-p38582	Wall-associated kinase-like 1	HORVU5Hr1G089850	Receptor kinase 2	-3.23	NDE
BART1_0-p04610	bZIP transcription factor	HORVU1Hr1G067680	Basic-leucine zipper (bZIP) transcription factor family protein	-3.18	NDE
BART1_0-p57044	Heme oxygenase (Biliverdin-producing)	HORVU7Hr1G119010	Heme oxygenase 3	-3.03	NDE
BART1_0-p59440	Phospholipid-translocating ATPase	HORVU0Hr1G026480	Phospholipid-transporting ATPase 10	NDE	-6.92
BART1_0-p06470	Glucan endo-1,3-beta-glucosidase 13	HORVU1Hr1G092310	Glucan endo-1,3-beta-glucosidase 13	NDE	-6.67
BART1_0-p36292	Hydrolase	None	None	NDE	- 6.39-
BART1_0-p57239	Aquaporin	None	None	NDE	-5.76
BART1_0-p48873	L-type lectin-domain containing receptor kinase IX.1	HORVU7Hr1G008140	Receptor-like protein kinase 4	NDE	-5.44
BART1_0-p51880	Protein kinase activity	HORVU7Hr1G046600	Undescribed protein	NDE	-5.37
BART1_0-p21390	Putative receptor protein kinase ZmPK1	HORVU3Hr1G061410	Serine/threonine-protein kinase	NDE	-5.13
BART1_0-p45446	Transcription factor MYB4	HORVU6Hr1G058620	Myb domain protein 15	NDE	-5
BART1_0-p47748	Nicotianamine synthase	HORVU6Hr1G090040	Nicotianamine synthase 4	NDE	-4.97
BART1_0-p06472	Cysteine-rich receptor-like protein kinase 25	HORVU1Hr1G092300	Receptor kinase 2	NDE	-4.34
BART1_0-p27778	Serine carboxypeptidase II-3	HORVU4Hr1G024580	Carboxypeptidase Y homolog A	NDE	-4.28
BART1_0-p14793	Concanavalin A-like lectin/glucanase, subgroup	HORVU2Hr1G104030	Receptor-like protein kinase 2	NDE	-4.13
BART1_0-p16069	Dihydroorotase	HORVU2Hr1G118740	Allantoinase	NDE	-3.95
BART1_0-p10213	Brassinosteroid insensitive 1-associated receptor kinase 1		Serine/threonine-protein kinase	NDE	-3.93
		HORVU2Hr1G042220
BART1_0-p50529	Transmembrane receptor protein serine/threonine kinase	HORVU7Hr1G028730	Receptor kinase 2	NDE	-3.69

[truncated: 22 more sheets: Table 10, Table 11, Table 12, Table 13, Table 14, Table 15, Table 16, Table 17, Table 18, Table 19, Table 20, Table 21, Table 22, OD-OW Up, OD-OW Down, BD-BW Up, BD-BW Down, OW-BW Up , OW-BW Down, OD-BD Up …]
